# Supplementary material for: Analysis of lncRNA Expression Profile during the Formation of Male Germ Cells in Chickens
Source: Animals (Basel). 2020 Oct 11;10(10):1850. doi: 10.3390/ani10101850 (PMC7599500; doi:10.3390/ani10101850)
Supplement: Supplementary file 1 [file animals-10-01850-s001.zip]

Archive with 11 entries (10 files):
- Supplementary files/
- Supplementary files/Supplementary file 1.xlsx
- Supplementary files/Supplementary file 10.xlsx
- Supplementary files/supplementary file 2.xlsx
- Supplementary files/supplementary file 3.xlsx
- Supplementary files/supplementary file 4.xlsx
- Supplementary files/supplementary file 5.xlsx
- Supplementary files/supplementary file 6.xlsx
- Supplementary files/supplementary file 7.xlsx
- Supplementary files/Supplementary file 8.xlsx
- Supplementary files/Supplementary file 9.xlsx
