# Supplementary material for: Analysis of lncRNA Expression Profile during the Formation of Male Germ Cells in Chickens
Source: Animals (Basel). 2020 Oct 11;10(10):1850. doi: 10.3390/ani10101850 (PMC7599500; doi:10.3390/ani10101850)
Supplement: Supplementary file 1 [file animals-10-01850-s001.zip › Supplementary files/Supplementary file 1.xlsx]

## Sheet: Sheet1
Table S1. Accession number of lncRNAs for primer design
Accession number	Sequence
ALDBGALT0000000220	TGGGAGATCTAAGTGCTCAGAAAAGAGAGAGGTGAGTTGCTGAACATCAGAAAAGGGTGATTCTGCATCCAGTCTCTGGATTTCAGCAAGTTTAAATTTAGGGTAGTTTGTGTATAGCTCCCCACTACTTCCTCTAAGTAAGCTGAGCCATGCTTCCAAGCAATTAGGCCTGTCTGTATCTTGATTTAAATCAGTATTTGAGGATTGGGGCATTTTAACACTTCGGCACATTTCCTGGCAGAAGTGCCCCTATTGAAAGAGAGTCATTGCTTGTCAGCCTGGCATATTTCACAGACTGTTAAGTGCAGCAAGACTACAGCATAAATTATGTTTTAGGGTAAGGCCCCAGGAGGAGAAAACATTTGCTTGTACATTCAGGTAAATACTAATTTCTGGTTC…
TCONS_01079781	GTGTAATGAAGTACTAGAAGCCAGCTTTAAAAATTAAAATGATCTCTGTGAACAGCGCTGAAGCAATTTAAACATCGCTAAGACAGAACACAAGAAAAAAAAATACACATATGGCTACAAGCAAATCCTGTGGCAAAAATAATTGCCTTCATCTGGCTGAAGATAGGTGGAAATACAATAATTCAGCGCACTCTAAAACCAAGTACTTGGCAGTCTCGTTCCTGCACCAGTATGTTGTTTTCTGAAACAGTTTTAAAATGACTTCAGCTCTGTACCTGGAGAGCCAAGAAGATAAGAGAGGAAAAATCTTGTAACATTCTGAGCCCTCAGATCACATTTTCACAGAGTTCTCTATGGCAAACAGAATTTGCAACCAAATACGTGATGTCTCCTCCTTCC…
TCONS_00005104	AAAGTAAAGAATAACTCGAAGGAAGGAGTGGATGGCAAGAAATACAGAGAAAGCAGTGCATAGCACAGCAGAGCAAAGCAAGGCAAAATAGCAGCCAAAGCCACGAGAATCAAGAAGTCAGTGAAGAGCAGGAAAGGAATGGAGGAATCTGTCCAGAGCTGTGCCCCTGCTTGCCACAGGAGCTGCGCGGGAGGAGAAGAACGTGGGCCAAAAGGTAAGAGGAGCTCCTTTGGGTTCTGGGCTTGAAGCAAAGCTGAGAAGCCATGCCCGGGAGGAGGTGTGGGTAGCTACAGGCCACCTTGCTATCTCCCCAAGAGATGAGGTGTGTGGGCTAGGCACCGGGCAGGAGTGCTGGCCAGAAGCAAGCATCTCTGTGGAGGAGGGCAAAGGGCGGAGGAG…
TCONS_00011769	CCTTGCTATCTCCCCAAGAGATGAGGTGTGTGGGCTAGGCACCGGGCAGGAGTGCTGGCCAGAAGCAAGCATCTCTGTGGAGGAAGGCAAAGGGCGGAGGAGGTTCAAGGGTAGCTACCGGGCATGGCCTTGCTCAGCAAGGGGAGGAAAAGCCTGAAGGGCATGAGAAGGGGACAGAGAAGGGCAGGCAGTAGGCGTGAAGCTGTGAGCAGAGTAGAGAGCAACTTGGCAGAGCAGCAAGCAGAGTAGGCAAGTGCTGAGGTTTGGCGTGAGTAGCAGCAAAAGCCCATAGCATCAAGAAGCAGGAAGGGAGGGCTGAAGGCAAACCAATGATGAAAAAAGAAAAGAAAAAATAAGCACAAAAAATATGAAATAAGAGAAAAAAGAAAAGAAAAATAA…
TCONS_00277481	CCACACACTAGCTTAATGAAATGAAAAAGCAATTAGGACATTCGTTGGCATACTGTGTATCTCAGATAAGACCTAACTTCAAAATGTCTATCAATTCCACACAGGTAGAATGGATCATGTCCCATCATACCAGTCAGAATTTATTTTTCTGAGTATTTTAGCCACCTGATGTGAAGACACAAGCATTTGAAAAAACATGTGATAGTGGATCTACAGAGCAACCTTTATATTGCAGTCAAGAAGAAACGAAGAAAATTGATGTACAGTAGTGACTTCCCCAATTTGTTGAAATGAACTTAGTCAAGACCTATCTGTCCTTTTCAAAGCATTGCCACTAAGCAACTTTGGGCAACATTGGCCTGTGCTAACAGAAATAGTTATTTCCTAATGTTGTTATCA…
