# Supplementary material for: Analysis of lncRNA Expression Profile during the Formation of Male Germ Cells in Chickens
Source: Animals (Basel). 2020 Oct 11;10(10):1850. doi: 10.3390/ani10101850 (PMC7599500; doi:10.3390/ani10101850)
Supplement: Supplementary file 1 [file animals-10-01850-s001.zip › Supplementary files/Supplementary file 10.xlsx]

## Sheet: ESC vs PGC
Table S. Information of differentially expressed lncRNAs in ESC vs PGC
lncRNA_ID	ESCs_FPKM	PGCs_FPKM	log2(foldchange)	pvalue	Regulation	GO ID	Description
XLOC_022100	28.6443	0.0175773	10.6703	2.69e-06	down	GO:0019953, GO:0007548, GO:0046660, GO:0045137, GO:0046545, GO:0007281	sexual reproduction, sex differentiation, female sex differentiation, development of primary sexual characteristics, development of primary female sexual characteristics, germ cell development
XLOC_023952	39.6234	0.0554641	9.48058	0.000867632	down	GO:0019953, GO:0042078, GO:0048133, GO:0098728, GO:0007281	sexual reproduction, germ-line stem cell division, male germ-line stem cell asymmetric division, germline stem cell asymmetric division, germ cell development
XLOC_160716	33.2488	0.118109	8.13704	9.39e-05	down	GO:0019953, GO:0007281	sexual reproduction,germ cell development
XLOC_254837	25.137	0.115801	7.76201	0.000181412	down	GO:0007548, GO:0045137, GO:0046546, GO:0046661, GO:0001704	sex differentiation, development of primary sexual characteristics, development of primary male sexual characteristics, male sex differentiation, formation of primary germ layer
XLOC_362463	35.4272	0.236352	7.22778	0.0001291	down	GO:0007548, GO:0046660, GO:0045137, GO:0046545, GO:0001704	sex differentiation, female sex differentiation, development of primary sexual characteristics, development of primary female sexual characteristics, formation of primary germ layer
XLOC_394481	25.1415	0.176826	7.1516	9.31e-05	down	GO:0019953, GO:0007281	sexual reproduction, germ cell development
XLOC_612026	16.7405	0.122086	7.0993	0.000295757	down	GO:0001704	formation of primary germ layer
XLOC_674549	16.8596	0.128786	7.03245	0.000130068	down	GO:0019953	sexual reproduction
XLOC_675271	27.8327	0.233437	6.8976	0.00416534	down	GO:0019953	sexual reproduction
XLOC_202579	29.3266	0.270924	6.75818	0.00504314	down	GO:0007548	sex differentiation
XLOC_240662	14.8572	0.22046	6.0745	0.00303747	down	GO:0007538, GO:0007542, GO:0018992, GO:0019100, GO:0019953, GO:0007548, GO:0045137, GO:0030238, GO:0046546, GO:0007530, GO:0046661, GO:0002562, GO:0060795	primary sex determination, primary sex determination, germ-line, male germ-line sex determination, sexual reproduction, sex differentiation, development of primary sexual characteristics, male sex determination, development of primary male sexual characteristics, sex determination, male sex differentiation,somatic diversification of immune receptors via germline recombination within a single locu…
ALDBGALG0000003855	16.408	0.285971	5.84239	0.00129048	down	GO:0019953, GO:0007548, GO:0046660, GO:0045137, GO:0046545, GO:0007281	sexual reproduction, sex differentiation, female sex differentiation, development of primary sexual characteristics, development of primary female sexual characteristics, germ cell development
XLOC_161319	22.8957	0.448486	5.67387	0.00643981	down	GO:0019953, GO:0007281	sexual reproduction, germ cell development
XLOC_675270	10.64	0.268926	5.30615	0.00328967	down	GO:0019953	sexual reproduction
ALDBGALG0000004103	9.61326	0.387672	4.63212	0.0287524	down	, GO:0048133GO:0019953, GO:0007548, GO:0045137, GO:0046546, GO:0046661, GO:0042078, GO:0098728, GO:0007281	sexual reproduction, sex differentiation, development of primary sexual characteristics, development of primary male sexual characteristics, male sex differentiation, germ-line stem cell division, male germ-line stem cell asymmetric division, germline stem cell asymmetric division, germ cell development
XLOC_161318	83.7021	4.6288	4.17655	0.0275298	down	GO:0019953, GO:0007281	sexual reproduction, germ cell development
XLOC_378667	21.6216	1.2806	4.07758	0.0280984	up	GO:0019953	sexual reproduction
ALDBGALG0000006008	0.133504	2.54508	-4.25276	0.0255157	up	GO:0001704	formation of primary germ layer
ALDBGALG0000002254	0.0514843	2.85044	-5.79091	0.0025376	up	GO:0019953, GO:0007281	sexual reproduction, germ cell development
XLOC_240661	0.0190218	1.131	-5.8938	0.00734516	up	GO:0007538, GO:0007542, GO:0018992, GO:0019953, GO:0007548, GO:0045137, GO:0030238, GO:0046546, GO:0007530, GO:0046661, GO:0002562, GO:0060795	primary sex determination, primary sex determination, germ-line, germ-line sex determination, male germ-line sex determination, sexual reproduction, sex differentiation, development of primary sexual characteristics, male sex determination, development of primary male sexual characteristics, sex determination, male sex differentiation, somatic diversification of immune receptors via germline reco…
ALDBGALG0000001810	0.00577304	1.61322	-8.12639	3.62e-05	up	GO:0019953, GO:0007548, GO:0045137, GO:0046546, GO:0046661	sexual reproduction, sex differentiation, development of primary sexual characteristics, development of primary male sexual characteristics, male sex differentiation
XLOC_612029	0.0446428	15.3601	-8.42655	1.73e-05	up	GO:0001704	formation of primary germ layer

## Sheet: ESC vs SSC
Table S. Information of differentially expressed lncRNAs in ESC vs SSC
lncRNA_ID	ESCs_FPKM	SSCs_FPKM	log2(foldchange)	pvalue	Regulation	GO ID	Description
XLOC_023952	39.6234	0.0365884	10.0808	0.011936	down	GO:0019953, GO:0042078, GO:0048133, GO:0098728, GO:0007281	sexual reproduction, germ-line stem cell division,male germ-line stem cell asymmetric division, germline stem cell asymmetric division, germ cell development
XLOC_254837	25.137	0.0256982	9.93393	9.12367e-05	down	GO:0007548, GO:0045137, GO:0046546, GO:0046661, GO:0001704, GO:0060795	sex differentiation, development of primary sexual characteristics, development of primary male sexual characteristics, male sex differentiation, formation of primary germ layer, cell fate commitment involved in formation of primary germ layer
XLOC_362463	35.4272	0.0560164	9.30479	1.49007e-06	down	GO:0007548, GO:0046660, GO:0045137, GO:0046545, GO:0001704	sex differentiation, female sex differentiation, development of primary sexual characteristics, development of primary female sexual characteristics, formation of primary germ layer
XLOC_657311	45.462	0.0877519	9.01702	3.95623e-05	down	GO:0002562	somatic diversification of immune receptors via germline recombination within a single locus
ALDBGALG0000003669	7.68066	0.0196004	8.61421	0.000268435	down	GO:0019953, GO:0007548, GO:0046660	sexual reproduction, sex differentiation, female sex differentiation
XLOC_394481	25.1415	0.0660328	8.57267	7.04587e-06	down	GO:0019953, GO:0007281	sexual reproduction,germ cell development
XLOC_675271	27.8327	0.159535	7.44677	0.00220332	down	GO:0019953	sexual reproduction
ALDBGALG0000006075	27.7636	0.179243	7.27514	0.000710174	down	GO:0007548	sex differentiation
XLOC_225300	20.8849	0.166354	6.97205	0.000876979	down	GO:0019953	sexual reproduction
XLOC_240662	14.8572	0.12079	6.94252	0.000728599	down	GO:0007538,GO:0007542, GO:0018992, GO:0019100, GO:0019953, GO:0007548, GO:0045137, GO:0030238, GO:0046546, GO:0007530,	primary sex determination,primary sex determination, germ-line, germ-line sex determination, male germ-line sex determination, sexual reproduction, sex differentiation, development of primary sexual characteristics, male sex determination, development of primary male sexual characteristics, sex determination, male sex differentiation
XLOC_022100	28.6443	0.284578	6.65328	0.00251379	down	GO:0019953,GO:0007548, GO:0046660, GO:0045137, GO:0046545, GO:0007281	germ cell developmentsexual reproduction,sex differentiation, female sex differentiation, development of primary sexual characteristics, development of primary female sexual characteristics,
ALDBGALG0000003855	16.408	0.194496	6.39851	0.000479379	down	GO:0019953, GO:0007548, GO:0046660, GO:0045137, GO:0046545, GO:0007281, germ cell development	sexual reproduction, sex differentiation, female sex differentiation, development of primary sexual characteristics, development of primary female sexual characteristics,
XLOC_612026	16.7405	0.199782	6.38877	0.00112682	down	GO:0001704	formation of primary germ layer
ALDBGALG0000002715	19.997	0.239781	6.38193	0.00347445	down	GO:0007548, GO:0045137, GO:0046546, GO:0046661, GO:0001704, GO:0060795	sex differentiation, development of primary sexual characteristics, development of primary male sexual characteristics, male sex differentiation, formation of primary germ layer, cell fate commitment involved in formation of primary germ layer
XLOC_202579	29.3266	0.422662	6.11656	0.00436206	down	GO:0007548, GO:0002562	sex differentiation, somatic diversification of immune receptors via germline recombination within a single locus
XLOC_202017	5.76199	0.0841899	6.09678	0.00990175	down	GO:0007548, GO:0046660, GO:0045137, GO:0046545	sex differentiation,female sex differentiation, development of primary sexual characteristics. development of primary female sexual characteristics
XLOC_378667	21.6216	0.316392	6.09462	0.00143589	down	GO:0019953	sexual reproduction
XLOC_612443	7.50756	0.176199	5.41307	0.00457742	down	GO:0001704	formation of primary germ layer
XLOC_674549	16.8596	0.421077	5.32334	0.00340627	down	GO:0019953	sexual reproduction
ALDBGALG0000002911	4.39914	0.110129	5.31995	0.00768943	down	GO:0007548, GO:0046660, GO:0045137, GO:0046545	sex differentiation, female sex differentiation, development of primary sexual characteristics, development of primary female sexual characteristics
ALDBGALG0000004103	9.61326	0.259183	5.21298	0.0176873	down	GO:0019953, GO:0007548, GO:0045137, GO:0046546, GO:0046661, GO:0042078, GO:0048133, GO:0098728, GO:0007281	sexual reproduction, sex differentiation, development of primary sexual characteristics, development of primary male sexual characteristics, male sex differentiation, germ-line stem cell division, male germ-line stem cell asymmetric division, germline stem cell asymmetric division, germ cell development
XLOC_225443	5.37148	0.172297	4.96235	0.0337211	down	GO:0019953	sexual reproduction
XLOC_398137	18.4197	0.612663	4.91001	0.0115927	down	GO:0019953	sexual reproduction
XLOC_394795	1.30566	0.043661	4.90229	0.0125812	down	GO:0019953	sexual reproduction
ALDBGALG0000001891	232.261	8.18995	4.82575	0.032838	down	GO:0019953	sexual reproduction
ALDBGALG0000003340	0.592911	0.0212755	4.80055	0.0229045	down	GO:0019953	sexual reproduction
XLOC_612328	19.2023	0.747355	4.68334	0.0188839	down	GO:0019953	sexual reproduction
ALDBGALG0000003136	39.8694	1.66802	4.57907	0.0124353	down	GO:0019953, GO:0007281	sexual reproduction, germ cell development
XLOC_021475	34.1789	1.44001	4.56896	0.0156338	down	GO:0002562	somatic diversification of immune receptors via germline recombination within a single locus
ALDBGALG0000003027	0.61721	0.0280056	4.46197	0.0197247	down	GO:0002562	somatic diversification of immune receptors via germline recombination within a single locus
XLOC_399875	30.382	1.41758	4.42171	0.0141697	down	GO:0019953, GO:0007281	sexual reproduction, germ cell development
XLOC_161318	83.7021	4.39344	4.25184	0.0302008	down	GO:0019953, GO:0007281	sexual reproduction, germ cell development
ALDBGALG0000004230	42.1142	2.22385	4.24318	0.0198362	down	GO:0019953, GO:0007281	sexual reproduction, germ cell development
ALDBGALG0000003602	1.32504	0.0842097	3.9759	0.0418118	down	GO:0019953	sexual reproduction
ALDBGALG0000001163	15.8365	1.08226	3.87114	0.038123	down	GO:0019953, GO:0007281	sexual reproduction, germ cell development
XLOC_024517	0.0392436	0.759353	-4.27424	0.0393967	up	GO:0002562	somatic diversification of immune receptors via germline recombination within a single locus
ALDBGALG0000005278	1.25606	31.8976	-4.66647	0.0244829	up	GO:0001704	formation of primary germ layer
ALDBGALG0000006008	0.133504	4.29099	-5.00636	0.00856677	up	GO:0001704	formation of primary germ layer
XLOC_240661	0.0190218	0.667058	-5.13209	0.0175964	up	GO:0007538, GO:0007542, GO:0018992, GO:0019100, GO:0019953, GO:0007548, GO:0045137, GO:0030238, GO:0046546, GO:0007530, GO:0046661	primary sex determination, primary sex determination, germ-line, germ-line sex determination, male germ-line sex determination, sexual reproduction, sex differentiation, development of primary sexual characteristics, male sex determination, development of primary male sexual characteristics, sex determination, male sex differentiation
ALDBGALG0000002254	0.0514843	5.45755	-6.72798	0.000414257	up	GO:0019953, GO:0007281	sexual reproduction, germ cell development
ALDBGALG0000001810	0.00577304	0.707971	-6.93821	0.000400086	up	GO:0019953, GO:0007548, GO:0045137, GO:0046546, GO:0046661	sexual reproduction, sex differentiation, development of primary sexual characteristics, development of primary male sexual characteristics, male sex differentiation
XLOC_612029	0.0446428	12.9145	-8.17634	3.34199e-05	up	GO:0001704	formation of primary germ layer

## Sheet: PGC vs SSC
Table S10. Information of differentially expressed lncRNAs in PGC vs SSC
lncRNA_ID	PGCs_FPKM	SSCs_FPKM	log2(foldchange)	pvalue	Regulation	GO ID	Description
XLOC_546443	0.0403906	0.632846	-3.96976	0.0436057	down	GO:0046660, GO:0007548, GO:0019953	female sex differentiation, sex differentiation, sexual reproduction
ALDBGALG0000005454	0.804017	13.1774	-4.03469	0.0324501	down	GO:0046660, GO:0046546, GO:0007548, GO:0046661, GO:0046545	female sex differentiation, development of primary male sexual characteristics, sex differentiation, male sex differentiation, development of primary female sexual characteristics
XLOC_398918	0.151385	2.58814	-4.09562	0.0373828	down	GO:0019953	sexual reproduction
XLOC_398773	0.175683	3.21478	-4.19367	0.0332715	down	GO:0045136, GO:0046544, GO:0046660, GO:0046546, GO:0007548, GO:0046661, GO:0046545, GO:0019953, GO:0045137, GO:0007281	development of secondary sexual characteristics, development of secondary male sexual characteristics, female sex differentiation, development of primary male sexual characteristics, sex differentiation, male sex differentiation, development of primary female sexual characteristics, sexual reproduction, development of primary sexual characteristics, germ cell development
XLOC_612989	0.105411	2.85304	-4.7584	0.0148691	down	GO:0046546, GO:0007548, GO:0046661, GO:0019953, GO:0045137, GO:0001704	development of primary male sexual characteristics, sex differentiation, male sex differentiation, sexual reproduction, development of primary sexual characteristics, formation of primary germ layer
XLOC_398739	0.0738294	2.41334	-5.03069	0.0216685	down	GO:0019953	sexual reproduction
XLOC_397190	0.0429566	1.66121	-5.27321	0.0111228	down	GO:0019953, GO:0007281	sexual reproduction, germ cell development
ALDBGALG0000003309	0.0473856	1.83902	-5.27834	0.0110444	down	GO:0019953, GO:0007281	sexual reproduction, germ cell development
XLOC_657380	0.0611706	4.06049	-6.05267	0.0018626	down	GO:0007548	sex differentiation
XLOC_161226	0.027105	3.86033	-7.15402	0.00132762	down	GO:0019953	sexual reproduction
ALDBGALG0000002986	0.00142767	0.371621	-8.02403	0.0250025	down	GO:0019953, GO:0007281	sexual reproduction, germ cell development
