# Supplementary material for: Analysis of lncRNA Expression Profile during the Formation of Male Germ Cells in Chickens
Source: Animals (Basel). 2020 Oct 11;10(10):1850. doi: 10.3390/ani10101850 (PMC7599500; doi:10.3390/ani10101850)
Supplement: Supplementary file 1 [file animals-10-01850-s001.zip › Supplementary files/supplementary file 2.xlsx]

## Sheet: Sheet1
Table S2. Biological function enrichment of target genes in ESC vs PGC
GO ID	Description	out (604)	All (12582)	pvalue	p.adjust	Genes
GO:0000302	response to reactive oxygen species	14	105	0.000479585	0.536958	ENSGALG00000000892;ENSGALG00000001501;ENSGALG00000001954;ENSGALG00000002016;ENSGALG00000002304;ENSGALG00000003521;ENSGALG00000006049;ENSGALG00000007109;ENSGALG00000009477;ENSGALG00000009549;ENSGALG00000012200;ENSGALG00000015286;ENSGALG00000017204;ENSGALG00000026757
GO:0060216	definitive hemopoiesis	5	15	0.000503697	0.536958	ENSGALG00000000284;ENSGALG00000005909;ENSGALG00000006695;ENSGALG00000006818;ENSGALG00000012540
GO:1901185	negative regulation of ERBB signaling pathway	5	16	0.000703909	0.536958	ENSGALG00000005902;ENSGALG00000010811;ENSGALG00000012179;ENSGALG00000014891;ENSGALG00000029077
GO:1901031	regulation of response to reactive oxygen species	6	26	0.0012055	0.536958	ENSGALG00000000892;ENSGALG00000006049;ENSGALG00000012200;ENSGALG00000015286;ENSGALG00000017204;ENSGALG00000026757
GO:0018149	peptide cross-linking	5	18	0.00127473	0.536958	ENSGALG00000004804;ENSGALG00000009568;ENSGALG00000021230;ENSGALG00000021232;ENSGALG00000025872
GO:0009891	positive regulation of biosynthetic process	85	1293	0.00153638	0.536958	ENSGALG00000000120;ENSGALG00000000209;ENSGALG00000000284;ENSGALG00000000542;ENSGALG00000000583;ENSGALG00000000678;ENSGALG00000000703;ENSGALG00000000713;ENSGALG00000000883;ENSGALG00000000892;ENSGALG00000000944;ENSGALG00000001276;ENSGALG00000001501;ENSGALG00000001708;ENSGALG00000001729;ENSGALG00000001731;ENSGALG00000001773;ENSGALG00000002016;ENSGALG00000002249;ENSGALG00000002375;ENSGALG00000003396;…
GO:0034114	regulation of heterotypic cell-cell adhesion	4	12	0.00191088	0.536958	ENSGALG00000000892;ENSGALG00000006751;ENSGALG00000007114;ENSGALG00000007668
GO:0042095	interferon-gamma biosynthetic process	3	6	0.00197428	0.536958	ENSGALG00000000892;ENSGALG00000001729;ENSGALG00000016590
GO:0045072	regulation of interferon-gamma biosynthetic process	3	6	0.00197428	0.536958	ENSGALG00000000892;ENSGALG00000001729;ENSGALG00000016590
GO:0003007	heart morphogenesis	19	190	0.00197515	0.536958	ENSGALG00000000120;ENSGALG00000001708;ENSGALG00000002375;ENSGALG00000002515;ENSGALG00000003521;ENSGALG00000004155;ENSGALG00000004386;ENSGALG00000005438;ENSGALG00000006860;ENSGALG00000007668;ENSGALG00000008096;ENSGALG00000008459;ENSGALG00000008473;ENSGALG00000009064;ENSGALG00000009844;ENSGALG00000010589;ENSGALG00000014974;ENSGALG00000014976;ENSGALG00000016662
GO:0009617	response to bacterium	26	294	0.00198343	0.536958	ENSGALG00000000712;ENSGALG00000000883;ENSGALG00000000892;ENSGALG00000001501;ENSGALG00000002016;ENSGALG00000002283;ENSGALG00000004221;ENSGALG00000006695;ENSGALG00000008945;ENSGALG00000008956;ENSGALG00000010646;ENSGALG00000010820;ENSGALG00000012200;ENSGALG00000012304;ENSGALG00000012801;ENSGALG00000013481;ENSGALG00000014280;ENSGALG00000015304;ENSGALG00000015791;ENSGALG00000016667;ENSGALG00000016668;…
GO:0003249	cell proliferation involved in heart valve morphogenesis	2	2	0.00230086	0.536958	ENSGALG00000002375;ENSGALG00000008459
GO:0003250	regulation of cell proliferation involved in heart valve morphogenesis	2	2	0.00230086	0.536958	ENSGALG00000002375;ENSGALG00000008459
GO:0003252	negative regulation of cell proliferation involved in heart valve morphogenesis	2	2	0.00230086	0.536958	ENSGALG00000002375;ENSGALG00000008459
GO:0014916	regulation of lung blood pressure	2	2	0.00230086	0.536958	ENSGALG00000008459;ENSGALG00000012200
GO:0045077	negative regulation of interferon-gamma biosynthetic process	2	2	0.00230086	0.536958	ENSGALG00000000892;ENSGALG00000001729
GO:0071615	oxidative deethylation	2	2	0.00230086	0.536958	ENSGALG00000001320;ENSGALG00000001325
GO:0030007	cellular potassium ion homeostasis	3	7	0.00333209	0.536958	ENSGALG00000002618;ENSGALG00000002764;ENSGALG00000006469
GO:0046532	regulation of photoreceptor cell differentiation	3	7	0.00333209	0.536958	ENSGALG00000002375;ENSGALG00000004386;ENSGALG00000026207
GO:0046533	negative regulation of photoreceptor cell differentiation	3	7	0.00333209	0.536958	ENSGALG00000002375;ENSGALG00000004386;ENSGALG00000026207
GO:0010460	positive regulation of heart rate	4	14	0.00357889	0.536958	ENSGALG00000003521;ENSGALG00000006490;ENSGALG00000008949;ENSGALG00000012200
GO:0031328	positive regulation of cellular biosynthetic process	82	1279	0.00370768	0.536958	ENSGALG00000000120;ENSGALG00000000284;ENSGALG00000000542;ENSGALG00000000583;ENSGALG00000000678;ENSGALG00000000703;ENSGALG00000000713;ENSGALG00000000883;ENSGALG00000000892;ENSGALG00000000944;ENSGALG00000001276;ENSGALG00000001501;ENSGALG00000001708;ENSGALG00000001729;ENSGALG00000001731;ENSGALG00000001773;ENSGALG00000002016;ENSGALG00000002249;ENSGALG00000002375;ENSGALG00000003396;ENSGALG00000003786;…
GO:0010628	positive regulation of gene expression	84	1316	0.0037324	0.536958	ENSGALG00000000120;ENSGALG00000000209;ENSGALG00000000284;ENSGALG00000000542;ENSGALG00000000583;ENSGALG00000000678;ENSGALG00000000713;ENSGALG00000000745;ENSGALG00000000883;ENSGALG00000000892;ENSGALG00000000944;ENSGALG00000001276;ENSGALG00000001309;ENSGALG00000001501;ENSGALG00000001708;ENSGALG00000001731;ENSGALG00000001773;ENSGALG00000002087;ENSGALG00000002249;ENSGALG00000002375;ENSGALG00000002515;…
GO:0042089	cytokine biosynthetic process	8	54	0.00397241	0.536958	ENSGALG00000000883;ENSGALG00000000892;ENSGALG00000000911;ENSGALG00000001729;ENSGALG00000006785;ENSGALG00000007416;ENSGALG00000012304;ENSGALG00000016590
GO:0042742	defense response to bacterium	12	104	0.00409962	0.536958	ENSGALG00000000892;ENSGALG00000002016;ENSGALG00000004221;ENSGALG00000010820;ENSGALG00000014280;ENSGALG00000016667;ENSGALG00000016668;ENSGALG00000019844;ENSGALG00000019845;ENSGALG00000019846;ENSGALG00000019847;ENSGALG00000019848
GO:0034614	cellular response to reactive oxygen species	10	79	0.00438034	0.536958	ENSGALG00000000892;ENSGALG00000001501;ENSGALG00000002016;ENSGALG00000002304;ENSGALG00000003521;ENSGALG00000006049;ENSGALG00000007109;ENSGALG00000009477;ENSGALG00000012200;ENSGALG00000026757
GO:0042107	cytokine metabolic process	8	55	0.00445794	0.536958	ENSGALG00000000883;ENSGALG00000000892;ENSGALG00000000911;ENSGALG00000001729;ENSGALG00000006785;ENSGALG00000007416;ENSGALG00000012304;ENSGALG00000016590
GO:0003176	aortic valve development	4	15	0.00469714	0.536958	ENSGALG00000002375;ENSGALG00000004386;ENSGALG00000008459;ENSGALG00000016662
GO:0042059	negative regulation of epidermal growth factor receptor signaling pathway	4	15	0.00469714	0.536958	ENSGALG00000005902;ENSGALG00000012179;ENSGALG00000014891;ENSGALG00000029077
GO:0071450	cellular response to oxygen radical	4	15	0.00469714	0.536958	ENSGALG00000002304;ENSGALG00000007109;ENSGALG00000012200;ENSGALG00000026757
GO:0071451	cellular response to superoxide	4	15	0.00469714	0.536958	ENSGALG00000002304;ENSGALG00000007109;ENSGALG00000012200;ENSGALG00000026757
GO:0010557	positive regulation of macromolecule biosynthetic process	79	1237	0.00484622	0.536958	ENSGALG00000000120;ENSGALG00000000209;ENSGALG00000000284;ENSGALG00000000542;ENSGALG00000000583;ENSGALG00000000678;ENSGALG00000000713;ENSGALG00000000883;ENSGALG00000000892;ENSGALG00000000944;ENSGALG00000001276;ENSGALG00000001501;ENSGALG00000001708;ENSGALG00000001729;ENSGALG00000001731;ENSGALG00000001773;ENSGALG00000002249;ENSGALG00000002375;ENSGALG00000003396;ENSGALG00000003786;ENSGALG00000003891;…
GO:0070849	response to epidermal growth factor	5	24	0.00498226	0.536958	ENSGALG00000001501;ENSGALG00000001708;ENSGALG00000004386;ENSGALG00000005105;ENSGALG00000007101
GO:0035019	somatic stem cell population maintenance	6	34	0.00508456	0.536958	ENSGALG00000004386;ENSGALG00000005909;ENSGALG00000007668;ENSGALG00000007685;ENSGALG00000015305;ENSGALG00000016854
GO:0046530	photoreceptor cell differentiation	7	45	0.00525193	0.536958	ENSGALG00000002375;ENSGALG00000004386;ENSGALG00000006751;ENSGALG00000007314;ENSGALG00000008049;ENSGALG00000009318;ENSGALG00000026207
GO:0045995	regulation of embryonic development	11	94	0.00527678	0.536958	ENSGALG00000000892;ENSGALG00000002375;ENSGALG00000004249;ENSGALG00000004285;ENSGALG00000004386;ENSGALG00000005909;ENSGALG00000007114;ENSGALG00000007668;ENSGALG00000008096;ENSGALG00000009064;ENSGALG00000013424
GO:0006952	defense response	46	653	0.00566421	0.536958	ENSGALG00000000769;ENSGALG00000000883;ENSGALG00000000892;ENSGALG00000001682;ENSGALG00000001708;ENSGALG00000001729;ENSGALG00000002016;ENSGALG00000002283;ENSGALG00000002375;ENSGALG00000003837;ENSGALG00000004220;ENSGALG00000004221;ENSGALG00000004557;ENSGALG00000004629;ENSGALG00000005305;ENSGALG00000005678;ENSGALG00000005688;ENSGALG00000005797;ENSGALG00000006695;ENSGALG00000006785;ENSGALG00000007109;…
GO:0045893	positive regulation of transcription, DNA-templated	68	1046	0.00593763	0.536958	ENSGALG00000000120;ENSGALG00000000284;ENSGALG00000000542;ENSGALG00000000583;ENSGALG00000000678;ENSGALG00000000713;ENSGALG00000000892;ENSGALG00000000944;ENSGALG00000001276;ENSGALG00000001708;ENSGALG00000001731;ENSGALG00000001773;ENSGALG00000002249;ENSGALG00000002375;ENSGALG00000003396;ENSGALG00000003786;ENSGALG00000003891;ENSGALG00000004249;ENSGALG00000004285;ENSGALG00000004386;ENSGALG00000005415;…
GO:0046461	neutral lipid catabolic process	4	16	0.00602822	0.536958	ENSGALG00000005696;ENSGALG00000006689;ENSGALG00000007109;ENSGALG00000007114
GO:0046464	acylglycerol catabolic process	4	16	0.00602822	0.536958	ENSGALG00000005696;ENSGALG00000006689;ENSGALG00000007109;ENSGALG00000007114
GO:2000136	regulation of cell proliferation involved in heart morphogenesis	4	16	0.00602822	0.536958	ENSGALG00000000120;ENSGALG00000002375;ENSGALG00000004386;ENSGALG00000008459
GO:2000738	positive regulation of stem cell differentiation	4	16	0.00602822	0.536958	ENSGALG00000000284;ENSGALG00000004386;ENSGALG00000007668;ENSGALG00000014976
GO:0001692	histamine metabolic process	2	3	0.00668236	0.536958	ENSGALG00000008490;ENSGALG00000012377
GO:0001996	positive regulation of heart rate by epinephrine-norepinephrine	2	3	0.00668236	0.536958	ENSGALG00000003521;ENSGALG00000008949
GO:0002740	negative regulation of cytokine secretion involved in immune response	2	3	0.00668236	0.536958	ENSGALG00000000892;ENSGALG00000007114
GO:0034499	late endosome to Golgi transport	2	3	0.00668236	0.536958	ENSGALG00000000769;ENSGALG00000016806
GO:0042078	germ-line stem cell division	2	3	0.00668236	0.536958	ENSGALG00000010659;ENSGALG00000011722
GO:0042450	arginine biosynthetic process via ornithine	2	3	0.00668236	0.536958	ENSGALG00000002558;ENSGALG00000002576
GO:0048133	male germ-line stem cell asymmetric division	2	3	0.00668236	0.536958	ENSGALG00000010659;ENSGALG00000011722
GO:0098728	germline stem cell asymmetric division	2	3	0.00668236	0.536958	ENSGALG00000010659;ENSGALG00000011722
GO:2000137	negative regulation of cell proliferation involved in heart morphogenesis	2	3	0.00668236	0.536958	ENSGALG00000002375;ENSGALG00000008459
GO:0042035	regulation of cytokine biosynthetic process	7	47	0.00670273	0.536958	ENSGALG00000000883;ENSGALG00000000892;ENSGALG00000001729;ENSGALG00000006785;ENSGALG00000007416;ENSGALG00000012304;ENSGALG00000016590
GO:0090316	positive regulation of intracellular protein transport	10	84	0.00678385	0.536958	ENSGALG00000000209;ENSGALG00000000712;ENSGALG00000002016;ENSGALG00000002364;ENSGALG00000004758;ENSGALG00000005105;ENSGALG00000007021;ENSGALG00000007101;ENSGALG00000008569;ENSGALG00000009477
GO:0006814	sodium ion transport	13	125	0.00697415	0.536958	ENSGALG00000000721;ENSGALG00000002764;ENSGALG00000005774;ENSGALG00000005995;ENSGALG00000006469;ENSGALG00000006490;ENSGALG00000006728;ENSGALG00000007409;ENSGALG00000008569;ENSGALG00000010793;ENSGALG00000012319;ENSGALG00000021272;ENSGALG00000025937
GO:0006591	ornithine metabolic process	3	9	0.00744026	0.536958	ENSGALG00000002558;ENSGALG00000002576;ENSGALG00000004285
GO:0070593	dendrite self-avoidance	3	9	0.00744026	0.536958	ENSGALG00000007314;ENSGALG00000007927;ENSGALG00000008263
GO:1903587	regulation of blood vessel endothelial cell proliferation involved in sprouting angiogenesis	3	9	0.00744026	0.536958	ENSGALG00000004841;ENSGALG00000005909;ENSGALG00000009477
GO:0000303	response to superoxide	4	17	0.00758825	0.536958	ENSGALG00000002304;ENSGALG00000007109;ENSGALG00000012200;ENSGALG00000026757
GO:0000305	response to oxygen radical	4	17	0.00758825	0.536958	ENSGALG00000002304;ENSGALG00000007109;ENSGALG00000012200;ENSGALG00000026757
GO:0045923	positive regulation of fatty acid metabolic process	4	17	0.00758825	0.536958	ENSGALG00000000703;ENSGALG00000005494;ENSGALG00000007109;ENSGALG00000011058
GO:0061323	cell proliferation involved in heart morphogenesis	4	17	0.00758825	0.536958	ENSGALG00000000120;ENSGALG00000002375;ENSGALG00000004386;ENSGALG00000008459
GO:0042446	hormone biosynthetic process	6	37	0.00778418	0.536958	ENSGALG00000001708;ENSGALG00000008121;ENSGALG00000010736;ENSGALG00000012304;ENSGALG00000014607;ENSGALG00000017216
GO:0045944	positive regulation of transcription by RNA polymerase II	55	824	0.00779124	0.536958	ENSGALG00000000284;ENSGALG00000000542;ENSGALG00000000583;ENSGALG00000000892;ENSGALG00000001276;ENSGALG00000001708;ENSGALG00000001731;ENSGALG00000001773;ENSGALG00000002249;ENSGALG00000002375;ENSGALG00000003396;ENSGALG00000004249;ENSGALG00000004285;ENSGALG00000004386;ENSGALG00000005415;ENSGALG00000005483;ENSGALG00000005909;ENSGALG00000006785;ENSGALG00000006809;ENSGALG00000006818;ENSGALG00000006934;…
GO:0032409	regulation of transporter activity	14	141	0.00781403	0.536958	ENSGALG00000000209;ENSGALG00000000724;ENSGALG00000002016;ENSGALG00000002618;ENSGALG00000002764;ENSGALG00000006490;ENSGALG00000007409;ENSGALG00000008435;ENSGALG00000008569;ENSGALG00000009621;ENSGALG00000017012;ENSGALG00000021272;ENSGALG00000025788;ENSGALG00000025937
GO:0046486	glycerolipid metabolic process	21	247	0.00800136	0.536958	ENSGALG00000001042;ENSGALG00000001964;ENSGALG00000002260;ENSGALG00000002729;ENSGALG00000004220;ENSGALG00000005505;ENSGALG00000005696;ENSGALG00000005701;ENSGALG00000006689;ENSGALG00000006872;ENSGALG00000007109;ENSGALG00000007114;ENSGALG00000007474;ENSGALG00000007716;ENSGALG00000009130;ENSGALG00000010493;ENSGALG00000012148;ENSGALG00000012890;ENSGALG00000013189;ENSGALG00000022030;ENSGALG00000023517
GO:0006955	immune response	47	685	0.00834342	0.536958	ENSGALG00000000209;ENSGALG00000000712;ENSGALG00000000769;ENSGALG00000000883;ENSGALG00000000892;ENSGALG00000001501;ENSGALG00000001708;ENSGALG00000001729;ENSGALG00000002016;ENSGALG00000002283;ENSGALG00000002375;ENSGALG00000003837;ENSGALG00000004220;ENSGALG00000005305;ENSGALG00000005678;ENSGALG00000005688;ENSGALG00000005797;ENSGALG00000006695;ENSGALG00000006751;ENSGALG00000006785;ENSGALG00000006801;…
GO:2000826	regulation of heart morphogenesis	5	27	0.00840568	0.536958	ENSGALG00000000120;ENSGALG00000002375;ENSGALG00000004386;ENSGALG00000007668;ENSGALG00000008459
GO:0097237	cellular response to toxic substance	13	128	0.00846755	0.536958	ENSGALG00000000892;ENSGALG00000002016;ENSGALG00000003837;ENSGALG00000006049;ENSGALG00000007109;ENSGALG00000009477;ENSGALG00000009621;ENSGALG00000012200;ENSGALG00000012304;ENSGALG00000012624;ENSGALG00000015286;ENSGALG00000026757;ENSGALG00000027950
GO:0009636	response to toxic substance	18	202	0.00853143	0.536958	ENSGALG00000000892;ENSGALG00000001501;ENSGALG00000001954;ENSGALG00000002016;ENSGALG00000003837;ENSGALG00000005801;ENSGALG00000006049;ENSGALG00000007109;ENSGALG00000009477;ENSGALG00000009549;ENSGALG00000009621;ENSGALG00000012200;ENSGALG00000012304;ENSGALG00000012624;ENSGALG00000015286;ENSGALG00000026757;ENSGALG00000027950;ENSGALG00000028998
GO:0016192	vesicle-mediated transport	61	936	0.00856118	0.536958	ENSGALG00000000712;ENSGALG00000000723;ENSGALG00000000769;ENSGALG00000000883;ENSGALG00000001309;ENSGALG00000001682;ENSGALG00000001872;ENSGALG00000002283;ENSGALG00000002364;ENSGALG00000002375;ENSGALG00000003487;ENSGALG00000005305;ENSGALG00000005483;ENSGALG00000005781;ENSGALG00000005801;ENSGALG00000005869;ENSGALG00000005902;ENSGALG00000006695;ENSGALG00000006702;ENSGALG00000006704;ENSGALG00000007114;…
GO:1902305	regulation of sodium ion transmembrane transport	6	38	0.00887785	0.536958	ENSGALG00000002764;ENSGALG00000006490;ENSGALG00000007409;ENSGALG00000008569;ENSGALG00000021272;ENSGALG00000025937
GO:0006906	vesicle fusion	8	62	0.00924244	0.536958	ENSGALG00000000723;ENSGALG00000000769;ENSGALG00000003487;ENSGALG00000005902;ENSGALG00000006704;ENSGALG00000009847;ENSGALG00000011280;ENSGALG00000026446
GO:0048644	muscle organ morphogenesis	8	62	0.00924244	0.536958	ENSGALG00000000120;ENSGALG00000001708;ENSGALG00000002375;ENSGALG00000003521;ENSGALG00000004155;ENSGALG00000009064;ENSGALG00000009844;ENSGALG00000026207
GO:0019216	regulation of lipid metabolic process	17	189	0.00952268	0.536958	ENSGALG00000000703;ENSGALG00000001042;ENSGALG00000001299;ENSGALG00000002016;ENSGALG00000002260;ENSGALG00000003505;ENSGALG00000004285;ENSGALG00000005494;ENSGALG00000005696;ENSGALG00000007109;ENSGALG00000007114;ENSGALG00000007557;ENSGALG00000011058;ENSGALG00000011724;ENSGALG00000012148;ENSGALG00000012304;ENSGALG00000013189
GO:0034113	heterotypic cell-cell adhesion	5	28	0.0098378	0.536958	ENSGALG00000000892;ENSGALG00000005438;ENSGALG00000006751;ENSGALG00000007114;ENSGALG00000007668
GO:0042108	positive regulation of cytokine biosynthetic process	5	28	0.0098378	0.536958	ENSGALG00000000883;ENSGALG00000001729;ENSGALG00000006785;ENSGALG00000007416;ENSGALG00000016590
GO:0045935	positive regulation of nucleobase-containing compound metabolic process	78	1257	0.0102591	0.536958	ENSGALG00000000120;ENSGALG00000000284;ENSGALG00000000542;ENSGALG00000000583;ENSGALG00000000678;ENSGALG00000000713;ENSGALG00000000892;ENSGALG00000000944;ENSGALG00000001276;ENSGALG00000001501;ENSGALG00000001708;ENSGALG00000001731;ENSGALG00000001773;ENSGALG00000002016;ENSGALG00000002087;ENSGALG00000002249;ENSGALG00000002375;ENSGALG00000003396;ENSGALG00000003786;ENSGALG00000003891;ENSGALG00000004249;…
GO:0021915	neural tube development	12	117	0.0103757	0.536958	ENSGALG00000001331;ENSGALG00000002375;ENSGALG00000004249;ENSGALG00000006480;ENSGALG00000006860;ENSGALG00000007668;ENSGALG00000008096;ENSGALG00000009064;ENSGALG00000009318;ENSGALG00000010774;ENSGALG00000013424;ENSGALG00000014974
GO:0006979	response to oxidative stress	20	238	0.010731	0.536958	ENSGALG00000000209;ENSGALG00000000892;ENSGALG00000001501;ENSGALG00000001954;ENSGALG00000002016;ENSGALG00000002304;ENSGALG00000003521;ENSGALG00000005801;ENSGALG00000006049;ENSGALG00000007109;ENSGALG00000009064;ENSGALG00000009477;ENSGALG00000009549;ENSGALG00000011149;ENSGALG00000012200;ENSGALG00000015286;ENSGALG00000015297;ENSGALG00000017204;ENSGALG00000026757;ENSGALG00000028998
GO:1902680	positive regulation of RNA biosynthetic process	69	1094	0.0109674	0.536958	ENSGALG00000000120;ENSGALG00000000284;ENSGALG00000000542;ENSGALG00000000583;ENSGALG00000000678;ENSGALG00000000713;ENSGALG00000000892;ENSGALG00000000944;ENSGALG00000001276;ENSGALG00000001708;ENSGALG00000001731;ENSGALG00000001773;ENSGALG00000002249;ENSGALG00000002375;ENSGALG00000003396;ENSGALG00000003786;ENSGALG00000003891;ENSGALG00000004249;ENSGALG00000004285;ENSGALG00000004386;ENSGALG00000005415;…
GO:1903508	positive regulation of nucleic acid-templated transcription	69	1094	0.0109674	0.536958	ENSGALG00000000120;ENSGALG00000000284;ENSGALG00000000542;ENSGALG00000000583;ENSGALG00000000678;ENSGALG00000000713;ENSGALG00000000892;ENSGALG00000000944;ENSGALG00000001276;ENSGALG00000001708;ENSGALG00000001731;ENSGALG00000001773;ENSGALG00000002249;ENSGALG00000002375;ENSGALG00000003396;ENSGALG00000003786;ENSGALG00000003891;ENSGALG00000004249;ENSGALG00000004285;ENSGALG00000004386;ENSGALG00000005415;…
GO:0006281	DNA repair	25	321	0.0118549	0.536958	ENSGALG00000000708;ENSGALG00000001954;ENSGALG00000002304;ENSGALG00000003427;ENSGALG00000005801;ENSGALG00000006658;ENSGALG00000006794;ENSGALG00000006806;ENSGALG00000007510;ENSGALG00000007520;ENSGALG00000007536;ENSGALG00000008553;ENSGALG00000008938;ENSGALG00000010039;ENSGALG00000011533;ENSGALG00000012199;ENSGALG00000015571;ENSGALG00000015589;ENSGALG00000016067;ENSGALG00000016664;ENSGALG00000016774;…
GO:0097164	ammonium ion metabolic process	11	105	0.01189	0.536958	ENSGALG00000002016;ENSGALG00000007109;ENSGALG00000007114;ENSGALG00000007474;ENSGALG00000008490;ENSGALG00000012200;ENSGALG00000012377;ENSGALG00000013189;ENSGALG00000016348;ENSGALG00000016379;ENSGALG00000017216
GO:0050679	positive regulation of epithelial cell proliferation	11	106	0.0127125	0.536958	ENSGALG00000000892;ENSGALG00000001708;ENSGALG00000002375;ENSGALG00000003374;ENSGALG00000004386;ENSGALG00000004841;ENSGALG00000005483;ENSGALG00000005909;ENSGALG00000006860;ENSGALG00000008459;ENSGALG00000012799
GO:0002028	regulation of sodium ion transport	7	53	0.0128404	0.536958	ENSGALG00000002764;ENSGALG00000005774;ENSGALG00000006490;ENSGALG00000007409;ENSGALG00000008569;ENSGALG00000021272;ENSGALG00000025937
GO:1902803	regulation of synaptic vesicle transport	7	53	0.0128404	0.536958	ENSGALG00000001682;ENSGALG00000005801;ENSGALG00000007298;ENSGALG00000008313;ENSGALG00000012890;ENSGALG00000012894;ENSGALG00000026446
GO:2000300	regulation of synaptic vesicle exocytosis	7	53	0.0128404	0.536958	ENSGALG00000001682;ENSGALG00000005801;ENSGALG00000007298;ENSGALG00000008313;ENSGALG00000012890;ENSGALG00000012894;ENSGALG00000026446
GO:0006003	fructose 2,6-bisphosphate metabolic process	2	4	0.0129401	0.536958	ENSGALG00000001117;ENSGALG00000002099
GO:0010873	positive regulation of cholesterol esterification	2	4	0.0129401	0.536958	ENSGALG00000007109;ENSGALG00000007114
GO:0022615	protein to membrane docking	2	4	0.0129401	0.536958	ENSGALG00000005902;ENSGALG00000015304
GO:0030300	regulation of intestinal cholesterol absorption	2	4	0.0129401	0.536958	ENSGALG00000007109;ENSGALG00000007114
GO:0034115	negative regulation of heterotypic cell-cell adhesion	2	4	0.0129401	0.536958	ENSGALG00000000892;ENSGALG00000007114
GO:0034380	high-density lipoprotein particle assembly	2	4	0.0129401	0.536958	ENSGALG00000007109;ENSGALG00000007114
GO:0046654	tetrahydrofolate biosynthetic process	2	4	0.0129401	0.536958	ENSGALG00000012200;ENSGALG00000026757
GO:0070587	regulation of cell-cell adhesion involved in gastrulation	2	4	0.0129401	0.536958	ENSGALG00000000892;ENSGALG00000007114
GO:0097680	double-strand break repair via classical nonhomologous end joining	2	4	0.0129401	0.536958	ENSGALG00000016854;ENSGALG00000025907
GO:1901621	negative regulation of smoothened signaling pathway involved in dorsal/ventral neural tube patterning	2	4	0.0129401	0.536958	ENSGALG00000008096;ENSGALG00000013424
GO:1902337	regulation of apoptotic process involved in morphogenesis	2	4	0.0129401	0.536958	ENSGALG00000002375;ENSGALG00000007668
GO:1904729	regulation of intestinal lipid absorption	2	4	0.0129401	0.536958	ENSGALG00000007109;ENSGALG00000007114
GO:1904748	regulation of apoptotic process involved in development	2	4	0.0129401	0.536958	ENSGALG00000002375;ENSGALG00000007668
GO:2000793	cell proliferation involved in heart valve development	2	4	0.0129401	0.536958	ENSGALG00000002375;ENSGALG00000008459
GO:0040034	regulation of development, heterochronic	3	11	0.0136024	0.536958	ENSGALG00000002375;ENSGALG00000015305;ENSGALG00000016067
GO:0045652	regulation of megakaryocyte differentiation	3	11	0.0136024	0.536958	ENSGALG00000000769;ENSGALG00000005909;ENSGALG00000011682
GO:0046940	nucleoside monophosphate phosphorylation	3	11	0.0136024	0.536958	ENSGALG00000006794;ENSGALG00000011035;ENSGALG00000020534
GO:0032786	positive regulation of DNA-templated transcription, elongation	4	20	0.0137842	0.536958	ENSGALG00000000944;ENSGALG00000001731;ENSGALG00000008595;ENSGALG00000010007
GO:0071496	cellular response to external stimulus	15	166	0.0137882	0.536958	ENSGALG00000001501;ENSGALG00000001708;ENSGALG00000004386;ENSGALG00000004557;ENSGALG00000006049;ENSGALG00000006766;ENSGALG00000006785;ENSGALG00000008459;ENSGALG00000008974;ENSGALG00000012148;ENSGALG00000012304;ENSGALG00000015286;ENSGALG00000016590;ENSGALG00000016617;ENSGALG00000017204
GO:0006639	acylglycerol metabolic process	8	67	0.0144845	0.536958	ENSGALG00000002729;ENSGALG00000005696;ENSGALG00000006689;ENSGALG00000007109;ENSGALG00000007114;ENSGALG00000007716;ENSGALG00000012148;ENSGALG00000012890
GO:0090174	organelle membrane fusion	8	67	0.0144845	0.536958	ENSGALG00000000723;ENSGALG00000000769;ENSGALG00000003487;ENSGALG00000005902;ENSGALG00000006704;ENSGALG00000009847;ENSGALG00000011280;ENSGALG00000026446
GO:0019637	organophosphate metabolic process	47	708	0.0146561	0.536958	ENSGALG00000001042;ENSGALG00000001117;ENSGALG00000001330;ENSGALG00000001711;ENSGALG00000001964;ENSGALG00000002016;ENSGALG00000002099;ENSGALG00000002260;ENSGALG00000002729;ENSGALG00000003837;ENSGALG00000004220;ENSGALG00000005494;ENSGALG00000005505;ENSGALG00000005696;ENSGALG00000005701;ENSGALG00000005789;ENSGALG00000006794;ENSGALG00000006872;ENSGALG00000006899;ENSGALG00000007109;ENSGALG00000007114;…
GO:0051707	response to other organism	32	445	0.0146598	0.536958	ENSGALG00000000712;ENSGALG00000000883;ENSGALG00000000892;ENSGALG00000001501;ENSGALG00000002016;ENSGALG00000002283;ENSGALG00000004220;ENSGALG00000004221;ENSGALG00000004557;ENSGALG00000004629;ENSGALG00000006695;ENSGALG00000006785;ENSGALG00000008945;ENSGALG00000008956;ENSGALG00000010646;ENSGALG00000010820;ENSGALG00000012200;ENSGALG00000012304;ENSGALG00000012801;ENSGALG00000012894;ENSGALG00000013481;…
GO:0015672	monovalent inorganic cation transport	26	344	0.0148692	0.536958	ENSGALG00000000209;ENSGALG00000000721;ENSGALG00000000724;ENSGALG00000001330;ENSGALG00000002539;ENSGALG00000002764;ENSGALG00000004498;ENSGALG00000004758;ENSGALG00000005774;ENSGALG00000005995;ENSGALG00000006469;ENSGALG00000006490;ENSGALG00000006728;ENSGALG00000006899;ENSGALG00000006922;ENSGALG00000007409;ENSGALG00000008435;ENSGALG00000008569;ENSGALG00000010598;ENSGALG00000010793;ENSGALG00000011262;…
GO:0051241	negative regulation of multicellular organismal process	46	691	0.014956	0.536958	ENSGALG00000000120;ENSGALG00000000209;ENSGALG00000000712;ENSGALG00000000892;ENSGALG00000000911;ENSGALG00000001708;ENSGALG00000001729;ENSGALG00000002016;ENSGALG00000002249;ENSGALG00000002375;ENSGALG00000003396;ENSGALG00000003837;ENSGALG00000003891;ENSGALG00000004386;ENSGALG00000005696;ENSGALG00000005909;ENSGALG00000006462;ENSGALG00000006695;ENSGALG00000006751;ENSGALG00000006785;ENSGALG00000006898;…
GO:0042073	intraciliary transport	5	31	0.0151177	0.536958	ENSGALG00000007438;ENSGALG00000008049;ENSGALG00000009318;ENSGALG00000015878;ENSGALG00000016125
GO:0043207	response to external biotic stimulus	32	447	0.0155494	0.536958	ENSGALG00000000712;ENSGALG00000000883;ENSGALG00000000892;ENSGALG00000001501;ENSGALG00000002016;ENSGALG00000002283;ENSGALG00000004220;ENSGALG00000004221;ENSGALG00000004557;ENSGALG00000004629;ENSGALG00000006695;ENSGALG00000006785;ENSGALG00000008945;ENSGALG00000008956;ENSGALG00000010646;ENSGALG00000010820;ENSGALG00000012200;ENSGALG00000012304;ENSGALG00000012801;ENSGALG00000012894;ENSGALG00000013481;…
GO:0035725	sodium ion transmembrane transport	10	95	0.0155704	0.536958	ENSGALG00000000721;ENSGALG00000002764;ENSGALG00000006469;ENSGALG00000006490;ENSGALG00000007409;ENSGALG00000008569;ENSGALG00000010793;ENSGALG00000012319;ENSGALG00000021272;ENSGALG00000025937
GO:0006928	movement of cell or subcellular component	77	1262	0.0156928	0.536958	ENSGALG00000000120;ENSGALG00000000227;ENSGALG00000001276;ENSGALG00000001947;ENSGALG00000002016;ENSGALG00000002319;ENSGALG00000002375;ENSGALG00000002497;ENSGALG00000003521;ENSGALG00000004386;ENSGALG00000005247;ENSGALG00000005253;ENSGALG00000005305;ENSGALG00000005438;ENSGALG00000005483;ENSGALG00000005505;ENSGALG00000005696;ENSGALG00000005869;ENSGALG00000005909;ENSGALG00000006049;ENSGALG00000006061;…
GO:0006638	neutral lipid metabolic process	8	68	0.0157492	0.536958	ENSGALG00000002729;ENSGALG00000005696;ENSGALG00000006689;ENSGALG00000007109;ENSGALG00000007114;ENSGALG00000007716;ENSGALG00000012148;ENSGALG00000012890
GO:0034341	response to interferon-gamma	8	68	0.0157492	0.536958	ENSGALG00000000769;ENSGALG00000001708;ENSGALG00000005678;ENSGALG00000006785;ENSGALG00000012200;ENSGALG00000014688;ENSGALG00000023193;ENSGALG00000026089
GO:0032879	regulation of localization	97	1641	0.0158813	0.536958	ENSGALG00000000120;ENSGALG00000000209;ENSGALG00000000712;ENSGALG00000000724;ENSGALG00000000892;ENSGALG00000001299;ENSGALG00000001309;ENSGALG00000001682;ENSGALG00000001729;ENSGALG00000001812;ENSGALG00000001947;ENSGALG00000001964;ENSGALG00000002016;ENSGALG00000002364;ENSGALG00000002375;ENSGALG00000002539;ENSGALG00000002618;ENSGALG00000002764;ENSGALG00000003487;ENSGALG00000003521;ENSGALG00000004285;…
GO:1901184	regulation of ERBB signaling pathway	6	43	0.0160315	0.536958	ENSGALG00000005483;ENSGALG00000005902;ENSGALG00000010811;ENSGALG00000012179;ENSGALG00000014891;ENSGALG00000029077
GO:0010765	positive regulation of sodium ion transport	4	21	0.0163954	0.536958	ENSGALG00000002764;ENSGALG00000006490;ENSGALG00000007409;ENSGALG00000008569
GO:0042304	regulation of fatty acid biosynthetic process	4	21	0.0163954	0.536958	ENSGALG00000000703;ENSGALG00000001299;ENSGALG00000007109;ENSGALG00000011058
GO:1905314	semi-lunar valve development	4	21	0.0163954	0.536958	ENSGALG00000002375;ENSGALG00000004386;ENSGALG00000008459;ENSGALG00000016662
GO:0003205	cardiac chamber development	12	125	0.0169176	0.536958	ENSGALG00000000120;ENSGALG00000001708;ENSGALG00000002375;ENSGALG00000003521;ENSGALG00000005438;ENSGALG00000007668;ENSGALG00000008096;ENSGALG00000008459;ENSGALG00000008473;ENSGALG00000009064;ENSGALG00000014976;ENSGALG00000016662
GO:0021532	neural tube patterning	5	32	0.0172292	0.536958	ENSGALG00000006860;ENSGALG00000008096;ENSGALG00000009318;ENSGALG00000010774;ENSGALG00000013424
GO:0046503	glycerolipid catabolic process	5	32	0.0172292	0.536958	ENSGALG00000005696;ENSGALG00000006689;ENSGALG00000007109;ENSGALG00000007114;ENSGALG00000009130
GO:0006312	mitotic recombination	3	12	0.0174996	0.536958	ENSGALG00000006794;ENSGALG00000011533;ENSGALG00000015589
GO:0014009	glial cell proliferation	3	12	0.0174996	0.536958	ENSGALG00000002375;ENSGALG00000011058;ENSGALG00000015407
GO:0060333	interferon-gamma-mediated signaling pathway	3	12	0.0174996	0.536958	ENSGALG00000001708;ENSGALG00000006785;ENSGALG00000023193
GO:0086012	membrane depolarization during cardiac muscle cell action potential	3	12	0.0174996	0.536958	ENSGALG00000006490;ENSGALG00000007409;ENSGALG00000021272
GO:0002040	sprouting angiogenesis	9	83	0.017742	0.536958	ENSGALG00000000892;ENSGALG00000002375;ENSGALG00000004841;ENSGALG00000005438;ENSGALG00000005483;ENSGALG00000005909;ENSGALG00000009477;ENSGALG00000011031;ENSGALG00000015305
GO:0046890	regulation of lipid biosynthetic process	9	83	0.017742	0.536958	ENSGALG00000000703;ENSGALG00000001299;ENSGALG00000002016;ENSGALG00000005696;ENSGALG00000007109;ENSGALG00000007114;ENSGALG00000011058;ENSGALG00000012304;ENSGALG00000013189
GO:1902882	regulation of response to oxidative stress	7	57	0.0187023	0.536958	ENSGALG00000000892;ENSGALG00000006049;ENSGALG00000009064;ENSGALG00000012200;ENSGALG00000015286;ENSGALG00000017204;ENSGALG00000026757
GO:1903725	regulation of phospholipid metabolic process	7	57	0.0187023	0.536958	ENSGALG00000001042;ENSGALG00000002016;ENSGALG00000002260;ENSGALG00000007557;ENSGALG00000011724;ENSGALG00000012148;ENSGALG00000013189
GO:0003206	cardiac chamber morphogenesis	10	98	0.0190124	0.536958	ENSGALG00000000120;ENSGALG00000001708;ENSGALG00000002375;ENSGALG00000003521;ENSGALG00000005438;ENSGALG00000007668;ENSGALG00000008459;ENSGALG00000009064;ENSGALG00000014976;ENSGALG00000016662
GO:0003279	cardiac septum development	9	84	0.0190569	0.536958	ENSGALG00000002375;ENSGALG00000005438;ENSGALG00000007668;ENSGALG00000008096;ENSGALG00000008459;ENSGALG00000008473;ENSGALG00000009064;ENSGALG00000014976;ENSGALG00000016662
GO:0003197	endocardial cushion development	5	33	0.0195271	0.536958	ENSGALG00000002375;ENSGALG00000004386;ENSGALG00000007668;ENSGALG00000008459;ENSGALG00000016662
GO:0010718	positive regulation of epithelial to mesenchymal transition	5	33	0.0195271	0.536958	ENSGALG00000002375;ENSGALG00000002515;ENSGALG00000004386;ENSGALG00000007668;ENSGALG00000007685
GO:0051254	positive regulation of RNA metabolic process	70	1144	0.0196881	0.536958	ENSGALG00000000120;ENSGALG00000000284;ENSGALG00000000542;ENSGALG00000000583;ENSGALG00000000678;ENSGALG00000000713;ENSGALG00000000892;ENSGALG00000000944;ENSGALG00000001276;ENSGALG00000001708;ENSGALG00000001731;ENSGALG00000001773;ENSGALG00000002087;ENSGALG00000002249;ENSGALG00000002375;ENSGALG00000003396;ENSGALG00000003786;ENSGALG00000003891;ENSGALG00000004249;ENSGALG00000004285;ENSGALG00000004386;…
GO:1903670	regulation of sprouting angiogenesis	6	45	0.0197686	0.536958	ENSGALG00000000892;ENSGALG00000004841;ENSGALG00000005909;ENSGALG00000009477;ENSGALG00000011031;ENSGALG00000015305
GO:0006644	phospholipid metabolic process	22	286	0.0198946	0.536958	ENSGALG00000001042;ENSGALG00000001964;ENSGALG00000002016;ENSGALG00000002260;ENSGALG00000004220;ENSGALG00000005505;ENSGALG00000005696;ENSGALG00000005701;ENSGALG00000006872;ENSGALG00000007109;ENSGALG00000007114;ENSGALG00000007474;ENSGALG00000007557;ENSGALG00000009130;ENSGALG00000010493;ENSGALG00000011724;ENSGALG00000012148;ENSGALG00000013189;ENSGALG00000014976;ENSGALG00000016665;ENSGALG00000022030;…
GO:0017158	regulation of calcium ion-dependent exocytosis	8	71	0.0200209	0.536958	ENSGALG00000001682;ENSGALG00000002375;ENSGALG00000005801;ENSGALG00000007298;ENSGALG00000008313;ENSGALG00000012890;ENSGALG00000012894;ENSGALG00000026446
GO:0060415	muscle tissue morphogenesis	7	58	0.0204196	0.536958	ENSGALG00000000120;ENSGALG00000001708;ENSGALG00000002375;ENSGALG00000003521;ENSGALG00000004155;ENSGALG00000009064;ENSGALG00000009844
GO:0048284	organelle fusion	9	85	0.0204411	0.536958	ENSGALG00000000723;ENSGALG00000000769;ENSGALG00000003487;ENSGALG00000005902;ENSGALG00000006704;ENSGALG00000008951;ENSGALG00000009847;ENSGALG00000011280;ENSGALG00000026446
GO:0061025	membrane fusion	9	85	0.0204411	0.536958	ENSGALG00000000723;ENSGALG00000000769;ENSGALG00000003487;ENSGALG00000005902;ENSGALG00000006704;ENSGALG00000008569;ENSGALG00000009847;ENSGALG00000011280;ENSGALG00000026446
GO:0001867	complement activation, lectin pathway	2	5	0.0208844	0.536958	ENSGALG00000005797;ENSGALG00000007419
GO:0002568	somatic diversification of T cell receptor genes	2	5	0.0208844	0.536958	ENSGALG00000006480;ENSGALG00000016854
GO:0002681	somatic recombination of T cell receptor gene segments	2	5	0.0208844	0.536958	ENSGALG00000006480;ENSGALG00000016854
GO:0003321	positive regulation of blood pressure by epinephrine-norepinephrine	2	5	0.0208844	0.536958	ENSGALG00000003521;ENSGALG00000008949
GO:0006526	arginine biosynthetic process	2	5	0.0208844	0.536958	ENSGALG00000002558;ENSGALG00000002576
GO:0010528	regulation of transposition	2	5	0.0208844	0.536958	ENSGALG00000011565;ENSGALG00000014280
GO:0010529	negative regulation of transposition	2	5	0.0208844	0.536958	ENSGALG00000011565;ENSGALG00000014280
GO:0033153	T cell receptor V(D)J recombination	2	5	0.0208844	0.536958	ENSGALG00000006480;ENSGALG00000016854
GO:0033700	phospholipid efflux	2	5	0.0208844	0.536958	ENSGALG00000007109;ENSGALG00000007114
GO:0038169	somatostatin receptor signaling pathway	2	5	0.0208844	0.536958	ENSGALG00000004418;ENSGALG00000008362
GO:0038170	somatostatin signaling pathway	2	5	0.0208844	0.536958	ENSGALG00000004418;ENSGALG00000008362
GO:0045078	positive regulation of interferon-gamma biosynthetic process	2	5	0.0208844	0.536958	ENSGALG00000001729;ENSGALG00000016590
GO:0045654	positive regulation of megakaryocyte differentiation	2	5	0.0208844	0.536958	ENSGALG00000000769;ENSGALG00000005909
GO:0060371	regulation of atrial cardiac muscle cell membrane depolarization	2	5	0.0208844	0.536958	ENSGALG00000006490;ENSGALG00000021272
GO:0060947	cardiac vascular smooth muscle cell differentiation	2	5	0.0208844	0.536958	ENSGALG00000002375;ENSGALG00000014976
GO:0061635	regulation of protein complex stability	2	5	0.0208844	0.536958	ENSGALG00000001309;ENSGALG00000010654
GO:0070586	cell-cell adhesion involved in gastrulation	2	5	0.0208844	0.536958	ENSGALG00000000892;ENSGALG00000007114
GO:0072497	mesenchymal stem cell differentiation	2	5	0.0208844	0.536958	ENSGALG00000004386;ENSGALG00000009064
GO:0098722	asymmetric stem cell division	2	5	0.0208844	0.536958	ENSGALG00000010659;ENSGALG00000011722
GO:1901201	regulation of extracellular matrix assembly	2	5	0.0208844	0.536958	ENSGALG00000002375;ENSGALG00000004386
GO:1903589	positive regulation of blood vessel endothelial cell proliferation involved in sprouting angiogenesis	2	5	0.0208844	0.536958	ENSGALG00000004841;ENSGALG00000005909
GO:1904478	regulation of intestinal absorption	2	5	0.0208844	0.536958	ENSGALG00000007109;ENSGALG00000007114
GO:2000138	positive regulation of cell proliferation involved in heart morphogenesis	2	5	0.0208844	0.536958	ENSGALG00000000120;ENSGALG00000004386
GO:0072359	circulatory system development	45	688	0.0210699	0.536958	ENSGALG00000000120;ENSGALG00000000892;ENSGALG00000001501;ENSGALG00000001708;ENSGALG00000002249;ENSGALG00000002375;ENSGALG00000002515;ENSGALG00000003396;ENSGALG00000003521;ENSGALG00000004155;ENSGALG00000004386;ENSGALG00000004841;ENSGALG00000005438;ENSGALG00000005483;ENSGALG00000005505;ENSGALG00000005909;ENSGALG00000006708;ENSGALG00000006725;ENSGALG00000006751;ENSGALG00000006860;ENSGALG00000007657;…
GO:0042773	ATP synthesis coupled electron transport	6	46	0.0218422	0.536958	ENSGALG00000005789;ENSGALG00000008587;ENSGALG00000008606;ENSGALG00000013191;ENSGALG00000014121;ENSGALG00000015303
GO:0003180	aortic valve morphogenesis	3	13	0.0219526	0.536958	ENSGALG00000002375;ENSGALG00000004386;ENSGALG00000016662
GO:0006656	phosphatidylcholine biosynthetic process	3	13	0.0219526	0.536958	ENSGALG00000007114;ENSGALG00000007474;ENSGALG00000013189
GO:0021542	dentate gyrus development	3	13	0.0219526	0.536958	ENSGALG00000006860;ENSGALG00000007184;ENSGALG00000015305
GO:0032689	negative regulation of interferon-gamma production	3	13	0.0219526	0.536958	ENSGALG00000000209;ENSGALG00000000892;ENSGALG00000001729
GO:0035728	response to hepatocyte growth factor	3	13	0.0219526	0.536958	ENSGALG00000000892;ENSGALG00000001708;ENSGALG00000010811
GO:0035729	cellular response to hepatocyte growth factor stimulus	3	13	0.0219526	0.536958	ENSGALG00000000892;ENSGALG00000001708;ENSGALG00000010811
GO:1903830	magnesium ion transmembrane transport	3	13	0.0219526	0.536958	ENSGALG00000000721;ENSGALG00000004268;ENSGALG00000008160
GO:0003179	heart valve morphogenesis	5	34	0.0220172	0.536958	ENSGALG00000002375;ENSGALG00000002515;ENSGALG00000004386;ENSGALG00000008459;ENSGALG00000016662
GO:0044786	cell cycle DNA replication	5	34	0.0220172	0.536958	ENSGALG00000007101;ENSGALG00000008553;ENSGALG00000014280;ENSGALG00000015800;ENSGALG00000017211
GO:2000736	regulation of stem cell differentiation	5	34	0.0220172	0.536958	ENSGALG00000000284;ENSGALG00000001731;ENSGALG00000004386;ENSGALG00000007668;ENSGALG00000014976
GO:0017157	regulation of exocytosis	12	130	0.0223474	0.536958	ENSGALG00000001309;ENSGALG00000001682;ENSGALG00000002375;ENSGALG00000003487;ENSGALG00000005801;ENSGALG00000005902;ENSGALG00000006695;ENSGALG00000007298;ENSGALG00000008313;ENSGALG00000012890;ENSGALG00000012894;ENSGALG00000026446
GO:0009607	response to biotic stimulus	32	460	0.0224429	0.536958	ENSGALG00000000712;ENSGALG00000000883;ENSGALG00000000892;ENSGALG00000001501;ENSGALG00000002016;ENSGALG00000002283;ENSGALG00000004220;ENSGALG00000004221;ENSGALG00000004557;ENSGALG00000004629;ENSGALG00000006695;ENSGALG00000006785;ENSGALG00000008945;ENSGALG00000008956;ENSGALG00000010646;ENSGALG00000010820;ENSGALG00000012200;ENSGALG00000012304;ENSGALG00000012801;ENSGALG00000012894;ENSGALG00000013481;…
GO:0003209	cardiac atrium morphogenesis	4	23	0.0224947	0.536958	ENSGALG00000000120;ENSGALG00000002375;ENSGALG00000008459;ENSGALG00000016662
GO:0016233	telomere capping	4	23	0.0224947	0.536958	ENSGALG00000001501;ENSGALG00000006794;ENSGALG00000008938;ENSGALG00000017211
GO:0045823	positive regulation of heart contraction	4	23	0.0224947	0.536958	ENSGALG00000003521;ENSGALG00000006490;ENSGALG00000008949;ENSGALG00000012200
GO:0017156	calcium ion regulated exocytosis	10	101	0.0229824	0.536958	ENSGALG00000001682;ENSGALG00000001872;ENSGALG00000002375;ENSGALG00000005801;ENSGALG00000007268;ENSGALG00000007298;ENSGALG00000008313;ENSGALG00000012890;ENSGALG00000012894;ENSGALG00000026446
GO:0065007	biological regulation	401	7863	0.0230343	0.536958	ENSGALG00000000044;ENSGALG00000000120;ENSGALG00000000186;ENSGALG00000000209;ENSGALG00000000227;ENSGALG00000000284;ENSGALG00000000497;ENSGALG00000000511;ENSGALG00000000523;ENSGALG00000000533;ENSGALG00000000542;ENSGALG00000000551;ENSGALG00000000583;ENSGALG00000000672;ENSGALG00000000678;ENSGALG00000000703;ENSGALG00000000708;ENSGALG00000000712;ENSGALG00000000713;ENSGALG00000000721;ENSGALG00000000723;…
GO:0010648	negative regulation of cell communication	51	802	0.0234995	0.536958	ENSGALG00000000044;ENSGALG00000000209;ENSGALG00000000523;ENSGALG00000000769;ENSGALG00000000911;ENSGALG00000001028;ENSGALG00000002016;ENSGALG00000002260;ENSGALG00000002375;ENSGALG00000002850;ENSGALG00000003767;ENSGALG00000004386;ENSGALG00000004758;ENSGALG00000004841;ENSGALG00000005696;ENSGALG00000005790;ENSGALG00000005902;ENSGALG00000005909;ENSGALG00000006751;ENSGALG00000006766;ENSGALG00000007114;…
GO:0060411	cardiac septum morphogenesis	7	60	0.0241775	0.536958	ENSGALG00000002375;ENSGALG00000005438;ENSGALG00000007668;ENSGALG00000008459;ENSGALG00000009064;ENSGALG00000014976;ENSGALG00000016662
GO:0002063	chondrocyte development	5	35	0.0247046	0.536958	ENSGALG00000004386;ENSGALG00000005797;ENSGALG00000006725;ENSGALG00000008459;ENSGALG00000017295
GO:2000649	regulation of sodium ion transmembrane transporter activity	5	35	0.0247046	0.536958	ENSGALG00000006490;ENSGALG00000007409;ENSGALG00000008569;ENSGALG00000021272;ENSGALG00000025937
GO:0048646	anatomical structure formation involved in morphogenesis	45	696	0.0251195	0.536958	ENSGALG00000000120;ENSGALG00000000892;ENSGALG00000001331;ENSGALG00000001501;ENSGALG00000001708;ENSGALG00000001773;ENSGALG00000002249;ENSGALG00000002375;ENSGALG00000002515;ENSGALG00000003381;ENSGALG00000003521;ENSGALG00000004155;ENSGALG00000004249;ENSGALG00000004386;ENSGALG00000004841;ENSGALG00000005438;ENSGALG00000005483;ENSGALG00000005505;ENSGALG00000005909;ENSGALG00000006708;ENSGALG00000006751;…
GO:0023057	negative regulation of signaling	51	806	0.025475	0.536958	ENSGALG00000000044;ENSGALG00000000209;ENSGALG00000000523;ENSGALG00000000769;ENSGALG00000000911;ENSGALG00000001028;ENSGALG00000002016;ENSGALG00000002260;ENSGALG00000002375;ENSGALG00000002850;ENSGALG00000003767;ENSGALG00000004386;ENSGALG00000004758;ENSGALG00000004841;ENSGALG00000005696;ENSGALG00000005790;ENSGALG00000005902;ENSGALG00000005909;ENSGALG00000006751;ENSGALG00000006766;ENSGALG00000007114;…
GO:0051179	localization	219	4092	0.0254852	0.536958	ENSGALG00000000120;ENSGALG00000000195;ENSGALG00000000209;ENSGALG00000000533;ENSGALG00000000542;ENSGALG00000000695;ENSGALG00000000703;ENSGALG00000000712;ENSGALG00000000721;ENSGALG00000000723;ENSGALG00000000724;ENSGALG00000000745;ENSGALG00000000769;ENSGALG00000000883;ENSGALG00000000892;ENSGALG00000001276;ENSGALG00000001299;ENSGALG00000001309;ENSGALG00000001330;ENSGALG00000001682;ENSGALG00000001689;…
GO:0009755	hormone-mediated signaling pathway	13	148	0.0257708	0.536958	ENSGALG00000001708;ENSGALG00000004285;ENSGALG00000004418;ENSGALG00000006689;ENSGALG00000007668;ENSGALG00000008362;ENSGALG00000008490;ENSGALG00000008519;ENSGALG00000012540;ENSGALG00000015305;ENSGALG00000016617;ENSGALG00000023066;ENSGALG00000025907
GO:0008038	neuron recognition	4	24	0.0259972	0.536958	ENSGALG00000007184;ENSGALG00000007314;ENSGALG00000007927;ENSGALG00000008263
GO:0061384	heart trabecula morphogenesis	4	24	0.0259972	0.536958	ENSGALG00000000120;ENSGALG00000001708;ENSGALG00000002375;ENSGALG00000007668
GO:0060627	regulation of vesicle-mediated transport	22	294	0.0262268	0.536958	ENSGALG00000001309;ENSGALG00000001682;ENSGALG00000002375;ENSGALG00000003487;ENSGALG00000005483;ENSGALG00000005781;ENSGALG00000005801;ENSGALG00000005902;ENSGALG00000006695;ENSGALG00000006702;ENSGALG00000007114;ENSGALG00000007298;ENSGALG00000007557;ENSGALG00000008313;ENSGALG00000009847;ENSGALG00000011041;ENSGALG00000012890;ENSGALG00000012894;ENSGALG00000014974;ENSGALG00000015304;ENSGALG00000026446;…
GO:0035690	cellular response to drug	14	164	0.0263489	0.536958	ENSGALG00000000209;ENSGALG00000000892;ENSGALG00000001501;ENSGALG00000002016;ENSGALG00000003837;ENSGALG00000004386;ENSGALG00000005801;ENSGALG00000006049;ENSGALG00000007485;ENSGALG00000009477;ENSGALG00000009621;ENSGALG00000012304;ENSGALG00000012894;ENSGALG00000016617
GO:0098542	defense response to other organism	17	212	0.0266257	0.536958	ENSGALG00000000892;ENSGALG00000002016;ENSGALG00000004220;ENSGALG00000004221;ENSGALG00000004557;ENSGALG00000004629;ENSGALG00000006785;ENSGALG00000010820;ENSGALG00000014280;ENSGALG00000016590;ENSGALG00000016667;ENSGALG00000016668;ENSGALG00000019844;ENSGALG00000019845;ENSGALG00000019846;ENSGALG00000019847;ENSGALG00000019848
GO:0002043	blood vessel endothelial cell proliferation involved in sprouting angiogenesis	3	14	0.0269636	0.536958	ENSGALG00000004841;ENSGALG00000005909;ENSGALG00000009477
GO:0009084	glutamine family amino acid biosynthetic process	3	14	0.0269636	0.536958	ENSGALG00000002558;ENSGALG00000002576;ENSGALG00000016273
GO:0019430	removal of superoxide radicals	3	14	0.0269636	0.536958	ENSGALG00000007109;ENSGALG00000012200;ENSGALG00000026757
GO:0032968	positive regulation of transcription elongation from RNA polymerase II promoter	3	14	0.0269636	0.536958	ENSGALG00000001731;ENSGALG00000008595;ENSGALG00000010007
GO:0042036	negative regulation of cytokine biosynthetic process	3	14	0.0269636	0.536958	ENSGALG00000000892;ENSGALG00000001729;ENSGALG00000012304
GO:1905939	regulation of gonad development	3	14	0.0269636	0.536958	ENSGALG00000004386;ENSGALG00000007668;ENSGALG00000011058
GO:0032386	regulation of intracellular transport	19	245	0.0270079	0.536958	ENSGALG00000000209;ENSGALG00000000712;ENSGALG00000001682;ENSGALG00000002016;ENSGALG00000002364;ENSGALG00000004758;ENSGALG00000005105;ENSGALG00000005801;ENSGALG00000007021;ENSGALG00000007101;ENSGALG00000007298;ENSGALG00000008313;ENSGALG00000008569;ENSGALG00000009477;ENSGALG00000012890;ENSGALG00000012894;ENSGALG00000015304;ENSGALG00000016806;ENSGALG00000026446
GO:0046889	positive regulation of lipid biosynthetic process	5	36	0.0275939	0.536958	ENSGALG00000000703;ENSGALG00000002016;ENSGALG00000005696;ENSGALG00000007109;ENSGALG00000007114
GO:0007507	heart development	27	381	0.02783	0.536958	ENSGALG00000000120;ENSGALG00000001501;ENSGALG00000001708;ENSGALG00000002375;ENSGALG00000002515;ENSGALG00000003521;ENSGALG00000004155;ENSGALG00000004386;ENSGALG00000004841;ENSGALG00000005438;ENSGALG00000006725;ENSGALG00000006860;ENSGALG00000007668;ENSGALG00000008096;ENSGALG00000008459;ENSGALG00000008473;ENSGALG00000008933;ENSGALG00000009064;ENSGALG00000009318;ENSGALG00000009844;ENSGALG00000010589;…
GO:0048523	negative regulation of cellular process	159	2896	0.0281111	0.536958	ENSGALG00000000044;ENSGALG00000000120;ENSGALG00000000209;ENSGALG00000000284;ENSGALG00000000523;ENSGALG00000000583;ENSGALG00000000712;ENSGALG00000000713;ENSGALG00000000724;ENSGALG00000000769;ENSGALG00000000883;ENSGALG00000000892;ENSGALG00000000911;ENSGALG00000001028;ENSGALG00000001250;ENSGALG00000001315;ENSGALG00000001501;ENSGALG00000001708;ENSGALG00000001729;ENSGALG00000001731;ENSGALG00000001812;…
GO:0030004	cellular monovalent inorganic cation homeostasis	7	62	0.028385	0.536958	ENSGALG00000001501;ENSGALG00000002618;ENSGALG00000002764;ENSGALG00000005902;ENSGALG00000006469;ENSGALG00000008569;ENSGALG00000026089
GO:0006935	chemotaxis	26	365	0.0288402	0.536958	ENSGALG00000000227;ENSGALG00000001276;ENSGALG00000002016;ENSGALG00000005305;ENSGALG00000005438;ENSGALG00000005483;ENSGALG00000006860;ENSGALG00000007114;ENSGALG00000007184;ENSGALG00000007314;ENSGALG00000007668;ENSGALG00000007675;ENSGALG00000007716;ENSGALG00000007927;ENSGALG00000008263;ENSGALG00000008459;ENSGALG00000008473;ENSGALG00000008974;ENSGALG00000010589;ENSGALG00000010811;ENSGALG00000010820;…
GO:0007218	neuropeptide signaling pathway	8	76	0.0288714	0.536958	ENSGALG00000002587;ENSGALG00000003425;ENSGALG00000004418;ENSGALG00000008362;ENSGALG00000008589;ENSGALG00000016620;ENSGALG00000017212;ENSGALG00000021235
GO:0038127	ERBB signaling pathway	8	76	0.0288714	0.536958	ENSGALG00000001501;ENSGALG00000004386;ENSGALG00000005483;ENSGALG00000005902;ENSGALG00000010811;ENSGALG00000012179;ENSGALG00000014891;ENSGALG00000029077
GO:0045834	positive regulation of lipid metabolic process	8	76	0.0288714	0.536958	ENSGALG00000000703;ENSGALG00000002016;ENSGALG00000005494;ENSGALG00000005696;ENSGALG00000007109;ENSGALG00000007114;ENSGALG00000011058;ENSGALG00000012148
GO:0055008	cardiac muscle tissue morphogenesis	6	49	0.0289286	0.536958	ENSGALG00000000120;ENSGALG00000001708;ENSGALG00000002375;ENSGALG00000003521;ENSGALG00000004155;ENSGALG00000009844
GO:0022898	regulation of transmembrane transporter activity	12	135	0.0289683	0.536958	ENSGALG00000000209;ENSGALG00000000724;ENSGALG00000002764;ENSGALG00000006490;ENSGALG00000007409;ENSGALG00000008435;ENSGALG00000008569;ENSGALG00000009621;ENSGALG00000017012;ENSGALG00000021272;ENSGALG00000025788;ENSGALG00000025937
GO:0051961	negative regulation of nervous system development	15	182	0.0290411	0.536958	ENSGALG00000000712;ENSGALG00000001708;ENSGALG00000002375;ENSGALG00000004386;ENSGALG00000006751;ENSGALG00000006898;ENSGALG00000007184;ENSGALG00000007668;ENSGALG00000008096;ENSGALG00000008263;ENSGALG00000010500;ENSGALG00000013424;ENSGALG00000014974;ENSGALG00000015305;ENSGALG00000026207
GO:1901342	regulation of vasculature development	15	182	0.0290411	0.536958	ENSGALG00000000892;ENSGALG00000002249;ENSGALG00000002375;ENSGALG00000003396;ENSGALG00000004841;ENSGALG00000005909;ENSGALG00000007668;ENSGALG00000008473;ENSGALG00000009477;ENSGALG00000011031;ENSGALG00000014329;ENSGALG00000014687;ENSGALG00000014976;ENSGALG00000015305;ENSGALG00000016176
GO:0006357	regulation of transcription by RNA polymerase II	80	1357	0.0292932	0.536958	ENSGALG00000000120;ENSGALG00000000284;ENSGALG00000000542;ENSGALG00000000583;ENSGALG00000000678;ENSGALG00000000713;ENSGALG00000000892;ENSGALG00000001276;ENSGALG00000001309;ENSGALG00000001708;ENSGALG00000001731;ENSGALG00000001773;ENSGALG00000001947;ENSGALG00000002249;ENSGALG00000002375;ENSGALG00000003396;ENSGALG00000003786;ENSGALG00000003891;ENSGALG00000004249;ENSGALG00000004285;ENSGALG00000004386;…
GO:0003230	cardiac atrium development	4	25	0.0298088	0.536958	ENSGALG00000000120;ENSGALG00000002375;ENSGALG00000008459;ENSGALG00000016662
GO:0006695	cholesterol biosynthetic process	4	25	0.0298088	0.536958	ENSGALG00000006198;ENSGALG00000007109;ENSGALG00000007114;ENSGALG00000016665
GO:0045022	early endosome to late endosome transport	4	25	0.0298088	0.536958	ENSGALG00000001309;ENSGALG00000005902;ENSGALG00000011724;ENSGALG00000015304
GO:0048872	homeostasis of number of cells	15	183	0.030295	0.536958	ENSGALG00000001708;ENSGALG00000002375;ENSGALG00000004386;ENSGALG00000005505;ENSGALG00000005909;ENSGALG00000006695;ENSGALG00000006818;ENSGALG00000006860;ENSGALG00000007716;ENSGALG00000012540;ENSGALG00000012541;ENSGALG00000013372;ENSGALG00000015297;ENSGALG00000016327;ENSGALG00000025907
GO:0002154	thyroid hormone mediated signaling pathway	2	6	0.0303394	0.536958	ENSGALG00000001708;ENSGALG00000016617
GO:0006290	pyrimidine dimer repair	2	6	0.0303394	0.536958	ENSGALG00000007536;ENSGALG00000016067
GO:0009396	folic acid-containing compound biosynthetic process	2	6	0.0303394	0.536958	ENSGALG00000012200;ENSGALG00000026757
GO:0010248	establishment or maintenance of transmembrane electrochemical gradient	2	6	0.0303394	0.536958	ENSGALG00000002764;ENSGALG00000006469
GO:0010872	regulation of cholesterol esterification	2	6	0.0303394	0.536958	ENSGALG00000007109;ENSGALG00000007114
GO:0030299	intestinal cholesterol absorption	2	6	0.0303394	0.536958	ENSGALG00000007109;ENSGALG00000007114
GO:0034370	triglyceride-rich lipoprotein particle remodeling	2	6	0.0303394	0.536958	ENSGALG00000007109;ENSGALG00000007114
GO:0034372	very-low-density lipoprotein particle remodeling	2	6	0.0303394	0.536958	ENSGALG00000007109;ENSGALG00000007114
GO:0036376	sodium ion export across plasma membrane	2	6	0.0303394	0.536958	ENSGALG00000002764;ENSGALG00000006469
GO:0052803	imidazole-containing compound metabolic process	2	6	0.0303394	0.536958	ENSGALG00000008490;ENSGALG00000012377
GO:0060049	regulation of protein glycosylation	2	6	0.0303394	0.536958	ENSGALG00000008569;ENSGALG00000010746
GO:0072109	glomerular mesangium development	2	6	0.0303394	0.536958	ENSGALG00000002375;ENSGALG00000007668
GO:0090385	phagosome-lysosome fusion	2	6	0.0303394	0.536958	ENSGALG00000000769;ENSGALG00000005902
GO:0097065	anterior head development	2	6	0.0303394	0.536958	ENSGALG00000004386;ENSGALG00000010774
GO:1901620	regulation of smoothened signaling pathway involved in dorsal/ventral neural tube patterning	2	6	0.0303394	0.536958	ENSGALG00000008096;ENSGALG00000013424
GO:1902260	negative regulation of delayed rectifier potassium channel activity	2	6	0.0303394	0.536958	ENSGALG00000008435;ENSGALG00000017012
GO:0042330	taxis	26	367	0.0305709	0.536958	ENSGALG00000000227;ENSGALG00000001276;ENSGALG00000002016;ENSGALG00000005305;ENSGALG00000005438;ENSGALG00000005483;ENSGALG00000006860;ENSGALG00000007114;ENSGALG00000007184;ENSGALG00000007314;ENSGALG00000007668;ENSGALG00000007675;ENSGALG00000007716;ENSGALG00000007927;ENSGALG00000008263;ENSGALG00000008459;ENSGALG00000008473;ENSGALG00000008974;ENSGALG00000010589;ENSGALG00000010811;ENSGALG00000010820;…
GO:0071346	cellular response to interferon-gamma	7	63	0.0306637	0.536958	ENSGALG00000000769;ENSGALG00000001708;ENSGALG00000005678;ENSGALG00000006785;ENSGALG00000014688;ENSGALG00000023193;ENSGALG00000026089
GO:0009123	nucleoside monophosphate metabolic process	16	200	0.0314406	0.536958	ENSGALG00000001117;ENSGALG00000001330;ENSGALG00000005789;ENSGALG00000006794;ENSGALG00000006899;ENSGALG00000008587;ENSGALG00000008606;ENSGALG00000011035;ENSGALG00000011285;ENSGALG00000012624;ENSGALG00000013191;ENSGALG00000014121;ENSGALG00000015303;ENSGALG00000016592;ENSGALG00000020534;ENSGALG00000025907
GO:0006366	transcription by RNA polymerase II	82	1400	0.0315016	0.536958	ENSGALG00000000120;ENSGALG00000000284;ENSGALG00000000542;ENSGALG00000000583;ENSGALG00000000678;ENSGALG00000000713;ENSGALG00000000892;ENSGALG00000001276;ENSGALG00000001309;ENSGALG00000001708;ENSGALG00000001731;ENSGALG00000001773;ENSGALG00000001947;ENSGALG00000002249;ENSGALG00000002375;ENSGALG00000003396;ENSGALG00000003786;ENSGALG00000003891;ENSGALG00000004249;ENSGALG00000004285;ENSGALG00000004386;…
GO:0006622	protein targeting to lysosome	3	15	0.0325302	0.536958	ENSGALG00000005902;ENSGALG00000015576;ENSGALG00000016806
GO:0015693	magnesium ion transport	3	15	0.0325302	0.536958	ENSGALG00000000721;ENSGALG00000004268;ENSGALG00000008160
GO:0042119	neutrophil activation	3	15	0.0325302	0.536958	ENSGALG00000002016;ENSGALG00000005688;ENSGALG00000006695
GO:0009952	anterior/posterior pattern specification	14	169	0.0329149	0.536958	ENSGALG00000000284;ENSGALG00000000672;ENSGALG00000001276;ENSGALG00000002375;ENSGALG00000006818;ENSGALG00000006860;ENSGALG00000007184;ENSGALG00000007656;ENSGALG00000007657;ENSGALG00000008459;ENSGALG00000010774;ENSGALG00000012623;ENSGALG00000013424;ENSGALG00000014974
GO:0033344	cholesterol efflux	4	26	0.0339332	0.536958	ENSGALG00000000723;ENSGALG00000006795;ENSGALG00000007109;ENSGALG00000007114
GO:0046470	phosphatidylcholine metabolic process	4	26	0.0339332	0.536958	ENSGALG00000007109;ENSGALG00000007114;ENSGALG00000007474;ENSGALG00000013189
GO:0098927	vesicle-mediated transport between endosomal compartments	4	26	0.0339332	0.536958	ENSGALG00000001309;ENSGALG00000005902;ENSGALG00000011724;ENSGALG00000015304
GO:1902653	secondary alcohol biosynthetic process	4	26	0.0339332	0.536958	ENSGALG00000006198;ENSGALG00000007109;ENSGALG00000007114;ENSGALG00000016665
GO:1903793	positive regulation of anion transport	4	26	0.0339332	0.536958	ENSGALG00000002016;ENSGALG00000007114;ENSGALG00000008490;ENSGALG00000011149
GO:0006289	nucleotide-excision repair	5	38	0.033994	0.536958	ENSGALG00000007510;ENSGALG00000016067;ENSGALG00000016664;ENSGALG00000016854;ENSGALG00000028998
GO:0060976	coronary vasculature development	5	38	0.033994	0.536958	ENSGALG00000002375;ENSGALG00000004841;ENSGALG00000008096;ENSGALG00000008473;ENSGALG00000014976
GO:0034599	cellular response to oxidative stress	13	154	0.0341422	0.536958	ENSGALG00000000892;ENSGALG00000001501;ENSGALG00000002016;ENSGALG00000002304;ENSGALG00000003521;ENSGALG00000006049;ENSGALG00000007109;ENSGALG00000009064;ENSGALG00000009477;ENSGALG00000011149;ENSGALG00000012200;ENSGALG00000015297;ENSGALG00000026757
GO:1903305	regulation of regulated secretory pathway	9	93	0.0342178	0.536958	ENSGALG00000001682;ENSGALG00000002375;ENSGALG00000005801;ENSGALG00000006695;ENSGALG00000007298;ENSGALG00000008313;ENSGALG00000012890;ENSGALG00000012894;ENSGALG00000026446
GO:0001816	cytokine production	26	371	0.0342686	0.536958	ENSGALG00000000209;ENSGALG00000000769;ENSGALG00000000883;ENSGALG00000000892;ENSGALG00000000911;ENSGALG00000001729;ENSGALG00000002016;ENSGALG00000002375;ENSGALG00000003396;ENSGALG00000003837;ENSGALG00000004629;ENSGALG00000006785;ENSGALG00000007114;ENSGALG00000007416;ENSGALG00000007716;ENSGALG00000008267;ENSGALG00000010820;ENSGALG00000011141;ENSGALG00000011149;ENSGALG00000011872;ENSGALG00000012304;…
GO:0007219	Notch signaling pathway	11	124	0.036017	0.536958	ENSGALG00000002375;ENSGALG00000003891;ENSGALG00000004386;ENSGALG00000005909;ENSGALG00000007668;ENSGALG00000007927;ENSGALG00000008470;ENSGALG00000009477;ENSGALG00000010835;ENSGALG00000014974;ENSGALG00000025907
GO:0001525	angiogenesis	22	304	0.0361827	0.536958	ENSGALG00000000892;ENSGALG00000001708;ENSGALG00000002249;ENSGALG00000002375;ENSGALG00000004841;ENSGALG00000005438;ENSGALG00000005483;ENSGALG00000005505;ENSGALG00000005909;ENSGALG00000006708;ENSGALG00000006751;ENSGALG00000008473;ENSGALG00000009477;ENSGALG00000011031;ENSGALG00000011058;ENSGALG00000014329;ENSGALG00000014687;ENSGALG00000014976;ENSGALG00000015305;ENSGALG00000016176;ENSGALG00000016348;…
GO:0006261	DNA-dependent DNA replication	10	109	0.0364447	0.536958	ENSGALG00000000708;ENSGALG00000007101;ENSGALG00000008553;ENSGALG00000012199;ENSGALG00000012546;ENSGALG00000014280;ENSGALG00000015589;ENSGALG00000015800;ENSGALG00000017064;ENSGALG00000017211
GO:0070887	cellular response to chemical stimulus	101	1777	0.0365486	0.536958	ENSGALG00000000044;ENSGALG00000000120;ENSGALG00000000209;ENSGALG00000000721;ENSGALG00000000769;ENSGALG00000000883;ENSGALG00000000892;ENSGALG00000001042;ENSGALG00000001276;ENSGALG00000001501;ENSGALG00000001708;ENSGALG00000001773;ENSGALG00000001882;ENSGALG00000002016;ENSGALG00000002260;ENSGALG00000002304;ENSGALG00000002375;ENSGALG00000003487;ENSGALG00000003521;ENSGALG00000003837;ENSGALG00000003891;…
GO:0045665	negative regulation of neuron differentiation	12	140	0.0369044	0.536958	ENSGALG00000000712;ENSGALG00000001708;ENSGALG00000002375;ENSGALG00000004386;ENSGALG00000006751;ENSGALG00000006898;ENSGALG00000007184;ENSGALG00000007668;ENSGALG00000008263;ENSGALG00000014974;ENSGALG00000015305;ENSGALG00000026207
GO:0009968	negative regulation of signal transduction	47	752	0.0373765	0.536958	ENSGALG00000000044;ENSGALG00000000209;ENSGALG00000000523;ENSGALG00000000769;ENSGALG00000000911;ENSGALG00000001028;ENSGALG00000002016;ENSGALG00000002260;ENSGALG00000002375;ENSGALG00000002850;ENSGALG00000003767;ENSGALG00000004386;ENSGALG00000004841;ENSGALG00000005790;ENSGALG00000005902;ENSGALG00000005909;ENSGALG00000006751;ENSGALG00000006766;ENSGALG00000007114;ENSGALG00000007330;ENSGALG00000007416;…
GO:0070252	actin-mediated cell contraction	6	52	0.0373799	0.536958	ENSGALG00000005438;ENSGALG00000006490;ENSGALG00000007409;ENSGALG00000008435;ENSGALG00000009844;ENSGALG00000021272
GO:0002011	morphogenesis of an epithelial sheet	5	39	0.0375111	0.536958	ENSGALG00000000284;ENSGALG00000002375;ENSGALG00000007668;ENSGALG00000009477;ENSGALG00000012799
GO:0003170	heart valve development	5	39	0.0375111	0.536958	ENSGALG00000002375;ENSGALG00000002515;ENSGALG00000004386;ENSGALG00000008459;ENSGALG00000016662
GO:0006406	mRNA export from nucleus	5	39	0.0375111	0.536958	ENSGALG00000000533;ENSGALG00000002087;ENSGALG00000005105;ENSGALG00000007653;ENSGALG00000011863
GO:0071427	mRNA-containing ribonucleoprotein complex export from nucleus	5	39	0.0375111	0.536958	ENSGALG00000000533;ENSGALG00000002087;ENSGALG00000005105;ENSGALG00000007653;ENSGALG00000011863
GO:0001508	action potential	8	80	0.0376591	0.536958	ENSGALG00000004758;ENSGALG00000005801;ENSGALG00000006490;ENSGALG00000007409;ENSGALG00000008435;ENSGALG00000009845;ENSGALG00000014695;ENSGALG00000021272
GO:0031669	cellular response to nutrient levels	11	125	0.0378599	0.536958	ENSGALG00000001501;ENSGALG00000001708;ENSGALG00000004557;ENSGALG00000006049;ENSGALG00000006766;ENSGALG00000008459;ENSGALG00000008974;ENSGALG00000012148;ENSGALG00000015286;ENSGALG00000016617;ENSGALG00000017204
GO:0046928	regulation of neurotransmitter secretion	7	66	0.0382269	0.536958	ENSGALG00000001682;ENSGALG00000005801;ENSGALG00000007298;ENSGALG00000008313;ENSGALG00000012890;ENSGALG00000012894;ENSGALG00000026446
GO:0006576	cellular biogenic amine metabolic process	4	27	0.0383728	0.536958	ENSGALG00000008490;ENSGALG00000012377;ENSGALG00000016348;ENSGALG00000016379
GO:0017145	stem cell division	4	27	0.0383728	0.536958	ENSGALG00000000284;ENSGALG00000002375;ENSGALG00000010659;ENSGALG00000011722
GO:0032615	interleukin-12 production	4	27	0.0383728	0.536958	ENSGALG00000000892;ENSGALG00000002016;ENSGALG00000006785;ENSGALG00000012304
GO:0071260	cellular response to mechanical stimulus	4	27	0.0383728	0.536958	ENSGALG00000004386;ENSGALG00000006785;ENSGALG00000012304;ENSGALG00000016590
GO:0009893	positive regulation of metabolic process	129	2330	0.0386418	0.536958	ENSGALG00000000120;ENSGALG00000000186;ENSGALG00000000209;ENSGALG00000000284;ENSGALG00000000511;ENSGALG00000000542;ENSGALG00000000551;ENSGALG00000000583;ENSGALG00000000678;ENSGALG00000000703;ENSGALG00000000712;ENSGALG00000000713;ENSGALG00000000745;ENSGALG00000000883;ENSGALG00000000892;ENSGALG00000000944;ENSGALG00000001276;ENSGALG00000001309;ENSGALG00000001501;ENSGALG00000001708;ENSGALG00000001729;…
GO:0021514	ventral spinal cord interneuron differentiation	3	16	0.038646	0.536958	ENSGALG00000005909;ENSGALG00000008096;ENSGALG00000010500
GO:0035094	response to nicotine	3	16	0.038646	0.536958	ENSGALG00000001501;ENSGALG00000005801;ENSGALG00000012304
GO:0035162	embryonic hemopoiesis	3	16	0.038646	0.536958	ENSGALG00000001708;ENSGALG00000005909;ENSGALG00000006818
GO:0060219	camera-type eye photoreceptor cell differentiation	3	16	0.038646	0.536958	ENSGALG00000004386;ENSGALG00000006751;ENSGALG00000007314
GO:0090314	positive regulation of protein targeting to membrane	3	16	0.038646	0.536958	ENSGALG00000000209;ENSGALG00000004758;ENSGALG00000008569
GO:0090322	regulation of superoxide metabolic process	3	16	0.038646	0.536958	ENSGALG00000002016;ENSGALG00000012200;ENSGALG00000026757
GO:1904646	cellular response to amyloid-beta	3	16	0.038646	0.536958	ENSGALG00000000209;ENSGALG00000010811;ENSGALG00000025788
GO:0002376	immune system process	74	1262	0.0392048	0.536958	ENSGALG00000000209;ENSGALG00000000284;ENSGALG00000000583;ENSGALG00000000712;ENSGALG00000000769;ENSGALG00000000786;ENSGALG00000000883;ENSGALG00000000892;ENSGALG00000001501;ENSGALG00000001708;ENSGALG00000001729;ENSGALG00000002016;ENSGALG00000002283;ENSGALG00000002375;ENSGALG00000003487;ENSGALG00000003837;ENSGALG00000004220;ENSGALG00000004386;ENSGALG00000004629;ENSGALG00000005305;ENSGALG00000005505;…
GO:0016079	synaptic vesicle exocytosis	8	81	0.040108	0.536958	ENSGALG00000001682;ENSGALG00000005801;ENSGALG00000007268;ENSGALG00000007298;ENSGALG00000008313;ENSGALG00000012890;ENSGALG00000012894;ENSGALG00000026446
GO:0040011	locomotion	65	1093	0.0404368	0.536958	ENSGALG00000000120;ENSGALG00000000227;ENSGALG00000001276;ENSGALG00000001947;ENSGALG00000002016;ENSGALG00000002319;ENSGALG00000002375;ENSGALG00000003521;ENSGALG00000004386;ENSGALG00000005247;ENSGALG00000005253;ENSGALG00000005305;ENSGALG00000005438;ENSGALG00000005483;ENSGALG00000005505;ENSGALG00000005696;ENSGALG00000005902;ENSGALG00000005909;ENSGALG00000006049;ENSGALG00000006061;ENSGALG00000006689;…
GO:0045055	regulated exocytosis	12	142	0.0404725	0.536958	ENSGALG00000001682;ENSGALG00000001872;ENSGALG00000002375;ENSGALG00000005801;ENSGALG00000006695;ENSGALG00000007268;ENSGALG00000007298;ENSGALG00000008313;ENSGALG00000010820;ENSGALG00000012890;ENSGALG00000012894;ENSGALG00000026446
GO:0001993	regulation of systemic arterial blood pressure by norepinephrine-epinephrine	2	7	0.0411424	0.536958	ENSGALG00000003521;ENSGALG00000008949
GO:0002283	neutrophil activation involved in immune response	2	7	0.0411424	0.536958	ENSGALG00000005688;ENSGALG00000006695
GO:0002328	pro-B cell differentiation	2	7	0.0411424	0.536958	ENSGALG00000002375;ENSGALG00000016854
GO:0003344	pericardium morphogenesis	2	7	0.0411424	0.536958	ENSGALG00000002375;ENSGALG00000007668
GO:0003415	chondrocyte hypertrophy	2	7	0.0411424	0.536958	ENSGALG00000004386;ENSGALG00000017295
GO:0006729	tetrahydrobiopterin biosynthetic process	2	7	0.0411424	0.536958	ENSGALG00000012200;ENSGALG00000026757
GO:0010960	magnesium ion homeostasis	2	7	0.0411424	0.536958	ENSGALG00000000721;ENSGALG00000008160
GO:0016540	protein autoprocessing	2	7	0.0411424	0.536958	ENSGALG00000000786;ENSGALG00000006872
GO:0021902	commitment of neuronal cell to specific neuron type in forebrain	2	7	0.0411424	0.536958	ENSGALG00000005909;ENSGALG00000007184
GO:0021910	smoothened signaling pathway involved in ventral spinal cord patterning	2	7	0.0411424	0.536958	ENSGALG00000008096;ENSGALG00000013424
GO:0032511	late endosome to vacuole transport via multivesicular body sorting pathway	2	7	0.0411424	0.536958	ENSGALG00000001309;ENSGALG00000011047
GO:0032695	negative regulation of interleukin-12 production	2	7	0.0411424	0.536958	ENSGALG00000000892;ENSGALG00000012304
GO:0033314	mitotic DNA replication checkpoint	2	7	0.0411424	0.536958	ENSGALG00000002346;ENSGALG00000015571
GO:0034377	plasma lipoprotein particle assembly	2	7	0.0411424	0.536958	ENSGALG00000007109;ENSGALG00000007114
GO:0038203	TORC2 signaling	2	7	0.0411424	0.536958	ENSGALG00000007144;ENSGALG00000017204
GO:0042090	interleukin-12 biosynthetic process	2	7	0.0411424	0.536958	ENSGALG00000006785;ENSGALG00000012304
GO:0042448	progesterone metabolic process	2	7	0.0411424	0.536958	ENSGALG00000008121;ENSGALG00000014607
GO:0043353	enucleate erythrocyte differentiation	2	7	0.0411424	0.536958	ENSGALG00000001708;ENSGALG00000012541
GO:0044351	macropinocytosis	2	7	0.0411424	0.536958	ENSGALG00000000883;ENSGALG00000002283
GO:0045075	regulation of interleukin-12 biosynthetic process	2	7	0.0411424	0.536958	ENSGALG00000006785;ENSGALG00000012304
GO:0046146	tetrahydrobiopterin metabolic process	2	7	0.0411424	0.536958	ENSGALG00000012200;ENSGALG00000026757
GO:0060251	regulation of glial cell proliferation	2	7	0.0411424	0.536958	ENSGALG00000002375;ENSGALG00000015407
GO:0060837	blood vessel endothelial cell differentiation	2	7	0.0411424	0.536958	ENSGALG00000002375;ENSGALG00000014329
GO:0090232	positive regulation of spindle checkpoint	2	7	0.0411424	0.536958	ENSGALG00000005105;ENSGALG00000011533
GO:0090267	positive regulation of mitotic cell cycle spindle assembly checkpoint	2	7	0.0411424	0.536958	ENSGALG00000005105;ENSGALG00000011533
GO:0098789	pre-mRNA cleavage required for polyadenylation	2	7	0.0411424	0.536958	ENSGALG00000002087;ENSGALG00000007683
GO:2000121	regulation of removal of superoxide radicals	2	7	0.0411424	0.536958	ENSGALG00000012200;ENSGALG00000026757
GO:2001054	negative regulation of mesenchymal cell apoptotic process	2	7	0.0411424	0.536958	ENSGALG00000004386;ENSGALG00000007668
GO:2001138	regulation of phospholipid transport	2	7	0.0411424	0.536958	ENSGALG00000002016;ENSGALG00000007114
GO:2001140	positive regulation of phospholipid transport	2	7	0.0411424	0.536958	ENSGALG00000002016;ENSGALG00000007114
GO:0031124	mRNA 3'-end processing	5	40	0.0412431	0.536958	ENSGALG00000002087;ENSGALG00000007370;ENSGALG00000007683;ENSGALG00000010622;ENSGALG00000017249
GO:0042058	regulation of epidermal growth factor receptor signaling pathway	5	40	0.0412431	0.536958	ENSGALG00000005483;ENSGALG00000005902;ENSGALG00000012179;ENSGALG00000014891;ENSGALG00000029077
GO:0042775	mitochondrial ATP synthesis coupled electron transport	5	40	0.0412431	0.536958	ENSGALG00000005789;ENSGALG00000008587;ENSGALG00000013191;ENSGALG00000014121;ENSGALG00000015303
GO:2000027	regulation of animal organ morphogenesis	11	127	0.0417414	0.536958	ENSGALG00000000120;ENSGALG00000001708;ENSGALG00000002375;ENSGALG00000003767;ENSGALG00000004249;ENSGALG00000004386;ENSGALG00000007668;ENSGALG00000008459;ENSGALG00000009064;ENSGALG00000017295;ENSGALG00000026207
GO:0046165	alcohol biosynthetic process	9	97	0.0430719	0.536958	ENSGALG00000005701;ENSGALG00000006198;ENSGALG00000007109;ENSGALG00000007114;ENSGALG00000012200;ENSGALG00000012304;ENSGALG00000015264;ENSGALG00000016665;ENSGALG00000026757
GO:0030219	megakaryocyte differentiation	4	28	0.0431286	0.536958	ENSGALG00000000769;ENSGALG00000001708;ENSGALG00000005909;ENSGALG00000011682
GO:0030857	negative regulation of epithelial cell differentiation	4	28	0.0431286	0.536958	ENSGALG00000002375;ENSGALG00000004386;ENSGALG00000007114;ENSGALG00000014329
GO:0048873	homeostasis of number of cells within a tissue	4	28	0.0431286	0.536958	ENSGALG00000002375;ENSGALG00000004386;ENSGALG00000005909;ENSGALG00000006818
GO:0050854	regulation of antigen receptor-mediated signaling pathway	4	28	0.0431286	0.536958	ENSGALG00000000209;ENSGALG00000000712;ENSGALG00000006751;ENSGALG00000011872
GO:1903672	positive regulation of sprouting angiogenesis	4	28	0.0431286	0.536958	ENSGALG00000000892;ENSGALG00000004841;ENSGALG00000005909;ENSGALG00000011031
GO:0048870	cell motility	58	965	0.0431992	0.536958	ENSGALG00000000120;ENSGALG00000001276;ENSGALG00000001947;ENSGALG00000002016;ENSGALG00000002319;ENSGALG00000002375;ENSGALG00000003521;ENSGALG00000004386;ENSGALG00000005247;ENSGALG00000005253;ENSGALG00000005305;ENSGALG00000005438;ENSGALG00000005483;ENSGALG00000005505;ENSGALG00000005696;ENSGALG00000005909;ENSGALG00000006049;ENSGALG00000006061;ENSGALG00000006689;ENSGALG00000006695;ENSGALG00000006751;…
GO:0051674	localization of cell	58	965	0.0431992	0.536958	ENSGALG00000000120;ENSGALG00000001276;ENSGALG00000001947;ENSGALG00000002016;ENSGALG00000002319;ENSGALG00000002375;ENSGALG00000003521;ENSGALG00000004386;ENSGALG00000005247;ENSGALG00000005253;ENSGALG00000005305;ENSGALG00000005438;ENSGALG00000005483;ENSGALG00000005505;ENSGALG00000005696;ENSGALG00000005909;ENSGALG00000006049;ENSGALG00000006061;ENSGALG00000006689;ENSGALG00000006695;ENSGALG00000006751;…
GO:0033157	regulation of intracellular protein transport	11	128	0.0437817	0.536958	ENSGALG00000000209;ENSGALG00000000712;ENSGALG00000002016;ENSGALG00000002364;ENSGALG00000004758;ENSGALG00000005105;ENSGALG00000007021;ENSGALG00000007101;ENSGALG00000008569;ENSGALG00000009477;ENSGALG00000016806
GO:0071166	ribonucleoprotein complex localization	6	54	0.0438065	0.536958	ENSGALG00000000533;ENSGALG00000000542;ENSGALG00000002087;ENSGALG00000005105;ENSGALG00000007653;ENSGALG00000011863
GO:0071426	ribonucleoprotein complex export from nucleus	6	54	0.0438065	0.536958	ENSGALG00000000533;ENSGALG00000000542;ENSGALG00000002087;ENSGALG00000005105;ENSGALG00000007653;ENSGALG00000011863
GO:0048193	Golgi vesicle transport	16	209	0.0442445	0.536958	ENSGALG00000000769;ENSGALG00000002364;ENSGALG00000003487;ENSGALG00000005869;ENSGALG00000007430;ENSGALG00000007546;ENSGALG00000007659;ENSGALG00000007707;ENSGALG00000007912;ENSGALG00000008049;ENSGALG00000008500;ENSGALG00000009847;ENSGALG00000010654;ENSGALG00000010813;ENSGALG00000016806;ENSGALG00000017248
GO:0032649	regulation of interferon-gamma production	5	41	0.0451917	0.536958	ENSGALG00000000209;ENSGALG00000000892;ENSGALG00000001729;ENSGALG00000007416;ENSGALG00000016590
GO:0006974	cellular response to DNA damage stimulus	34	524	0.0452963	0.536958	ENSGALG00000000708;ENSGALG00000000883;ENSGALG00000001501;ENSGALG00000001954;ENSGALG00000002016;ENSGALG00000002304;ENSGALG00000002346;ENSGALG00000003427;ENSGALG00000005801;ENSGALG00000006632;ENSGALG00000006658;ENSGALG00000006794;ENSGALG00000006806;ENSGALG00000006949;ENSGALG00000006969;ENSGALG00000007510;ENSGALG00000007520;ENSGALG00000007536;ENSGALG00000008553;ENSGALG00000008938;ENSGALG00000010039;…
GO:0003181	atrioventricular valve morphogenesis	3	17	0.0453012	0.536958	ENSGALG00000002375;ENSGALG00000002515;ENSGALG00000008459
GO:0036230	granulocyte activation	3	17	0.0453012	0.536958	ENSGALG00000002016;ENSGALG00000005688;ENSGALG00000006695
GO:0045686	negative regulation of glial cell differentiation	3	17	0.0453012	0.536958	ENSGALG00000002375;ENSGALG00000010500;ENSGALG00000015305
GO:0055075	potassium ion homeostasis	3	17	0.0453012	0.536958	ENSGALG00000002618;ENSGALG00000002764;ENSGALG00000006469
GO:0055090	acylglycerol homeostasis	3	17	0.0453012	0.536958	ENSGALG00000004285;ENSGALG00000007109;ENSGALG00000007114
GO:0060292	long-term synaptic depression	3	17	0.0453012	0.536958	ENSGALG00000004758;ENSGALG00000005696;ENSGALG00000012890
GO:0070328	triglyceride homeostasis	3	17	0.0453012	0.536958	ENSGALG00000004285;ENSGALG00000007109;ENSGALG00000007114
GO:0019751	polyol metabolic process	8	83	0.0453189	0.536958	ENSGALG00000001964;ENSGALG00000002729;ENSGALG00000005701;ENSGALG00000010493;ENSGALG00000011285;ENSGALG00000012200;ENSGALG00000015264;ENSGALG00000026757
GO:0030258	lipid modification	13	161	0.0461881	0.536958	ENSGALG00000001042;ENSGALG00000001964;ENSGALG00000002260;ENSGALG00000005494;ENSGALG00000005505;ENSGALG00000005701;ENSGALG00000007109;ENSGALG00000007114;ENSGALG00000010493;ENSGALG00000011058;ENSGALG00000012338;ENSGALG00000012890;ENSGALG00000021843
GO:0031503	protein-containing complex localization	13	161	0.0461881	0.536958	ENSGALG00000000533;ENSGALG00000000542;ENSGALG00000002087;ENSGALG00000005105;ENSGALG00000007438;ENSGALG00000007546;ENSGALG00000007653;ENSGALG00000008049;ENSGALG00000009318;ENSGALG00000009847;ENSGALG00000011863;ENSGALG00000015878;ENSGALG00000016125
GO:0006887	exocytosis	17	227	0.0463534	0.536958	ENSGALG00000001309;ENSGALG00000001682;ENSGALG00000001872;ENSGALG00000002375;ENSGALG00000003487;ENSGALG00000005801;ENSGALG00000005902;ENSGALG00000006695;ENSGALG00000007268;ENSGALG00000007298;ENSGALG00000007546;ENSGALG00000008313;ENSGALG00000009847;ENSGALG00000010820;ENSGALG00000012890;ENSGALG00000012894;ENSGALG00000026446
GO:0006650	glycerophospholipid metabolic process	15	194	0.0468206	0.536958	ENSGALG00000001042;ENSGALG00000001964;ENSGALG00000002260;ENSGALG00000004220;ENSGALG00000005505;ENSGALG00000005701;ENSGALG00000006872;ENSGALG00000007109;ENSGALG00000007114;ENSGALG00000007474;ENSGALG00000009130;ENSGALG00000010493;ENSGALG00000013189;ENSGALG00000022030;ENSGALG00000023517
GO:2001252	positive regulation of chromosome organization	10	114	0.047202	0.536958	ENSGALG00000000551;ENSGALG00000001501;ENSGALG00000003786;ENSGALG00000005105;ENSGALG00000006818;ENSGALG00000008595;ENSGALG00000010659;ENSGALG00000016088;ENSGALG00000016854;ENSGALG00000017211
GO:0000301	retrograde transport, vesicle recycling within Golgi	1	1	0.0480051	0.536958	ENSGALG00000010813
GO:0000409	regulation of transcription by galactose	1	1	0.0480051	0.536958	ENSGALG00000016617
GO:0000411	positive regulation of transcription by galactose	1	1	0.0480051	0.536958	ENSGALG00000016617
GO:0000429	carbon catabolite regulation of transcription from RNA polymerase II promoter	1	1	0.0480051	0.536958	ENSGALG00000016617
GO:0000431	regulation of transcription from RNA polymerase II promoter by galactose	1	1	0.0480051	0.536958	ENSGALG00000016617
GO:0000435	positive regulation of transcription from RNA polymerase II promoter by galactose	1	1	0.0480051	0.536958	ENSGALG00000016617
GO:0000436	carbon catabolite activation of transcription from RNA polymerase II promoter	1	1	0.0480051	0.536958	ENSGALG00000016617
GO:0000710	meiotic mismatch repair	1	1	0.0480051	0.536958	ENSGALG00000015589
GO:0000719	photoreactive repair	1	1	0.0480051	0.536958	ENSGALG00000007536
GO:0000735	removal of nonhomologous ends	1	1	0.0480051	0.536958	ENSGALG00000015589
GO:0001519	peptide amidation	1	1	0.0480051	0.536958	ENSGALG00000015256
GO:0001680	tRNA 3'-terminal CCA addition	1	1	0.0480051	0.536958	ENSGALG00000017368
GO:0001695	histamine catabolic process	1	1	0.0480051	0.536958	ENSGALG00000012377
GO:0002030	inhibitory G protein-coupled receptor phosphorylation	1	1	0.0480051	0.536958	ENSGALG00000004841
GO:0002439	chronic inflammatory response to antigenic stimulus	1	1	0.0480051	0.536958	ENSGALG00000000892
GO:0002874	regulation of chronic inflammatory response to antigenic stimulus	1	1	0.0480051	0.536958	ENSGALG00000000892
GO:0002875	negative regulation of chronic inflammatory response to antigenic stimulus	1	1	0.0480051	0.536958	ENSGALG00000000892
GO:0002926	tRNA wobble base 5-methoxycarbonylmethyl-2-thiouridinylation	1	1	0.0480051	0.536958	ENSGALG00000016624
GO:0003065	positive regulation of heart rate by epinephrine	1	1	0.0480051	0.536958	ENSGALG00000003521
GO:0003169	coronary vein morphogenesis	1	1	0.0480051	0.536958	ENSGALG00000002375
GO:0003178	coronary sinus valve development	1	1	0.0480051	0.536958	ENSGALG00000002375
GO:0003182	coronary sinus valve morphogenesis	1	1	0.0480051	0.536958	ENSGALG00000002375
GO:0003270	Notch signaling pathway involved in regulation of secondary heart field cardioblast proliferation	1	1	0.0480051	0.536958	ENSGALG00000002375
GO:0003273	cell migration involved in endocardial cushion formation	1	1	0.0480051	0.536958	ENSGALG00000002375
GO:0003290	atrial septum secundum morphogenesis	1	1	0.0480051	0.536958	ENSGALG00000016662
GO:0006500	N-terminal protein palmitoylation	1	1	0.0480051	0.536958	ENSGALG00000005297
GO:0006624	vacuolar protein processing	1	1	0.0480051	0.536958	ENSGALG00000010811
GO:0007174	epidermal growth factor catabolic process	1	1	0.0480051	0.536958	ENSGALG00000005902
GO:0009237	siderophore metabolic process	1	1	0.0480051	0.536958	ENSGALG00000012338
GO:0009443	pyridoxal 5'-phosphate salvage	1	1	0.0480051	0.536958	ENSGALG00000016205
GO:0010412	mannan metabolic process	1	1	0.0480051	0.536958	ENSGALG00000012308
GO:0010725	regulation of primitive erythrocyte differentiation	1	1	0.0480051	0.536958	ENSGALG00000005909
GO:0010797	regulation of multivesicular body size involved in endosome transport	1	1	0.0480051	0.536958	ENSGALG00000001309
GO:0010901	regulation of very-low-density lipoprotein particle remodeling	1	1	0.0480051	0.536958	ENSGALG00000007114
GO:0010903	negative regulation of very-low-density lipoprotein particle remodeling	1	1	0.0480051	0.536958	ENSGALG00000007114
GO:0014036	neural crest cell fate specification	1	1	0.0480051	0.536958	ENSGALG00000004386
GO:0014050	negative regulation of glutamate secretion	1	1	0.0480051	0.536958	ENSGALG00000008490
GO:0019042	viral latency	1	1	0.0480051	0.536958	ENSGALG00000000708
GO:0019045	latent virus replication	1	1	0.0480051	0.536958	ENSGALG00000000708
GO:0019046	release from viral latency	1	1	0.0480051	0.536958	ENSGALG00000000708
GO:0019290	siderophore biosynthetic process	1	1	0.0480051	0.536958	ENSGALG00000012338
GO:0019858	cytosine metabolic process	1	1	0.0480051	0.536958	ENSGALG00000001501
GO:0021501	prechordal plate formation	1	1	0.0480051	0.536958	ENSGALG00000010774
GO:0021547	midbrain-hindbrain boundary initiation	1	1	0.0480051	0.536958	ENSGALG00000010774
GO:0021999	neural plate anterior/posterior regionalization	1	1	0.0480051	0.536958	ENSGALG00000010774
GO:0030702	chromatin silencing at centromere	1	1	0.0480051	0.536958	ENSGALG00000004859
GO:0032014	positive regulation of ARF protein signal transduction	1	1	0.0480051	0.536958	ENSGALG00000015215
GO:0032912	negative regulation of transforming growth factor beta2 production	1	1	0.0480051	0.536958	ENSGALG00000014976
GO:0032917	polyamine acetylation	1	1	0.0480051	0.536958	ENSGALG00000016348
GO:0032918	spermidine acetylation	1	1	0.0480051	0.536958	ENSGALG00000016348
GO:0034203	glycolipid translocation	1	1	0.0480051	0.536958	ENSGALG00000001945
GO:0034444	regulation of plasma lipoprotein oxidation	1	1	0.0480051	0.536958	ENSGALG00000007109
GO:0034445	negative regulation of plasma lipoprotein oxidation	1	1	0.0480051	0.536958	ENSGALG00000007109
GO:0035425	autocrine signaling	1	1	0.0480051	0.536958	ENSGALG00000009064
GO:0035622	intrahepatic bile duct development	1	1	0.0480051	0.536958	ENSGALG00000004386
GO:0035854	eosinophil fate commitment	1	1	0.0480051	0.536958	ENSGALG00000005909
GO:0036146	cellular response to mycotoxin	1	1	0.0480051	0.536958	ENSGALG00000009621
GO:0036334	epidermal stem cell homeostasis	1	1	0.0480051	0.536958	ENSGALG00000006860
GO:0042340	keratan sulfate catabolic process	1	1	0.0480051	0.536958	ENSGALG00000009856
GO:0043605	cellular amide catabolic process	1	1	0.0480051	0.536958	ENSGALG00000000724
GO:0044648	histone H3-K4 dimethylation	1	1	0.0480051	0.536958	ENSGALG00000006818
GO:0045083	negative regulation of interleukin-12 biosynthetic process	1	1	0.0480051	0.536958	ENSGALG00000012304
GO:0045990	carbon catabolite regulation of transcription	1	1	0.0480051	0.536958	ENSGALG00000016617
GO:0045991	carbon catabolite activation of transcription	1	1	0.0480051	0.536958	ENSGALG00000016617
GO:0046355	mannan catabolic process	1	1	0.0480051	0.536958	ENSGALG00000012308
GO:0048619	embryonic hindgut morphogenesis	1	1	0.0480051	0.536958	ENSGALG00000006480
GO:0051102	DNA ligation involved in DNA recombination	1	1	0.0480051	0.536958	ENSGALG00000016854
GO:0060254	regulation of N-terminal protein palmitoylation	1	1	0.0480051	0.536958	ENSGALG00000005297
GO:0060262	negative regulation of N-terminal protein palmitoylation	1	1	0.0480051	0.536958	ENSGALG00000005297
GO:0060302	negative regulation of cytokine activity	1	1	0.0480051	0.536958	ENSGALG00000000892
GO:0060354	negative regulation of cell adhesion molecule production	1	1	0.0480051	0.536958	ENSGALG00000007114
GO:0060398	regulation of growth hormone receptor signaling pathway	1	1	0.0480051	0.536958	ENSGALG00000011047
GO:0060400	negative regulation of growth hormone receptor signaling pathway	1	1	0.0480051	0.536958	ENSGALG00000011047
GO:0060517	epithelial cell proliferation involved in prostatic bud elongation	1	1	0.0480051	0.536958	ENSGALG00000004386
GO:0060697	positive regulation of phospholipid catabolic process	1	1	0.0480051	0.536958	ENSGALG00000002016
GO:0060784	regulation of cell proliferation involved in tissue homeostasis	1	1	0.0480051	0.536958	ENSGALG00000004386
GO:0060843	venous endothelial cell differentiation	1	1	0.0480051	0.536958	ENSGALG00000002375
GO:0061110	dense core granule biogenesis	1	1	0.0480051	0.536958	ENSGALG00000010820
GO:0061400	positive regulation of transcription from RNA polymerase II promoter in response to calcium ion	1	1	0.0480051	0.536958	ENSGALG00000008474
GO:0070318	positive regulation of G0 to G1 transition	1	1	0.0480051	0.536958	ENSGALG00000001708
GO:0070481	nuclear-transcribed mRNA catabolic process, non-stop decay	1	1	0.0480051	0.536958	ENSGALG00000014891
GO:0070651	nonfunctional rRNA decay	1	1	0.0480051	0.536958	ENSGALG00000014891
GO:0071931	positive regulation of transcription involved in G1/S transition of mitotic cell cycle	1	1	0.0480051	0.536958	ENSGALG00000007101
GO:0072134	nephrogenic mesenchyme morphogenesis	1	1	0.0480051	0.536958	ENSGALG00000007668
GO:0072749	cellular response to cytochalasin B	1	1	0.0480051	0.536958	ENSGALG00000009621
GO:0086030	adenylate cyclase-activating adrenergic receptor signaling pathway involved in cardiac muscle relaxation	1	1	0.0480051	0.536958	ENSGALG00000010820
GO:0090310	negative regulation of methylation-dependent chromatin silencing	1	1	0.0480051	0.536958	ENSGALG00000014280
GO:0097551	mitochondrial double-strand break repair	1	1	0.0480051	0.536958	ENSGALG00000017211
GO:0097552	mitochondrial double-strand break repair via homologous recombination	1	1	0.0480051	0.536958	ENSGALG00000017211
GO:0099606	microtubule plus-end directed mitotic chromosome migration	1	1	0.0480051	0.536958	ENSGALG00000013208
GO:0099607	lateral attachment of mitotic spindle microtubules to kinetochore	1	1	0.0480051	0.536958	ENSGALG00000013208
GO:0110057	regulation of blood vessel endothelial cell differentiation	1	1	0.0480051	0.536958	ENSGALG00000014329
GO:0110059	negative regulation of blood vessel endothelial cell differentiation	1	1	0.0480051	0.536958	ENSGALG00000014329
GO:0110112	regulation of lipid transporter activity	1	1	0.0480051	0.536958	ENSGALG00000002016
GO:0110113	positive regulation of lipid transporter activity	1	1	0.0480051	0.536958	ENSGALG00000002016
GO:0120093	regulation of peptidyl-lysine crotonylation	1	1	0.0480051	0.536958	ENSGALG00000012808
GO:0120094	negative regulation of peptidyl-lysine crotonylation	1	1	0.0480051	0.536958	ENSGALG00000012808
GO:1900161	regulation of phospholipid scramblase activity	1	1	0.0480051	0.536958	ENSGALG00000002016
GO:1900163	positive regulation of phospholipid scramblase activity	1	1	0.0480051	0.536958	ENSGALG00000002016
GO:1901229	regulation of non-canonical Wnt signaling pathway via JNK cascade	1	1	0.0480051	0.536958	ENSGALG00000003767
GO:1901231	positive regulation of non-canonical Wnt signaling pathway via JNK cascade	1	1	0.0480051	0.536958	ENSGALG00000003767
GO:1901232	regulation of convergent extension involved in axis elongation	1	1	0.0480051	0.536958	ENSGALG00000003767
GO:1901233	negative regulation of convergent extension involved in axis elongation	1	1	0.0480051	0.536958	ENSGALG00000003767
GO:1901247	negative regulation of lung ciliated cell differentiation	1	1	0.0480051	0.536958	ENSGALG00000007114
GO:1901328	response to cytochalasin B	1	1	0.0480051	0.536958	ENSGALG00000009621
GO:1902027	positive regulation of cartilage condensation	1	1	0.0480051	0.536958	ENSGALG00000004386
GO:1902994	regulation of phospholipid efflux	1	1	0.0480051	0.536958	ENSGALG00000007114
GO:1902995	positive regulation of phospholipid efflux	1	1	0.0480051	0.536958	ENSGALG00000007114
GO:1903060	negative regulation of protein lipidation	1	1	0.0480051	0.536958	ENSGALG00000005297
GO:1904323	regulation of inhibitory G protein-coupled receptor phosphorylation	1	1	0.0480051	0.536958	ENSGALG00000004841
GO:1904325	positive regulation of inhibitory G protein-coupled receptor phosphorylation	1	1	0.0480051	0.536958	ENSGALG00000004841
GO:1905255	regulation of RNA binding transcription factor activity	1	1	0.0480051	0.536958	ENSGALG00000000708
GO:1905395	response to flavonoid	1	1	0.0480051	0.536958	ENSGALG00000005701
GO:1905396	cellular response to flavonoid	1	1	0.0480051	0.536958	ENSGALG00000005701
GO:1905492	positive regulation of branching morphogenesis of a nerve	1	1	0.0480051	0.536958	ENSGALG00000006655
GO:1990261	pre-mRNA catabolic process	1	1	0.0480051	0.536958	ENSGALG00000007101
GO:1990968	modulation by host of RNA binding by virus	1	1	0.0480051	0.536958	ENSGALG00000000708
GO:1990969	modulation by host of viral RNA-binding transcription factor activity	1	1	0.0480051	0.536958	ENSGALG00000000708
GO:2000124	regulation of endocannabinoid signaling pathway	1	1	0.0480051	0.536958	ENSGALG00000005696
GO:2000212	negative regulation of glutamate metabolic process	1	1	0.0480051	0.536958	ENSGALG00000001812
GO:2000705	regulation of dense core granule biogenesis	1	1	0.0480051	0.536958	ENSGALG00000010820
GO:2000707	positive regulation of dense core granule biogenesis	1	1	0.0480051	0.536958	ENSGALG00000010820
GO:2000752	regulation of glucosylceramide catabolic process	1	1	0.0480051	0.536958	ENSGALG00000002016
GO:2000753	positive regulation of glucosylceramide catabolic process	1	1	0.0480051	0.536958	ENSGALG00000002016
GO:2000754	regulation of sphingomyelin catabolic process	1	1	0.0480051	0.536958	ENSGALG00000002016
GO:2000755	positive regulation of sphingomyelin catabolic process	1	1	0.0480051	0.536958	ENSGALG00000002016
GO:2001246	negative regulation of phosphatidylcholine biosynthetic process	1	1	0.0480051	0.536958	ENSGALG00000013189
GO:2001293	malonyl-CoA metabolic process	1	1	0.0480051	0.536958	ENSGALG00000005494
GO:2001294	malonyl-CoA catabolic process	1	1	0.0480051	0.536958	ENSGALG00000005494
GO:0006694	steroid biosynthetic process	8	84	0.0480833	0.536958	ENSGALG00000001708;ENSGALG00000006198;ENSGALG00000007109;ENSGALG00000007114;ENSGALG00000008121;ENSGALG00000012304;ENSGALG00000014607;ENSGALG00000016665
GO:0051588	regulation of neurotransmitter transport	8	84	0.0480833	0.536958	ENSGALG00000001682;ENSGALG00000005801;ENSGALG00000007298;ENSGALG00000008313;ENSGALG00000008490;ENSGALG00000012890;ENSGALG00000012894;ENSGALG00000026446
GO:1901701	cellular response to oxygen-containing compound	36	564	0.0491092	0.536958	ENSGALG00000000209;ENSGALG00000000892;ENSGALG00000001501;ENSGALG00000001708;ENSGALG00000002016;ENSGALG00000002260;ENSGALG00000002304;ENSGALG00000003487;ENSGALG00000003521;ENSGALG00000003837;ENSGALG00000004386;ENSGALG00000004418;ENSGALG00000004758;ENSGALG00000005701;ENSGALG00000005801;ENSGALG00000006049;ENSGALG00000006494;ENSGALG00000006695;ENSGALG00000007109;ENSGALG00000009477;ENSGALG00000009621;…
GO:0048016	inositol phosphate-mediated signaling	5	42	0.0493582	0.536958	ENSGALG00000000209;ENSGALG00000003396;ENSGALG00000004282;ENSGALG00000008569;ENSGALG00000010493
GO:0090329	regulation of DNA-dependent DNA replication	5	42	0.0493582	0.536958	ENSGALG00000008553;ENSGALG00000014280;ENSGALG00000015589;ENSGALG00000017064;ENSGALG00000017211
GO:0051049	regulation of transport	61	1030	0.0494293	0.536958	ENSGALG00000000209;ENSGALG00000000712;ENSGALG00000000724;ENSGALG00000000892;ENSGALG00000001299;ENSGALG00000001309;ENSGALG00000001682;ENSGALG00000001729;ENSGALG00000002016;ENSGALG00000002364;ENSGALG00000002375;ENSGALG00000002539;ENSGALG00000002618;ENSGALG00000002764;ENSGALG00000003487;ENSGALG00000004285;ENSGALG00000004758;ENSGALG00000004841;ENSGALG00000005105;ENSGALG00000005483;ENSGALG00000005774;…
GO:0032388	positive regulation of intracellular transport	10	115	0.0495847	0.536958	ENSGALG00000000209;ENSGALG00000000712;ENSGALG00000002016;ENSGALG00000002364;ENSGALG00000004758;ENSGALG00000005105;ENSGALG00000007021;ENSGALG00000007101;ENSGALG00000008569;ENSGALG00000009477
GO:1901700	response to oxygen-containing compound	46	749	0.0500011	0.536958	ENSGALG00000000209;ENSGALG00000000883;ENSGALG00000000892;ENSGALG00000001299;ENSGALG00000001501;ENSGALG00000001708;ENSGALG00000001954;ENSGALG00000002016;ENSGALG00000002260;ENSGALG00000002283;ENSGALG00000002304;ENSGALG00000002375;ENSGALG00000003487;ENSGALG00000003521;ENSGALG00000003837;ENSGALG00000004285;ENSGALG00000004386;ENSGALG00000004418;ENSGALG00000004758;ENSGALG00000005467;ENSGALG00000005701;…
GO:0006275	regulation of DNA replication	7	70	0.0500762	0.536958	ENSGALG00000000708;ENSGALG00000008553;ENSGALG00000014280;ENSGALG00000015571;ENSGALG00000015589;ENSGALG00000017064;ENSGALG00000017211
GO:0008037	cell recognition	7	70	0.0500762	0.536958	ENSGALG00000001721;ENSGALG00000006702;ENSGALG00000007184;ENSGALG00000007314;ENSGALG00000007927;ENSGALG00000008263;ENSGALG00000016088
GO:0022612	gland morphogenesis	7	70	0.0500762	0.536958	ENSGALG00000001708;ENSGALG00000002375;ENSGALG00000003374;ENSGALG00000004386;ENSGALG00000007668;ENSGALG00000008473;ENSGALG00000015407
GO:2000146	negative regulation of cell motility	13	163	0.0501128	0.536958	ENSGALG00000000120;ENSGALG00000003521;ENSGALG00000005696;ENSGALG00000006049;ENSGALG00000006061;ENSGALG00000006689;ENSGALG00000006695;ENSGALG00000007177;ENSGALG00000009477;ENSGALG00000014687;ENSGALG00000015297;ENSGALG00000015572;ENSGALG00000027512
GO:0046034	ATP metabolic process	12	147	0.050433	0.536958	ENSGALG00000001117;ENSGALG00000001330;ENSGALG00000005789;ENSGALG00000006899;ENSGALG00000008587;ENSGALG00000008606;ENSGALG00000011035;ENSGALG00000012624;ENSGALG00000013191;ENSGALG00000014121;ENSGALG00000015303;ENSGALG00000025907
GO:0003151	outflow tract morphogenesis	6	56	0.0508842	0.536958	ENSGALG00000005438;ENSGALG00000007668;ENSGALG00000008459;ENSGALG00000008473;ENSGALG00000009064;ENSGALG00000014976
GO:0048545	response to steroid hormone	13	164	0.0521587	0.536958	ENSGALG00000000892;ENSGALG00000001708;ENSGALG00000004285;ENSGALG00000004418;ENSGALG00000006689;ENSGALG00000007668;ENSGALG00000008362;ENSGALG00000008519;ENSGALG00000012540;ENSGALG00000015305;ENSGALG00000017212;ENSGALG00000023066;ENSGALG00000025907
GO:0035886	vascular smooth muscle cell differentiation	3	18	0.0524831	0.536958	ENSGALG00000002375;ENSGALG00000003396;ENSGALG00000014976
GO:0039694	viral RNA genome replication	3	18	0.0524831	0.536958	ENSGALG00000000712;ENSGALG00000011280;ENSGALG00000014280
GO:0043525	positive regulation of neuron apoptotic process	3	18	0.0524831	0.536958	ENSGALG00000000209;ENSGALG00000007298;ENSGALG00000015297
GO:0046174	polyol catabolic process	3	18	0.0524831	0.536958	ENSGALG00000001964;ENSGALG00000002729;ENSGALG00000010493
GO:0090313	regulation of protein targeting to membrane	3	18	0.0524831	0.536958	ENSGALG00000000209;ENSGALG00000004758;ENSGALG00000008569
GO:2001038	regulation of cellular response to drug	3	18	0.0524831	0.536958	ENSGALG00000000892;ENSGALG00000006049;ENSGALG00000016617
GO:0010035	response to inorganic substance	17	231	0.0530258	0.536958	ENSGALG00000000209;ENSGALG00000000721;ENSGALG00000000892;ENSGALG00000001501;ENSGALG00000001954;ENSGALG00000002016;ENSGALG00000002304;ENSGALG00000003837;ENSGALG00000006049;ENSGALG00000007109;ENSGALG00000008435;ENSGALG00000008474;ENSGALG00000009477;ENSGALG00000009549;ENSGALG00000010811;ENSGALG00000012200;ENSGALG00000026757
GO:0000012	single strand break repair	2	8	0.0531424	0.536958	ENSGALG00000001954;ENSGALG00000016854
GO:0000722	telomere maintenance via recombination	2	8	0.0531424	0.536958	ENSGALG00000006794;ENSGALG00000011533
GO:0003188	heart valve formation	2	8	0.0531424	0.536958	ENSGALG00000002515;ENSGALG00000004386
GO:0003334	keratinocyte development	2	8	0.0531424	0.536958	ENSGALG00000005678;ENSGALG00000010036
GO:0006883	cellular sodium ion homeostasis	2	8	0.0531424	0.536958	ENSGALG00000002764;ENSGALG00000006469
GO:0032196	transposition	2	8	0.0531424	0.536958	ENSGALG00000011565;ENSGALG00000014280
GO:0033601	positive regulation of mammary gland epithelial cell proliferation	2	8	0.0531424	0.536958	ENSGALG00000001708;ENSGALG00000012799
GO:0034116	positive regulation of heterotypic cell-cell adhesion	2	8	0.0531424	0.536958	ENSGALG00000006751;ENSGALG00000007668
GO:0034433	steroid esterification	2	8	0.0531424	0.536958	ENSGALG00000007109;ENSGALG00000007114
GO:0034434	sterol esterification	2	8	0.0531424	0.536958	ENSGALG00000007109;ENSGALG00000007114
GO:0034435	cholesterol esterification	2	8	0.0531424	0.536958	ENSGALG00000007109;ENSGALG00000007114
GO:0042023	DNA endoreduplication	2	8	0.0531424	0.536958	ENSGALG00000007101;ENSGALG00000017211
GO:0044241	lipid digestion	2	8	0.0531424	0.536958	ENSGALG00000007109;ENSGALG00000007114
GO:0045076	regulation of interleukin-2 biosynthetic process	2	8	0.0531424	0.536958	ENSGALG00000001729;ENSGALG00000007416
GO:0045723	positive regulation of fatty acid biosynthetic process	2	8	0.0531424	0.536958	ENSGALG00000000703;ENSGALG00000007109
GO:0046321	positive regulation of fatty acid oxidation	2	8	0.0531424	0.536958	ENSGALG00000005494;ENSGALG00000011058
GO:0046597	negative regulation of viral entry into host cell	2	8	0.0531424	0.536958	ENSGALG00000015304;ENSGALG00000023571
GO:0051953	negative regulation of amine transport	2	8	0.0531424	0.536958	ENSGALG00000008490;ENSGALG00000010820
GO:0070922	small RNA loading onto RISC	2	8	0.0531424	0.536958	ENSGALG00000002249;ENSGALG00000007370
GO:0098787	mRNA cleavage involved in mRNA processing	2	8	0.0531424	0.536958	ENSGALG00000002087;ENSGALG00000007683
GO:0098856	intestinal lipid absorption	2	8	0.0531424	0.536958	ENSGALG00000007109;ENSGALG00000007114
GO:1900452	regulation of long-term synaptic depression	2	8	0.0531424	0.536958	ENSGALG00000004758;ENSGALG00000012890
GO:1901978	positive regulation of cell cycle checkpoint	2	8	0.0531424	0.536958	ENSGALG00000005105;ENSGALG00000011533
GO:1903726	negative regulation of phospholipid metabolic process	2	8	0.0531424	0.536958	ENSGALG00000007557;ENSGALG00000013189
GO:1903817	negative regulation of voltage-gated potassium channel activity	2	8	0.0531424	0.536958	ENSGALG00000008435;ENSGALG00000017012
GO:1905214	regulation of RNA binding	2	8	0.0531424	0.536958	ENSGALG00000000708;ENSGALG00000002087
GO:1905941	positive regulation of gonad development	2	8	0.0531424	0.536958	ENSGALG00000004386;ENSGALG00000007668
GO:0031647	regulation of protein stability	14	181	0.0533684	0.536958	ENSGALG00000000209;ENSGALG00000000723;ENSGALG00000001954;ENSGALG00000002364;ENSGALG00000002764;ENSGALG00000003427;ENSGALG00000006198;ENSGALG00000006969;ENSGALG00000007114;ENSGALG00000008435;ENSGALG00000008569;ENSGALG00000008974;ENSGALG00000009477;ENSGALG00000016088
GO:0050829	defense response to Gram-negative bacterium	4	30	0.0535874	0.536958	ENSGALG00000004221;ENSGALG00000010820;ENSGALG00000016667;ENSGALG00000019845
GO:0006950	response to stress	112	2024	0.0537206	0.536958	ENSGALG00000000120;ENSGALG00000000209;ENSGALG00000000551;ENSGALG00000000708;ENSGALG00000000769;ENSGALG00000000883;ENSGALG00000000892;ENSGALG00000001501;ENSGALG00000001682;ENSGALG00000001708;ENSGALG00000001729;ENSGALG00000001954;ENSGALG00000002016;ENSGALG00000002283;ENSGALG00000002304;ENSGALG00000002346;ENSGALG00000002364;ENSGALG00000002375;ENSGALG00000003427;ENSGALG00000003521;ENSGALG00000003837;…
GO:0019217	regulation of fatty acid metabolic process	5	43	0.0537433	0.536958	ENSGALG00000000703;ENSGALG00000001299;ENSGALG00000005494;ENSGALG00000007109;ENSGALG00000011058
GO:0006260	DNA replication	13	165	0.054261	0.536958	ENSGALG00000000708;ENSGALG00000007101;ENSGALG00000007520;ENSGALG00000008553;ENSGALG00000012199;ENSGALG00000012546;ENSGALG00000014280;ENSGALG00000015571;ENSGALG00000015589;ENSGALG00000015800;ENSGALG00000016854;ENSGALG00000017064;ENSGALG00000017211
GO:0070925	organelle assembly	36	569	0.0544932	0.536958	ENSGALG00000000120;ENSGALG00000000723;ENSGALG00000000769;ENSGALG00000001773;ENSGALG00000002319;ENSGALG00000003521;ENSGALG00000004155;ENSGALG00000004557;ENSGALG00000005105;ENSGALG00000005247;ENSGALG00000005438;ENSGALG00000005902;ENSGALG00000006011;ENSGALG00000006632;ENSGALG00000006812;ENSGALG00000006860;ENSGALG00000006921;ENSGALG00000007021;ENSGALG00000007310;ENSGALG00000007438;ENSGALG00000007510;…
GO:0022406	membrane docking	6	57	0.0546703	0.536958	ENSGALG00000000723;ENSGALG00000003487;ENSGALG00000005902;ENSGALG00000008569;ENSGALG00000012148;ENSGALG00000015304
GO:0009161	ribonucleoside monophosphate metabolic process	14	182	0.0553956	0.536958	ENSGALG00000001117;ENSGALG00000001330;ENSGALG00000005789;ENSGALG00000006899;ENSGALG00000008587;ENSGALG00000008606;ENSGALG00000011035;ENSGALG00000011285;ENSGALG00000012624;ENSGALG00000013191;ENSGALG00000014121;ENSGALG00000015303;ENSGALG00000016592;ENSGALG00000025907
GO:0034097	response to cytokine	32	497	0.0554789	0.536958	ENSGALG00000000769;ENSGALG00000000883;ENSGALG00000001501;ENSGALG00000001708;ENSGALG00000001773;ENSGALG00000001882;ENSGALG00000002283;ENSGALG00000004221;ENSGALG00000004386;ENSGALG00000005105;ENSGALG00000005305;ENSGALG00000005678;ENSGALG00000006480;ENSGALG00000006785;ENSGALG00000006795;ENSGALG00000007114;ENSGALG00000007485;ENSGALG00000007675;ENSGALG00000008267;ENSGALG00000009477;ENSGALG00000011031;…
GO:0098693	regulation of synaptic vesicle cycle	7	72	0.0567829	0.536958	ENSGALG00000001682;ENSGALG00000005801;ENSGALG00000007298;ENSGALG00000008313;ENSGALG00000012890;ENSGALG00000012894;ENSGALG00000026446
GO:0050896	response to stimulus	277	5369	0.0571281	0.536958	ENSGALG00000000044;ENSGALG00000000120;ENSGALG00000000209;ENSGALG00000000227;ENSGALG00000000523;ENSGALG00000000551;ENSGALG00000000678;ENSGALG00000000708;ENSGALG00000000712;ENSGALG00000000713;ENSGALG00000000721;ENSGALG00000000769;ENSGALG00000000883;ENSGALG00000000892;ENSGALG00000000911;ENSGALG00000001028;ENSGALG00000001042;ENSGALG00000001276;ENSGALG00000001299;ENSGALG00000001320;ENSGALG00000001325;…
GO:0044106	cellular amine metabolic process	5	44	0.0583472	0.536958	ENSGALG00000001812;ENSGALG00000008490;ENSGALG00000012377;ENSGALG00000016348;ENSGALG00000016379
GO:0048708	astrocyte differentiation	5	44	0.0583472	0.536958	ENSGALG00000001501;ENSGALG00000002375;ENSGALG00000004386;ENSGALG00000015305;ENSGALG00000026207
GO:0007229	integrin-mediated signaling pathway	6	58	0.0586223	0.536958	ENSGALG00000006751;ENSGALG00000007114;ENSGALG00000011141;ENSGALG00000014688;ENSGALG00000014891;ENSGALG00000014903
GO:0016126	sterol biosynthetic process	4	31	0.0592866	0.536958	ENSGALG00000006198;ENSGALG00000007109;ENSGALG00000007114;ENSGALG00000016665
GO:0099504	synaptic vesicle cycle	11	135	0.0599962	0.536958	ENSGALG00000001682;ENSGALG00000005801;ENSGALG00000007268;ENSGALG00000007298;ENSGALG00000008313;ENSGALG00000009621;ENSGALG00000011041;ENSGALG00000012890;ENSGALG00000012894;ENSGALG00000015019;ENSGALG00000026446
GO:0002437	inflammatory response to antigenic stimulus	3	19	0.0601761	0.536958	ENSGALG00000000892;ENSGALG00000002375;ENSGALG00000008267
GO:0021904	dorsal/ventral neural tube patterning	3	19	0.0601761	0.536958	ENSGALG00000006860;ENSGALG00000008096;ENSGALG00000013424
GO:0036297	interstrand cross-link repair	3	19	0.0601761	0.536958	ENSGALG00000000708;ENSGALG00000008938;ENSGALG00000011533
GO:0045648	positive regulation of erythrocyte differentiation	3	19	0.0601761	0.536958	ENSGALG00000001708;ENSGALG00000005909;ENSGALG00000015297
GO:0045920	negative regulation of exocytosis	3	19	0.0601761	0.536958	ENSGALG00000002375;ENSGALG00000005902;ENSGALG00000006695
GO:0060045	positive regulation of cardiac muscle cell proliferation	3	19	0.0601761	0.536958	ENSGALG00000000120;ENSGALG00000002375;ENSGALG00000014976
GO:0060445	branching involved in salivary gland morphogenesis	3	19	0.0601761	0.536958	ENSGALG00000003374;ENSGALG00000007668;ENSGALG00000008473
GO:0001935	endothelial cell proliferation	8	88	0.0602252	0.536958	ENSGALG00000000892;ENSGALG00000004841;ENSGALG00000005483;ENSGALG00000005505;ENSGALG00000005909;ENSGALG00000007114;ENSGALG00000008459;ENSGALG00000009477
GO:0033993	response to lipid	26	393	0.0608718	0.536958	ENSGALG00000000883;ENSGALG00000000892;ENSGALG00000001501;ENSGALG00000001708;ENSGALG00000002283;ENSGALG00000004285;ENSGALG00000004386;ENSGALG00000004418;ENSGALG00000005467;ENSGALG00000006494;ENSGALG00000006689;ENSGALG00000006695;ENSGALG00000007668;ENSGALG00000008362;ENSGALG00000008519;ENSGALG00000011722;ENSGALG00000012200;ENSGALG00000012304;ENSGALG00000012540;ENSGALG00000012801;ENSGALG00000014280;…
GO:0050821	protein stabilization	9	104	0.0620238	0.536958	ENSGALG00000000723;ENSGALG00000002364;ENSGALG00000002764;ENSGALG00000007114;ENSGALG00000008435;ENSGALG00000008569;ENSGALG00000008974;ENSGALG00000009477;ENSGALG00000016088
GO:0035239	tube morphogenesis	34	539	0.0623937	0.536958	ENSGALG00000000892;ENSGALG00000001331;ENSGALG00000001708;ENSGALG00000002249;ENSGALG00000002375;ENSGALG00000003374;ENSGALG00000004249;ENSGALG00000004386;ENSGALG00000004841;ENSGALG00000005438;ENSGALG00000005483;ENSGALG00000005505;ENSGALG00000005909;ENSGALG00000006480;ENSGALG00000006708;ENSGALG00000006751;ENSGALG00000006860;ENSGALG00000007668;ENSGALG00000008096;ENSGALG00000008459;ENSGALG00000008473;…
GO:0008593	regulation of Notch signaling pathway	6	59	0.0627406	0.536958	ENSGALG00000002375;ENSGALG00000005909;ENSGALG00000007668;ENSGALG00000007927;ENSGALG00000009477;ENSGALG00000025907
GO:0010717	regulation of epithelial to mesenchymal transition	6	59	0.0627406	0.536958	ENSGALG00000002375;ENSGALG00000002515;ENSGALG00000004386;ENSGALG00000006462;ENSGALG00000007668;ENSGALG00000007685
GO:0051057	positive regulation of small GTPase mediated signal transduction	5	45	0.0631695	0.536958	ENSGALG00000004530;ENSGALG00000007114;ENSGALG00000012890;ENSGALG00000015215;ENSGALG00000023843
GO:1901214	regulation of neuron death	12	153	0.064442	0.536958	ENSGALG00000000209;ENSGALG00000000724;ENSGALG00000000892;ENSGALG00000007101;ENSGALG00000007298;ENSGALG00000007659;ENSGALG00000008569;ENSGALG00000009064;ENSGALG00000010811;ENSGALG00000015297;ENSGALG00000016854;ENSGALG00000026207
GO:0046907	intracellular transport	62	1067	0.0647881	0.536958	ENSGALG00000000209;ENSGALG00000000533;ENSGALG00000000542;ENSGALG00000000712;ENSGALG00000000723;ENSGALG00000000769;ENSGALG00000001309;ENSGALG00000001682;ENSGALG00000001708;ENSGALG00000001950;ENSGALG00000002016;ENSGALG00000002087;ENSGALG00000002364;ENSGALG00000002497;ENSGALG00000003487;ENSGALG00000004758;ENSGALG00000004845;ENSGALG00000005105;ENSGALG00000005801;ENSGALG00000005869;ENSGALG00000005902;…
GO:0007224	smoothened signaling pathway	9	105	0.0651043	0.536958	ENSGALG00000006860;ENSGALG00000007416;ENSGALG00000007438;ENSGALG00000008049;ENSGALG00000008096;ENSGALG00000009318;ENSGALG00000009559;ENSGALG00000010517;ENSGALG00000013424
GO:0009267	cellular response to starvation	9	105	0.0651043	0.536958	ENSGALG00000001501;ENSGALG00000004557;ENSGALG00000006049;ENSGALG00000006766;ENSGALG00000008459;ENSGALG00000008974;ENSGALG00000012148;ENSGALG00000015286;ENSGALG00000017204
GO:0051960	regulation of nervous system development	36	578	0.0652542	0.536958	ENSGALG00000000227;ENSGALG00000000703;ENSGALG00000000712;ENSGALG00000000713;ENSGALG00000001708;ENSGALG00000002375;ENSGALG00000002515;ENSGALG00000004249;ENSGALG00000004386;ENSGALG00000004530;ENSGALG00000005713;ENSGALG00000005909;ENSGALG00000006424;ENSGALG00000006655;ENSGALG00000006751;ENSGALG00000006898;ENSGALG00000007101;ENSGALG00000007184;ENSGALG00000007668;ENSGALG00000008096;ENSGALG00000008263;…
GO:1902893	regulation of pri-miRNA transcription by RNA polymerase II	4	32	0.0652948	0.536958	ENSGALG00000000892;ENSGALG00000003396;ENSGALG00000004386;ENSGALG00000005909
GO:0009205	purine ribonucleoside triphosphate metabolic process	13	170	0.0656368	0.536958	ENSGALG00000001117;ENSGALG00000001330;ENSGALG00000005789;ENSGALG00000006899;ENSGALG00000008587;ENSGALG00000008606;ENSGALG00000011035;ENSGALG00000012624;ENSGALG00000013191;ENSGALG00000014121;ENSGALG00000014906;ENSGALG00000015303;ENSGALG00000025907
GO:0050768	negative regulation of neurogenesis	13	170	0.0656368	0.536958	ENSGALG00000000712;ENSGALG00000001708;ENSGALG00000002375;ENSGALG00000004386;ENSGALG00000006751;ENSGALG00000006898;ENSGALG00000007184;ENSGALG00000007668;ENSGALG00000008263;ENSGALG00000010500;ENSGALG00000014974;ENSGALG00000015305;ENSGALG00000026207
GO:0000083	regulation of transcription involved in G1/S transition of mitotic cell cycle	2	9	0.0662002	0.536958	ENSGALG00000006806;ENSGALG00000007101
GO:0002374	cytokine secretion involved in immune response	2	9	0.0662002	0.536958	ENSGALG00000000892;ENSGALG00000007114
GO:0002691	regulation of cellular extravasation	2	9	0.0662002	0.536958	ENSGALG00000006695;ENSGALG00000006751
GO:0002739	regulation of cytokine secretion involved in immune response	2	9	0.0662002	0.536958	ENSGALG00000000892;ENSGALG00000007114
GO:0006000	fructose metabolic process	2	9	0.0662002	0.536958	ENSGALG00000001117;ENSGALG00000002099
GO:0030240	skeletal muscle thin filament assembly	2	9	0.0662002	0.536958	ENSGALG00000004155;ENSGALG00000009844
GO:0033262	regulation of nuclear cell cycle DNA replication	2	9	0.0662002	0.536958	ENSGALG00000008553;ENSGALG00000014280
GO:0043201	response to leucine	2	9	0.0662002	0.536958	ENSGALG00000015286;ENSGALG00000017204
GO:0043691	reverse cholesterol transport	2	9	0.0662002	0.536958	ENSGALG00000007109;ENSGALG00000007114
GO:0045618	positive regulation of keratinocyte differentiation	2	9	0.0662002	0.536958	ENSGALG00000001708;ENSGALG00000002375
GO:0050860	negative regulation of T cell receptor signaling pathway	2	9	0.0662002	0.536958	ENSGALG00000000209;ENSGALG00000006751
GO:0060330	regulation of response to interferon-gamma	2	9	0.0662002	0.536958	ENSGALG00000001708;ENSGALG00000023193
GO:0060334	regulation of interferon-gamma-mediated signaling pathway	2	9	0.0662002	0.536958	ENSGALG00000001708;ENSGALG00000023193
GO:0065005	protein-lipid complex assembly	2	9	0.0662002	0.536958	ENSGALG00000007109;ENSGALG00000007114
GO:0071233	cellular response to leucine	2	9	0.0662002	0.536958	ENSGALG00000015286;ENSGALG00000017204
GO:1900016	negative regulation of cytokine production involved in inflammatory response	2	9	0.0662002	0.536958	ENSGALG00000003837;ENSGALG00000027512
GO:1903441	protein localization to ciliary membrane	2	9	0.0662002	0.536958	ENSGALG00000008049;ENSGALG00000013424
GO:1990253	cellular response to leucine starvation	2	9	0.0662002	0.536958	ENSGALG00000015286;ENSGALG00000017204
GO:2000194	regulation of female gonad development	2	9	0.0662002	0.536958	ENSGALG00000007668;ENSGALG00000011058
GO:2001053	regulation of mesenchymal cell apoptotic process	2	9	0.0662002	0.536958	ENSGALG00000004386;ENSGALG00000007668
GO:0044782	cilium organization	17	238	0.0662684	0.536958	ENSGALG00000001773;ENSGALG00000002319;ENSGALG00000005247;ENSGALG00000005438;ENSGALG00000006812;ENSGALG00000006860;ENSGALG00000007021;ENSGALG00000007310;ENSGALG00000007438;ENSGALG00000008049;ENSGALG00000009318;ENSGALG00000009559;ENSGALG00000009859;ENSGALG00000010517;ENSGALG00000015878;ENSGALG00000016125;ENSGALG00000028172
GO:0006066	alcohol metabolic process	14	187	0.0663213	0.536958	ENSGALG00000001964;ENSGALG00000002729;ENSGALG00000005701;ENSGALG00000006198;ENSGALG00000007109;ENSGALG00000007114;ENSGALG00000010493;ENSGALG00000011058;ENSGALG00000011285;ENSGALG00000012200;ENSGALG00000012304;ENSGALG00000015264;ENSGALG00000016665;ENSGALG00000026757
GO:0030336	negative regulation of cell migration	12	154	0.0670026	0.536958	ENSGALG00000000120;ENSGALG00000003521;ENSGALG00000005696;ENSGALG00000006049;ENSGALG00000006061;ENSGALG00000006689;ENSGALG00000006695;ENSGALG00000007177;ENSGALG00000009477;ENSGALG00000014687;ENSGALG00000015297;ENSGALG00000027512
GO:0002027	regulation of heart rate	6	60	0.0670254	0.536958	ENSGALG00000003521;ENSGALG00000006490;ENSGALG00000007409;ENSGALG00000008949;ENSGALG00000012200;ENSGALG00000021272
GO:0003015	heart process	11	138	0.0680157	0.536958	ENSGALG00000000120;ENSGALG00000003521;ENSGALG00000006490;ENSGALG00000007409;ENSGALG00000008435;ENSGALG00000008949;ENSGALG00000009844;ENSGALG00000010820;ENSGALG00000012200;ENSGALG00000012894;ENSGALG00000021272
GO:0009167	purine ribonucleoside monophosphate metabolic process	13	171	0.0680878	0.536958	ENSGALG00000001117;ENSGALG00000001330;ENSGALG00000005789;ENSGALG00000006899;ENSGALG00000008587;ENSGALG00000008606;ENSGALG00000011035;ENSGALG00000011285;ENSGALG00000012624;ENSGALG00000013191;ENSGALG00000014121;ENSGALG00000015303;ENSGALG00000025907
GO:0043407	negative regulation of MAP kinase activity	5	46	0.0682094	0.536958	ENSGALG00000000523;ENSGALG00000002016;ENSGALG00000007668;ENSGALG00000011419;ENSGALG00000023066
GO:0044070	regulation of anion transport	5	46	0.0682094	0.536958	ENSGALG00000000209;ENSGALG00000002016;ENSGALG00000007114;ENSGALG00000008490;ENSGALG00000011149
GO:0030030	cell projection organization	55	937	0.068257	0.536958	ENSGALG00000000209;ENSGALG00000000227;ENSGALG00000000712;ENSGALG00000001773;ENSGALG00000001812;ENSGALG00000002016;ENSGALG00000002319;ENSGALG00000002375;ENSGALG00000002408;ENSGALG00000002515;ENSGALG00000003381;ENSGALG00000005247;ENSGALG00000005438;ENSGALG00000005483;ENSGALG00000005713;ENSGALG00000006049;ENSGALG00000006424;ENSGALG00000006655;ENSGALG00000006751;ENSGALG00000006812;ENSGALG00000006860;…
GO:0019827	stem cell population maintenance	9	106	0.0682798	0.536958	ENSGALG00000004386;ENSGALG00000005909;ENSGALG00000006898;ENSGALG00000007668;ENSGALG00000007685;ENSGALG00000008595;ENSGALG00000015297;ENSGALG00000015305;ENSGALG00000016854
GO:0050673	epithelial cell proliferation	17	239	0.0683281	0.536958	ENSGALG00000000551;ENSGALG00000000892;ENSGALG00000001708;ENSGALG00000002375;ENSGALG00000003374;ENSGALG00000004386;ENSGALG00000004841;ENSGALG00000005483;ENSGALG00000005505;ENSGALG00000005909;ENSGALG00000006860;ENSGALG00000007114;ENSGALG00000008459;ENSGALG00000009477;ENSGALG00000009559;ENSGALG00000012799;ENSGALG00000016067
GO:0003148	outflow tract septum morphogenesis	3	20	0.068363	0.536958	ENSGALG00000005438;ENSGALG00000008459;ENSGALG00000014976
GO:0003171	atrioventricular valve development	3	20	0.068363	0.536958	ENSGALG00000002375;ENSGALG00000002515;ENSGALG00000008459
GO:0014014	negative regulation of gliogenesis	3	20	0.068363	0.536958	ENSGALG00000002375;ENSGALG00000010500;ENSGALG00000015305
GO:0021513	spinal cord dorsal/ventral patterning	3	20	0.068363	0.536958	ENSGALG00000008096;ENSGALG00000010500;ENSGALG00000013424
GO:0036474	cell death in response to hydrogen peroxide	3	20	0.068363	0.536958	ENSGALG00000000892;ENSGALG00000006049;ENSGALG00000009477
GO:0044275	cellular carbohydrate catabolic process	3	20	0.068363	0.536958	ENSGALG00000002542;ENSGALG00000002729;ENSGALG00000012308
GO:0046686	response to cadmium ion	3	20	0.068363	0.536958	ENSGALG00000000209;ENSGALG00000001501;ENSGALG00000008435
GO:0050856	regulation of T cell receptor signaling pathway	3	20	0.068363	0.536958	ENSGALG00000000209;ENSGALG00000000712;ENSGALG00000006751
GO:1902745	positive regulation of lamellipodium organization	3	20	0.068363	0.536958	ENSGALG00000012799;ENSGALG00000021128;ENSGALG00000023843
GO:0032870	cellular response to hormone stimulus	25	380	0.0684807	0.536958	ENSGALG00000001708;ENSGALG00000002016;ENSGALG00000002260;ENSGALG00000003487;ENSGALG00000004285;ENSGALG00000004418;ENSGALG00000005801;ENSGALG00000006689;ENSGALG00000007668;ENSGALG00000008362;ENSGALG00000008490;ENSGALG00000008519;ENSGALG00000011047;ENSGALG00000011058;ENSGALG00000012304;ENSGALG00000012540;ENSGALG00000012894;ENSGALG00000014976;ENSGALG00000015297;ENSGALG00000015305;ENSGALG00000015889;…
GO:0007030	Golgi organization	8	91	0.0704906	0.536958	ENSGALG00000000712;ENSGALG00000002364;ENSGALG00000008500;ENSGALG00000009477;ENSGALG00000010654;ENSGALG00000010813;ENSGALG00000016806;ENSGALG00000017248
GO:0051716	cellular response to stimulus	239	4613	0.0705195	0.536958	ENSGALG00000000044;ENSGALG00000000120;ENSGALG00000000209;ENSGALG00000000523;ENSGALG00000000708;ENSGALG00000000712;ENSGALG00000000721;ENSGALG00000000769;ENSGALG00000000883;ENSGALG00000000892;ENSGALG00000000911;ENSGALG00000001028;ENSGALG00000001042;ENSGALG00000001276;ENSGALG00000001299;ENSGALG00000001501;ENSGALG00000001708;ENSGALG00000001716;ENSGALG00000001729;ENSGALG00000001731;ENSGALG00000001773;…
GO:0071383	cellular response to steroid hormone stimulus	11	139	0.0708353	0.536958	ENSGALG00000001708;ENSGALG00000004285;ENSGALG00000004418;ENSGALG00000006689;ENSGALG00000007668;ENSGALG00000008362;ENSGALG00000008519;ENSGALG00000012540;ENSGALG00000015305;ENSGALG00000023066;ENSGALG00000025907
GO:0099003	vesicle-mediated transport in synapse	11	139	0.0708353	0.536958	ENSGALG00000001682;ENSGALG00000005801;ENSGALG00000007268;ENSGALG00000007298;ENSGALG00000008313;ENSGALG00000009621;ENSGALG00000011041;ENSGALG00000012890;ENSGALG00000012894;ENSGALG00000015019;ENSGALG00000026446
GO:0006119	oxidative phosphorylation	6	61	0.0714765	0.536958	ENSGALG00000005789;ENSGALG00000008587;ENSGALG00000008606;ENSGALG00000013191;ENSGALG00000014121;ENSGALG00000015303
GO:0006405	RNA export from nucleus	6	61	0.0714765	0.536958	ENSGALG00000000533;ENSGALG00000000542;ENSGALG00000002087;ENSGALG00000005105;ENSGALG00000007653;ENSGALG00000011863
GO:0042542	response to hydrogen peroxide	6	61	0.0714765	0.536958	ENSGALG00000000892;ENSGALG00000001954;ENSGALG00000002016;ENSGALG00000006049;ENSGALG00000009477;ENSGALG00000009549
GO:0001954	positive regulation of cell-matrix adhesion	4	33	0.0716076	0.536958	ENSGALG00000005483;ENSGALG00000006751;ENSGALG00000007416;ENSGALG00000014687
GO:0032784	regulation of DNA-templated transcription, elongation	4	33	0.0716076	0.536958	ENSGALG00000000944;ENSGALG00000001731;ENSGALG00000008595;ENSGALG00000010007
GO:0033173	calcineurin-NFAT signaling cascade	4	33	0.0716076	0.536958	ENSGALG00000000209;ENSGALG00000003396;ENSGALG00000004282;ENSGALG00000008569
GO:0034198	cellular response to amino acid starvation	4	33	0.0716076	0.536958	ENSGALG00000001501;ENSGALG00000006766;ENSGALG00000015286;ENSGALG00000017204
GO:0055010	ventricular cardiac muscle tissue morphogenesis	4	33	0.0716076	0.536958	ENSGALG00000000120;ENSGALG00000001708;ENSGALG00000002375;ENSGALG00000003521
GO:0097720	calcineurin-mediated signaling	4	33	0.0716076	0.536958	ENSGALG00000000209;ENSGALG00000003396;ENSGALG00000004282;ENSGALG00000008569
GO:0000077	DNA damage checkpoint	7	76	0.0717936	0.536958	ENSGALG00000002346;ENSGALG00000006632;ENSGALG00000006806;ENSGALG00000006969;ENSGALG00000010039;ENSGALG00000015571;ENSGALG00000017211
GO:0050728	negative regulation of inflammatory response	7	76	0.0717936	0.536958	ENSGALG00000000892;ENSGALG00000001729;ENSGALG00000003837;ENSGALG00000006695;ENSGALG00000007114;ENSGALG00000012304;ENSGALG00000027512
GO:0046777	protein autophosphorylation	12	156	0.0723208	0.536958	ENSGALG00000000883;ENSGALG00000001731;ENSGALG00000002283;ENSGALG00000002800;ENSGALG00000006049;ENSGALG00000006061;ENSGALG00000006655;ENSGALG00000008569;ENSGALG00000014687;ENSGALG00000016661;ENSGALG00000017211;ENSGALG00000027983
GO:0009126	purine nucleoside monophosphate metabolic process	13	173	0.0731684	0.536958	ENSGALG00000001117;ENSGALG00000001330;ENSGALG00000005789;ENSGALG00000006899;ENSGALG00000008587;ENSGALG00000008606;ENSGALG00000011035;ENSGALG00000011285;ENSGALG00000012624;ENSGALG00000013191;ENSGALG00000014121;ENSGALG00000015303;ENSGALG00000025907
GO:0009308	amine metabolic process	5	47	0.0734656	0.536958	ENSGALG00000001812;ENSGALG00000008490;ENSGALG00000012377;ENSGALG00000016348;ENSGALG00000016379
GO:0032609	interferon-gamma production	5	47	0.0734656	0.536958	ENSGALG00000000209;ENSGALG00000000892;ENSGALG00000001729;ENSGALG00000007416;ENSGALG00000016590
GO:0031668	cellular response to extracellular stimulus	11	140	0.0737286	0.536958	ENSGALG00000001501;ENSGALG00000001708;ENSGALG00000004557;ENSGALG00000006049;ENSGALG00000006766;ENSGALG00000008459;ENSGALG00000008974;ENSGALG00000012148;ENSGALG00000015286;ENSGALG00000016617;ENSGALG00000017204
GO:0120036	plasma membrane bounded cell projection organization	54	924	0.0747775	0.536958	ENSGALG00000000209;ENSGALG00000000227;ENSGALG00000000712;ENSGALG00000001773;ENSGALG00000001812;ENSGALG00000002016;ENSGALG00000002319;ENSGALG00000002375;ENSGALG00000002408;ENSGALG00000002515;ENSGALG00000003381;ENSGALG00000005247;ENSGALG00000005438;ENSGALG00000005483;ENSGALG00000005713;ENSGALG00000006049;ENSGALG00000006424;ENSGALG00000006655;ENSGALG00000006751;ENSGALG00000006812;ENSGALG00000006860;…
GO:0098727	maintenance of cell number	9	108	0.0749174	0.536958	ENSGALG00000004386;ENSGALG00000005909;ENSGALG00000006898;ENSGALG00000007668;ENSGALG00000007685;ENSGALG00000008595;ENSGALG00000015297;ENSGALG00000015305;ENSGALG00000016854
GO:0048519	negative regulation of biological process	169	3196	0.0753513	0.536958	ENSGALG00000000044;ENSGALG00000000120;ENSGALG00000000209;ENSGALG00000000284;ENSGALG00000000523;ENSGALG00000000583;ENSGALG00000000712;ENSGALG00000000713;ENSGALG00000000724;ENSGALG00000000769;ENSGALG00000000883;ENSGALG00000000892;ENSGALG00000000911;ENSGALG00000001028;ENSGALG00000001250;ENSGALG00000001315;ENSGALG00000001501;ENSGALG00000001708;ENSGALG00000001729;ENSGALG00000001731;ENSGALG00000001812;…
GO:0001841	neural tube formation	7	77	0.0758809	0.536958	ENSGALG00000001331;ENSGALG00000004249;ENSGALG00000007668;ENSGALG00000008096;ENSGALG00000009064;ENSGALG00000013424;ENSGALG00000014974
GO:0009605	response to external stimulus	70	1233	0.0764382	0.536958	ENSGALG00000000227;ENSGALG00000000712;ENSGALG00000000883;ENSGALG00000000892;ENSGALG00000001276;ENSGALG00000001501;ENSGALG00000001708;ENSGALG00000001729;ENSGALG00000002016;ENSGALG00000002283;ENSGALG00000003837;ENSGALG00000004220;ENSGALG00000004221;ENSGALG00000004386;ENSGALG00000004557;ENSGALG00000004629;ENSGALG00000005305;ENSGALG00000005438;ENSGALG00000005483;ENSGALG00000005688;ENSGALG00000006049;…
GO:0003413	chondrocyte differentiation involved in endochondral bone morphogenesis	3	21	0.0770242	0.536958	ENSGALG00000004386;ENSGALG00000005797;ENSGALG00000017295
GO:0031572	G2 DNA damage checkpoint	3	21	0.0770242	0.536958	ENSGALG00000002346;ENSGALG00000010039;ENSGALG00000017211
GO:0044818	mitotic G2/M transition checkpoint	3	21	0.0770242	0.536958	ENSGALG00000002346;ENSGALG00000015571;ENSGALG00000017211
GO:0045879	negative regulation of smoothened signaling pathway	3	21	0.0770242	0.536958	ENSGALG00000007416;ENSGALG00000008096;ENSGALG00000013424
GO:0045992	negative regulation of embryonic development	3	21	0.0770242	0.536958	ENSGALG00000007668;ENSGALG00000008096;ENSGALG00000013424
GO:0055023	positive regulation of cardiac muscle tissue growth	3	21	0.0770242	0.536958	ENSGALG00000000120;ENSGALG00000002375;ENSGALG00000014976
GO:0110111	negative regulation of animal organ morphogenesis	3	21	0.0770242	0.536958	ENSGALG00000002375;ENSGALG00000007668;ENSGALG00000008459
GO:1904645	response to amyloid-beta	3	21	0.0770242	0.536958	ENSGALG00000000209;ENSGALG00000010811;ENSGALG00000025788
GO:0031018	endocrine pancreas development	4	34	0.0782196	0.536958	ENSGALG00000004285;ENSGALG00000004386;ENSGALG00000010500;ENSGALG00000014976
GO:0032781	positive regulation of ATPase activity	4	34	0.0782196	0.536958	ENSGALG00000002764;ENSGALG00000008435;ENSGALG00000008916;ENSGALG00000023066
GO:0045214	sarcomere organization	4	34	0.0782196	0.536958	ENSGALG00000000120;ENSGALG00000003521;ENSGALG00000004155;ENSGALG00000010027
GO:0045646	regulation of erythrocyte differentiation	4	34	0.0782196	0.536958	ENSGALG00000001708;ENSGALG00000005909;ENSGALG00000012540;ENSGALG00000015297
GO:0061614	pri-miRNA transcription by RNA polymerase II	4	34	0.0782196	0.536958	ENSGALG00000000892;ENSGALG00000003396;ENSGALG00000004386;ENSGALG00000005909
GO:1990928	response to amino acid starvation	4	34	0.0782196	0.536958	ENSGALG00000001501;ENSGALG00000006766;ENSGALG00000015286;ENSGALG00000017204
GO:0009144	purine nucleoside triphosphate metabolic process	13	175	0.0784891	0.536958	ENSGALG00000001117;ENSGALG00000001330;ENSGALG00000005789;ENSGALG00000006899;ENSGALG00000008587;ENSGALG00000008606;ENSGALG00000011035;ENSGALG00000012624;ENSGALG00000013191;ENSGALG00000014121;ENSGALG00000014906;ENSGALG00000015303;ENSGALG00000025907
GO:0032411	positive regulation of transporter activity	5	48	0.0789361	0.536958	ENSGALG00000002016;ENSGALG00000002618;ENSGALG00000002764;ENSGALG00000008435;ENSGALG00000008569
GO:0071345	cellular response to cytokine stimulus	29	459	0.0792045	0.536958	ENSGALG00000000769;ENSGALG00000001501;ENSGALG00000001708;ENSGALG00000001773;ENSGALG00000001882;ENSGALG00000004221;ENSGALG00000004386;ENSGALG00000005105;ENSGALG00000005305;ENSGALG00000005678;ENSGALG00000006480;ENSGALG00000006785;ENSGALG00000006795;ENSGALG00000007114;ENSGALG00000007485;ENSGALG00000007675;ENSGALG00000008267;ENSGALG00000009477;ENSGALG00000011031;ENSGALG00000011058;ENSGALG00000012304;…
GO:0071396	cellular response to lipid	20	297	0.0798358	0.536958	ENSGALG00000000892;ENSGALG00000001501;ENSGALG00000001708;ENSGALG00000004285;ENSGALG00000004386;ENSGALG00000004418;ENSGALG00000006494;ENSGALG00000006689;ENSGALG00000006695;ENSGALG00000007668;ENSGALG00000008362;ENSGALG00000008519;ENSGALG00000011722;ENSGALG00000012304;ENSGALG00000012540;ENSGALG00000012801;ENSGALG00000014280;ENSGALG00000015305;ENSGALG00000023066;ENSGALG00000025907
GO:0001845	phagolysosome assembly	2	10	0.0801868	0.536958	ENSGALG00000000769;ENSGALG00000005902
GO:0002719	negative regulation of cytokine production involved in immune response	2	10	0.0801868	0.536958	ENSGALG00000000892;ENSGALG00000007114
GO:0006123	mitochondrial electron transport, cytochrome c to oxygen	2	10	0.0801868	0.536958	ENSGALG00000014121;ENSGALG00000015303
GO:0006266	DNA ligation	2	10	0.0801868	0.536958	ENSGALG00000001954;ENSGALG00000016854
GO:0007175	negative regulation of epidermal growth factor-activated receptor activity	2	10	0.0801868	0.536958	ENSGALG00000012179;ENSGALG00000029077
GO:0007512	adult heart development	2	10	0.0801868	0.536958	ENSGALG00000000120;ENSGALG00000004841
GO:0010454	negative regulation of cell fate commitment	2	10	0.0801868	0.536958	ENSGALG00000010500;ENSGALG00000010721
GO:0010614	negative regulation of cardiac muscle hypertrophy	2	10	0.0801868	0.536958	ENSGALG00000000120;ENSGALG00000002375
GO:0010623	programmed cell death involved in cell development	2	10	0.0801868	0.536958	ENSGALG00000005688;ENSGALG00000026207
GO:0019646	aerobic electron transport chain	2	10	0.0801868	0.536958	ENSGALG00000014121;ENSGALG00000015303
GO:0021521	ventral spinal cord interneuron specification	2	10	0.0801868	0.536958	ENSGALG00000008096;ENSGALG00000010500
GO:0033194	response to hydroperoxide	2	10	0.0801868	0.536958	ENSGALG00000002016;ENSGALG00000007109
GO:0040015	negative regulation of multicellular organism growth	2	10	0.0801868	0.536958	ENSGALG00000008949;ENSGALG00000010811
GO:0042094	interleukin-2 biosynthetic process	2	10	0.0801868	0.536958	ENSGALG00000001729;ENSGALG00000007416
GO:0048505	regulation of timing of cell differentiation	2	10	0.0801868	0.536958	ENSGALG00000002375;ENSGALG00000015305
GO:0050858	negative regulation of antigen receptor-mediated signaling pathway	2	10	0.0801868	0.536958	ENSGALG00000000209;ENSGALG00000006751
GO:0051000	positive regulation of nitric-oxide synthase activity	2	10	0.0801868	0.536958	ENSGALG00000012200;ENSGALG00000026757
GO:0051601	exocyst localization	2	10	0.0801868	0.536958	ENSGALG00000007546;ENSGALG00000009847
GO:0055091	phospholipid homeostasis	2	10	0.0801868	0.536958	ENSGALG00000004285;ENSGALG00000007114
GO:0060080	inhibitory postsynaptic potential	2	10	0.0801868	0.536958	ENSGALG00000001716;ENSGALG00000005801
GO:0060433	bronchus development	2	10	0.0801868	0.536958	ENSGALG00000004386;ENSGALG00000013424
GO:0060736	prostate gland growth	2	10	0.0801868	0.536958	ENSGALG00000004386;ENSGALG00000015407
GO:0060767	epithelial cell proliferation involved in prostate gland development	2	10	0.0801868	0.536958	ENSGALG00000002375;ENSGALG00000004386
GO:0060831	smoothened signaling pathway involved in dorsal/ventral neural tube patterning	2	10	0.0801868	0.536958	ENSGALG00000008096;ENSGALG00000013424
GO:0070885	negative regulation of calcineurin-NFAT signaling cascade	2	10	0.0801868	0.536958	ENSGALG00000000209;ENSGALG00000008569
GO:0090179	planar cell polarity pathway involved in neural tube closure	2	10	0.0801868	0.536958	ENSGALG00000004249;ENSGALG00000009064
GO:0097152	mesenchymal cell apoptotic process	2	10	0.0801868	0.536958	ENSGALG00000004386;ENSGALG00000007668
GO:0106057	negative regulation of calcineurin-mediated signaling	2	10	0.0801868	0.536958	ENSGALG00000000209;ENSGALG00000008569
GO:1902894	negative regulation of pri-miRNA transcription by RNA polymerase II	2	10	0.0801868	0.536958	ENSGALG00000003396;ENSGALG00000004386
GO:1903543	positive regulation of exosomal secretion	2	10	0.0801868	0.536958	ENSGALG00000001309;ENSGALG00000005902
GO:1904951	positive regulation of establishment of protein localization	15	210	0.0808276	0.536958	ENSGALG00000000209;ENSGALG00000000712;ENSGALG00000000892;ENSGALG00000001729;ENSGALG00000002016;ENSGALG00000002364;ENSGALG00000004758;ENSGALG00000005105;ENSGALG00000007021;ENSGALG00000007101;ENSGALG00000008490;ENSGALG00000008569;ENSGALG00000009477;ENSGALG00000016088;ENSGALG00000016661
GO:0046434	organophosphate catabolic process	10	126	0.0811542	0.536958	ENSGALG00000001117;ENSGALG00000001964;ENSGALG00000002016;ENSGALG00000005494;ENSGALG00000005696;ENSGALG00000009130;ENSGALG00000010493;ENSGALG00000011285;ENSGALG00000012624;ENSGALG00000025907
GO:0046677	response to antibiotic	10	126	0.0811542	0.536958	ENSGALG00000000892;ENSGALG00000001320;ENSGALG00000001325;ENSGALG00000001954;ENSGALG00000002016;ENSGALG00000003837;ENSGALG00000006049;ENSGALG00000009477;ENSGALG00000009549;ENSGALG00000011031
GO:0040013	negative regulation of locomotion	14	193	0.0812149	0.536958	ENSGALG00000000120;ENSGALG00000003521;ENSGALG00000005696;ENSGALG00000006049;ENSGALG00000006061;ENSGALG00000006689;ENSGALG00000006695;ENSGALG00000007177;ENSGALG00000009477;ENSGALG00000014687;ENSGALG00000015297;ENSGALG00000015572;ENSGALG00000017011;ENSGALG00000027512
GO:0009199	ribonucleoside triphosphate metabolic process	13	176	0.08124	0.536958	ENSGALG00000001117;ENSGALG00000001330;ENSGALG00000005789;ENSGALG00000006899;ENSGALG00000008587;ENSGALG00000008606;ENSGALG00000011035;ENSGALG00000012624;ENSGALG00000013191;ENSGALG00000014121;ENSGALG00000014906;ENSGALG00000015303;ENSGALG00000025907
GO:0031327	negative regulation of cellular biosynthetic process	54	930	0.0817241	0.536958	ENSGALG00000000284;ENSGALG00000000583;ENSGALG00000000713;ENSGALG00000000892;ENSGALG00000001708;ENSGALG00000001729;ENSGALG00000002249;ENSGALG00000002375;ENSGALG00000003396;ENSGALG00000003786;ENSGALG00000003891;ENSGALG00000004285;ENSGALG00000004386;ENSGALG00000004859;ENSGALG00000005016;ENSGALG00000005105;ENSGALG00000005297;ENSGALG00000005909;ENSGALG00000006480;ENSGALG00000006785;ENSGALG00000006806;…
GO:0008610	lipid biosynthetic process	23	352	0.0826794	0.536958	ENSGALG00000000703;ENSGALG00000001299;ENSGALG00000001708;ENSGALG00000002016;ENSGALG00000005494;ENSGALG00000005505;ENSGALG00000005696;ENSGALG00000006198;ENSGALG00000006689;ENSGALG00000006872;ENSGALG00000006882;ENSGALG00000007109;ENSGALG00000007114;ENSGALG00000007474;ENSGALG00000008121;ENSGALG00000011058;ENSGALG00000012304;ENSGALG00000013189;ENSGALG00000014607;ENSGALG00000016665;ENSGALG00000022030;…
GO:0072593	reactive oxygen species metabolic process	11	143	0.0828538	0.536958	ENSGALG00000000892;ENSGALG00000000911;ENSGALG00000002016;ENSGALG00000006695;ENSGALG00000007109;ENSGALG00000008606;ENSGALG00000011149;ENSGALG00000012200;ENSGALG00000015286;ENSGALG00000015297;ENSGALG00000026757
GO:0042221	response to chemical	128	2383	0.0828819	0.536958	ENSGALG00000000044;ENSGALG00000000120;ENSGALG00000000209;ENSGALG00000000227;ENSGALG00000000713;ENSGALG00000000721;ENSGALG00000000769;ENSGALG00000000883;ENSGALG00000000892;ENSGALG00000001042;ENSGALG00000001276;ENSGALG00000001299;ENSGALG00000001320;ENSGALG00000001325;ENSGALG00000001501;ENSGALG00000001708;ENSGALG00000001773;ENSGALG00000001882;ENSGALG00000001954;ENSGALG00000002016;ENSGALG00000002260;…
GO:0009887	animal organ morphogenesis	40	666	0.0835792	0.536958	ENSGALG00000000120;ENSGALG00000000284;ENSGALG00000001501;ENSGALG00000001708;ENSGALG00000002375;ENSGALG00000002515;ENSGALG00000003374;ENSGALG00000003521;ENSGALG00000003767;ENSGALG00000004155;ENSGALG00000004249;ENSGALG00000004386;ENSGALG00000005438;ENSGALG00000005797;ENSGALG00000005909;ENSGALG00000006480;ENSGALG00000006695;ENSGALG00000006725;ENSGALG00000006751;ENSGALG00000006860;ENSGALG00000007314;…
GO:0070997	neuron death	13	177	0.0840516	0.536958	ENSGALG00000000209;ENSGALG00000000724;ENSGALG00000000892;ENSGALG00000007101;ENSGALG00000007298;ENSGALG00000007659;ENSGALG00000008569;ENSGALG00000008933;ENSGALG00000009064;ENSGALG00000010811;ENSGALG00000015297;ENSGALG00000016854;ENSGALG00000026207
GO:0043647	inositol phosphate metabolic process	5	49	0.0846188	0.536958	ENSGALG00000001964;ENSGALG00000005701;ENSGALG00000010493;ENSGALG00000011285;ENSGALG00000015264
GO:0061383	trabecula morphogenesis	4	35	0.0851248	0.536958	ENSGALG00000000120;ENSGALG00000001708;ENSGALG00000002375;ENSGALG00000007668
GO:1902750	negative regulation of cell cycle G2/M phase transition	4	35	0.0851248	0.536958	ENSGALG00000002346;ENSGALG00000010039;ENSGALG00000015571;ENSGALG00000017211
GO:0022904	respiratory electron transport chain	6	64	0.0858217	0.536958	ENSGALG00000005789;ENSGALG00000008587;ENSGALG00000008606;ENSGALG00000013191;ENSGALG00000014121;ENSGALG00000015303
GO:0098869	cellular oxidant detoxification	6	64	0.0858217	0.536958	ENSGALG00000007109;ENSGALG00000012200;ENSGALG00000012624;ENSGALG00000015286;ENSGALG00000026757;ENSGALG00000027950
GO:0016197	endosomal transport	11	144	0.0860445	0.536958	ENSGALG00000000712;ENSGALG00000000769;ENSGALG00000001309;ENSGALG00000005902;ENSGALG00000008487;ENSGALG00000008500;ENSGALG00000011047;ENSGALG00000014914;ENSGALG00000015576;ENSGALG00000016806;ENSGALG00000027633
GO:0021511	spinal cord patterning	3	22	0.0861392	0.536958	ENSGALG00000008096;ENSGALG00000010500;ENSGALG00000013424
GO:0032768	regulation of monooxygenase activity	3	22	0.0861392	0.536958	ENSGALG00000012200;ENSGALG00000012304;ENSGALG00000026757
GO:0045746	negative regulation of Notch signaling pathway	3	22	0.0861392	0.536958	ENSGALG00000005909;ENSGALG00000007668;ENSGALG00000025907
GO:0060487	lung epithelial cell differentiation	3	22	0.0861392	0.536958	ENSGALG00000004386;ENSGALG00000007114;ENSGALG00000014976
GO:0060740	prostate gland epithelium morphogenesis	3	22	0.0861392	0.536958	ENSGALG00000002375;ENSGALG00000004386;ENSGALG00000007668
GO:0071364	cellular response to epidermal growth factor stimulus	3	22	0.0861392	0.536958	ENSGALG00000001708;ENSGALG00000004386;ENSGALG00000007101
GO:0007049	cell cycle	59	1030	0.0865817	0.536958	ENSGALG00000000551;ENSGALG00000000892;ENSGALG00000001708;ENSGALG00000001731;ENSGALG00000002016;ENSGALG00000002346;ENSGALG00000003427;ENSGALG00000003786;ENSGALG00000004386;ENSGALG00000004611;ENSGALG00000004837;ENSGALG00000005105;ENSGALG00000006011;ENSGALG00000006632;ENSGALG00000006695;ENSGALG00000006785;ENSGALG00000006794;ENSGALG00000006806;ENSGALG00000006860;ENSGALG00000006921;ENSGALG00000006969;…
GO:0010558	negative regulation of macromolecule biosynthetic process	52	896	0.0869427	0.536958	ENSGALG00000000284;ENSGALG00000000583;ENSGALG00000000713;ENSGALG00000000892;ENSGALG00000001708;ENSGALG00000001729;ENSGALG00000002249;ENSGALG00000002375;ENSGALG00000003396;ENSGALG00000003786;ENSGALG00000003891;ENSGALG00000004285;ENSGALG00000004386;ENSGALG00000004859;ENSGALG00000005016;ENSGALG00000005105;ENSGALG00000005297;ENSGALG00000005909;ENSGALG00000006480;ENSGALG00000006785;ENSGALG00000006806;…
GO:0007517	muscle organ development	16	230	0.0875915	0.536958	ENSGALG00000000120;ENSGALG00000000195;ENSGALG00000001708;ENSGALG00000002375;ENSGALG00000003521;ENSGALG00000004155;ENSGALG00000005292;ENSGALG00000005678;ENSGALG00000006949;ENSGALG00000007685;ENSGALG00000009064;ENSGALG00000009130;ENSGALG00000009844;ENSGALG00000010027;ENSGALG00000014976;ENSGALG00000026207
GO:0006915	apoptotic process	56	974	0.0886321	0.536958	ENSGALG00000000120;ENSGALG00000000186;ENSGALG00000000209;ENSGALG00000000497;ENSGALG00000000892;ENSGALG00000000911;ENSGALG00000001315;ENSGALG00000001708;ENSGALG00000001812;ENSGALG00000001882;ENSGALG00000002016;ENSGALG00000002375;ENSGALG00000002497;ENSGALG00000002515;ENSGALG00000004220;ENSGALG00000004386;ENSGALG00000005505;ENSGALG00000005688;ENSGALG00000005701;ENSGALG00000005909;ENSGALG00000005928;…
GO:0008016	regulation of heart contraction	9	112	0.0893435	0.536958	ENSGALG00000000120;ENSGALG00000003521;ENSGALG00000006490;ENSGALG00000007409;ENSGALG00000008435;ENSGALG00000008949;ENSGALG00000012200;ENSGALG00000012894;ENSGALG00000021272
GO:0043401	steroid hormone mediated signaling pathway	9	112	0.0893435	0.536958	ENSGALG00000001708;ENSGALG00000004285;ENSGALG00000006689;ENSGALG00000007668;ENSGALG00000008519;ENSGALG00000012540;ENSGALG00000015305;ENSGALG00000023066;ENSGALG00000025907
GO:0071310	cellular response to organic substance	79	1421	0.089561	0.536958	ENSGALG00000000044;ENSGALG00000000120;ENSGALG00000000209;ENSGALG00000000769;ENSGALG00000000883;ENSGALG00000000892;ENSGALG00000001042;ENSGALG00000001501;ENSGALG00000001708;ENSGALG00000001773;ENSGALG00000001882;ENSGALG00000002016;ENSGALG00000002260;ENSGALG00000002375;ENSGALG00000003487;ENSGALG00000003837;ENSGALG00000003891;ENSGALG00000004221;ENSGALG00000004285;ENSGALG00000004386;ENSGALG00000004418;…
GO:0016477	cell migration	51	879	0.0896803	0.536958	ENSGALG00000000120;ENSGALG00000001276;ENSGALG00000001947;ENSGALG00000002016;ENSGALG00000002375;ENSGALG00000003521;ENSGALG00000004386;ENSGALG00000005305;ENSGALG00000005438;ENSGALG00000005483;ENSGALG00000005505;ENSGALG00000005696;ENSGALG00000005909;ENSGALG00000006049;ENSGALG00000006061;ENSGALG00000006689;ENSGALG00000006695;ENSGALG00000006751;ENSGALG00000007114;ENSGALG00000007177;ENSGALG00000007184;…
GO:1903531	negative regulation of secretion by cell	8	96	0.0898344	0.536958	ENSGALG00000000892;ENSGALG00000002375;ENSGALG00000004758;ENSGALG00000005902;ENSGALG00000006695;ENSGALG00000007114;ENSGALG00000008490;ENSGALG00000010820
GO:0007411	axon guidance	12	162	0.089872	0.536958	ENSGALG00000000227;ENSGALG00000006860;ENSGALG00000007184;ENSGALG00000007314;ENSGALG00000007668;ENSGALG00000007927;ENSGALG00000008263;ENSGALG00000008459;ENSGALG00000008473;ENSGALG00000008974;ENSGALG00000010589;ENSGALG00000014687
GO:0010506	regulation of autophagy	12	162	0.089872	0.536958	ENSGALG00000000892;ENSGALG00000003381;ENSGALG00000007557;ENSGALG00000008974;ENSGALG00000010746;ENSGALG00000011058;ENSGALG00000015286;ENSGALG00000017011;ENSGALG00000017204;ENSGALG00000027860;ENSGALG00000027918;ENSGALG00000028998
GO:0001944	vasculature development	28	447	0.0903037	0.536958	ENSGALG00000000892;ENSGALG00000001708;ENSGALG00000002249;ENSGALG00000002375;ENSGALG00000003396;ENSGALG00000004841;ENSGALG00000005438;ENSGALG00000005483;ENSGALG00000005505;ENSGALG00000005909;ENSGALG00000006708;ENSGALG00000006751;ENSGALG00000007657;ENSGALG00000007668;ENSGALG00000008096;ENSGALG00000008459;ENSGALG00000008473;ENSGALG00000009477;ENSGALG00000011031;ENSGALG00000011058;ENSGALG00000014329;…
GO:0006641	triglyceride metabolic process	5	50	0.0905109	0.536958	ENSGALG00000002729;ENSGALG00000007109;ENSGALG00000007114;ENSGALG00000007716;ENSGALG00000012148
GO:1900407	regulation of cellular response to oxidative stress	5	50	0.0905109	0.536958	ENSGALG00000000892;ENSGALG00000006049;ENSGALG00000009064;ENSGALG00000012200;ENSGALG00000026757
GO:1901379	regulation of potassium ion transmembrane transport	5	50	0.0905109	0.536958	ENSGALG00000000209;ENSGALG00000002539;ENSGALG00000002764;ENSGALG00000008435;ENSGALG00000017012
GO:1905269	positive regulation of chromatin organization	6	65	0.0909307	0.536958	ENSGALG00000000551;ENSGALG00000003786;ENSGALG00000005105;ENSGALG00000006818;ENSGALG00000008595;ENSGALG00000010659
GO:0001568	blood vessel development	27	429	0.0909763	0.536958	ENSGALG00000000892;ENSGALG00000001708;ENSGALG00000002249;ENSGALG00000002375;ENSGALG00000004841;ENSGALG00000005438;ENSGALG00000005483;ENSGALG00000005505;ENSGALG00000005909;ENSGALG00000006708;ENSGALG00000006751;ENSGALG00000007657;ENSGALG00000007668;ENSGALG00000008096;ENSGALG00000008459;ENSGALG00000008473;ENSGALG00000009477;ENSGALG00000011031;ENSGALG00000011058;ENSGALG00000014329;ENSGALG00000014687;…
GO:0019058	viral life cycle	10	129	0.0915121	0.536958	ENSGALG00000000708;ENSGALG00000000712;ENSGALG00000001309;ENSGALG00000002375;ENSGALG00000005902;ENSGALG00000011280;ENSGALG00000014280;ENSGALG00000015304;ENSGALG00000017011;ENSGALG00000023571
GO:0032412	regulation of ion transmembrane transporter activity	10	129	0.0915121	0.536958	ENSGALG00000000209;ENSGALG00000002764;ENSGALG00000006490;ENSGALG00000007409;ENSGALG00000008435;ENSGALG00000008569;ENSGALG00000017012;ENSGALG00000021272;ENSGALG00000025788;ENSGALG00000025937
GO:0009890	negative regulation of biosynthetic process	54	938	0.0916783	0.536958	ENSGALG00000000284;ENSGALG00000000583;ENSGALG00000000713;ENSGALG00000000892;ENSGALG00000001708;ENSGALG00000001729;ENSGALG00000002249;ENSGALG00000002375;ENSGALG00000003396;ENSGALG00000003786;ENSGALG00000003891;ENSGALG00000004285;ENSGALG00000004386;ENSGALG00000004859;ENSGALG00000005016;ENSGALG00000005105;ENSGALG00000005297;ENSGALG00000005909;ENSGALG00000006480;ENSGALG00000006785;ENSGALG00000006806;…
GO:0010721	negative regulation of cell development	14	197	0.0922493	0.536958	ENSGALG00000000712;ENSGALG00000001708;ENSGALG00000002375;ENSGALG00000004386;ENSGALG00000006751;ENSGALG00000006898;ENSGALG00000007184;ENSGALG00000007668;ENSGALG00000008263;ENSGALG00000010500;ENSGALG00000014974;ENSGALG00000015305;ENSGALG00000017295;ENSGALG00000026207
GO:0051222	positive regulation of protein transport	14	197	0.0922493	0.536958	ENSGALG00000000209;ENSGALG00000000712;ENSGALG00000000892;ENSGALG00000001729;ENSGALG00000002016;ENSGALG00000002364;ENSGALG00000004758;ENSGALG00000005105;ENSGALG00000007021;ENSGALG00000007101;ENSGALG00000008490;ENSGALG00000008569;ENSGALG00000009477;ENSGALG00000016661
GO:0006303	double-strand break repair via nonhomologous end joining	4	36	0.0923162	0.536958	ENSGALG00000008938;ENSGALG00000016854;ENSGALG00000017211;ENSGALG00000025907
GO:0031960	response to corticosteroid	4	36	0.0923162	0.536958	ENSGALG00000000892;ENSGALG00000004418;ENSGALG00000008362;ENSGALG00000017212
GO:0032370	positive regulation of lipid transport	4	36	0.0923162	0.536958	ENSGALG00000002016;ENSGALG00000007114;ENSGALG00000007668;ENSGALG00000011149
GO:0043551	regulation of phosphatidylinositol 3-kinase activity	4	36	0.0923162	0.536958	ENSGALG00000002260;ENSGALG00000007557;ENSGALG00000011724;ENSGALG00000012148
GO:0051384	response to glucocorticoid	4	36	0.0923162	0.536958	ENSGALG00000000892;ENSGALG00000004418;ENSGALG00000008362;ENSGALG00000017212
GO:0055081	anion homeostasis	4	36	0.0923162	0.536958	ENSGALG00000002618;ENSGALG00000003456;ENSGALG00000004285;ENSGALG00000007114
GO:0061512	protein localization to cilium	4	36	0.0923162	0.536958	ENSGALG00000001964;ENSGALG00000008049;ENSGALG00000009318;ENSGALG00000013424
GO:0072666	establishment of protein localization to vacuole	4	36	0.0923162	0.536958	ENSGALG00000001309;ENSGALG00000005902;ENSGALG00000015576;ENSGALG00000016806
GO:0035295	tube development	40	672	0.0924628	0.536958	ENSGALG00000000892;ENSGALG00000001331;ENSGALG00000001501;ENSGALG00000001708;ENSGALG00000002249;ENSGALG00000002375;ENSGALG00000003374;ENSGALG00000004249;ENSGALG00000004386;ENSGALG00000004841;ENSGALG00000005438;ENSGALG00000005483;ENSGALG00000005505;ENSGALG00000005909;ENSGALG00000006480;ENSGALG00000006708;ENSGALG00000006751;ENSGALG00000006860;ENSGALG00000007114;ENSGALG00000007668;ENSGALG00000008096;…
GO:1904062	regulation of cation transmembrane transport	13	180	0.0928516	0.536958	ENSGALG00000000209;ENSGALG00000000724;ENSGALG00000002539;ENSGALG00000002764;ENSGALG00000004841;ENSGALG00000006490;ENSGALG00000007409;ENSGALG00000008435;ENSGALG00000008569;ENSGALG00000017012;ENSGALG00000021272;ENSGALG00000025788;ENSGALG00000025937
GO:0045765	regulation of angiogenesis	12	163	0.0930317	0.536958	ENSGALG00000000892;ENSGALG00000002249;ENSGALG00000004841;ENSGALG00000005909;ENSGALG00000008473;ENSGALG00000009477;ENSGALG00000011031;ENSGALG00000014329;ENSGALG00000014687;ENSGALG00000014976;ENSGALG00000015305;ENSGALG00000016176
GO:0097485	neuron projection guidance	12	163	0.0930317	0.536958	ENSGALG00000000227;ENSGALG00000006860;ENSGALG00000007184;ENSGALG00000007314;ENSGALG00000007668;ENSGALG00000007927;ENSGALG00000008263;ENSGALG00000008459;ENSGALG00000008473;ENSGALG00000008974;ENSGALG00000010589;ENSGALG00000014687
GO:0042594	response to starvation	9	113	0.0931898	0.536958	ENSGALG00000001501;ENSGALG00000004557;ENSGALG00000006049;ENSGALG00000006766;ENSGALG00000008459;ENSGALG00000008974;ENSGALG00000012148;ENSGALG00000015286;ENSGALG00000017204
GO:0050796	regulation of insulin secretion	7	81	0.0935636	0.536958	ENSGALG00000001299;ENSGALG00000004285;ENSGALG00000004758;ENSGALG00000008490;ENSGALG00000010820;ENSGALG00000015880;ENSGALG00000016661
GO:0000720	pyrimidine dimer repair by nucleotide-excision repair	1	2	0.0937093	0.536958	ENSGALG00000016067
GO:0001544	initiation of primordial ovarian follicle growth	1	2	0.0937093	0.536958	ENSGALG00000015297
GO:0001552	ovarian follicle atresia	1	2	0.0937093	0.536958	ENSGALG00000011058
GO:0001997	positive regulation of the force of heart contraction by epinephrine-norepinephrine	1	2	0.0937093	0.536958	ENSGALG00000008949
GO:0002669	positive regulation of T cell anergy	1	2	0.0937093	0.536958	ENSGALG00000007416
GO:0002826	negative regulation of T-helper 1 type immune response	1	2	0.0937093	0.536958	ENSGALG00000000892
GO:0002904	positive regulation of B cell apoptotic process	1	2	0.0937093	0.536958	ENSGALG00000000892
GO:0002913	positive regulation of lymphocyte anergy	1	2	0.0937093	0.536958	ENSGALG00000007416
GO:0003062	regulation of heart rate by chemical signal	1	2	0.0937093	0.536958	ENSGALG00000003521
GO:0003099	positive regulation of the force of heart contraction by chemical signal	1	2	0.0937093	0.536958	ENSGALG00000008949
GO:0003162	atrioventricular node development	1	2	0.0937093	0.536958	ENSGALG00000002375
GO:0003213	cardiac right atrium morphogenesis	1	2	0.0937093	0.536958	ENSGALG00000002375
GO:0003241	growth involved in heart morphogenesis	1	2	0.0937093	0.536958	ENSGALG00000002375
GO:0003285	septum secundum development	1	2	0.0937093	0.536958	ENSGALG00000016662
GO:0003332	negative regulation of extracellular matrix constituent secretion	1	2	0.0937093	0.536958	ENSGALG00000002375
GO:0003420	regulation of growth plate cartilage chondrocyte proliferation	1	2	0.0937093	0.536958	ENSGALG00000017295
GO:0006267	pre-replicative complex assembly involved in nuclear cell cycle DNA replication	1	2	0.0937093	0.536958	ENSGALG00000015800
GO:0006478	peptidyl-tyrosine sulfation	1	2	0.0937093	0.536958	ENSGALG00000002598
GO:0006597	spermine biosynthetic process	1	2	0.0937093	0.536958	ENSGALG00000016379
GO:0006680	glucosylceramide catabolic process	1	2	0.0937093	0.536958	ENSGALG00000002016
GO:0006696	ergosterol biosynthetic process	1	2	0.0937093	0.536958	ENSGALG00000016665
GO:0006982	response to lipid hydroperoxide	1	2	0.0937093	0.536958	ENSGALG00000007109
GO:0007079	mitotic chromosome movement towards spindle pole	1	2	0.0937093	0.536958	ENSGALG00000013208
GO:0007493	endodermal cell fate determination	1	2	0.0937093	0.536958	ENSGALG00000014976
GO:0007538	primary sex determination	1	2	0.0937093	0.536958	ENSGALG00000004386
GO:0007542	primary sex determination, germ-line	1	2	0.0937093	0.536958	ENSGALG00000004386
GO:0008204	ergosterol metabolic process	1	2	0.0937093	0.536958	ENSGALG00000016665
GO:0008292	acetylcholine biosynthetic process	1	2	0.0937093	0.536958	ENSGALG00000017216
GO:0009447	putrescine catabolic process	1	2	0.0937093	0.536958	ENSGALG00000016348
GO:0009597	detection of virus	1	2	0.0937093	0.536958	ENSGALG00000004220
GO:0010046	response to mycotoxin	1	2	0.0937093	0.536958	ENSGALG00000009621
GO:0010956	negative regulation of calcidiol 1-monooxygenase activity	1	2	0.0937093	0.536958	ENSGALG00000012304
GO:0014042	positive regulation of neuron maturation	1	2	0.0937093	0.536958	ENSGALG00000006655
GO:0014052	regulation of gamma-aminobutyric acid secretion	1	2	0.0937093	0.536958	ENSGALG00000008490
GO:0014054	positive regulation of gamma-aminobutyric acid secretion	1	2	0.0937093	0.536958	ENSGALG00000008490
GO:0015882	L-ascorbic acid transmembrane transport	1	2	0.0937093	0.536958	ENSGALG00000000195
GO:0015961	diadenosine polyphosphate catabolic process	1	2	0.0937093	0.536958	ENSGALG00000011285
GO:0016191	synaptic vesicle uncoating	1	2	0.0937093	0.536958	ENSGALG00000011041
GO:0018872	arsonoacetate metabolic process	1	2	0.0937093	0.536958	ENSGALG00000008133
GO:0018992	germ-line sex determination	1	2	0.0937093	0.536958	ENSGALG00000004386
GO:0019100	male germ-line sex determination	1	2	0.0937093	0.536958	ENSGALG00000004386
GO:0019389	glucuronoside metabolic process	1	2	0.0937093	0.536958	ENSGALG00000002542
GO:0019391	glucuronoside catabolic process	1	2	0.0937093	0.536958	ENSGALG00000002542
GO:0019679	propionate metabolic process, methylcitrate cycle	1	2	0.0937093	0.536958	ENSGALG00000007538
GO:0021691	cerebellar Purkinje cell layer maturation	1	2	0.0937093	0.536958	ENSGALG00000007430
GO:0021775	smoothened signaling pathway involved in ventral spinal cord interneuron specification	1	2	0.0937093	0.536958	ENSGALG00000008096
GO:0021776	smoothened signaling pathway involved in spinal cord motor neuron cell fate specification	1	2	0.0937093	0.536958	ENSGALG00000008096
GO:0023021	termination of signal transduction	1	2	0.0937093	0.536958	ENSGALG00000002016
GO:0030222	eosinophil differentiation	1	2	0.0937093	0.536958	ENSGALG00000005909
GO:0030885	regulation of myeloid dendritic cell activation	1	2	0.0937093	0.536958	ENSGALG00000000892
GO:0030886	negative regulation of myeloid dendritic cell activation	1	2	0.0937093	0.536958	ENSGALG00000000892
GO:0031179	peptide modification	1	2	0.0937093	0.536958	ENSGALG00000015256
GO:0031445	regulation of heterochromatin assembly	1	2	0.0937093	0.536958	ENSGALG00000005105
GO:0031453	positive regulation of heterochromatin assembly	1	2	0.0937093	0.536958	ENSGALG00000005105
GO:0031860	telomeric 3' overhang formation	1	2	0.0937093	0.536958	ENSGALG00000017211
GO:0031990	mRNA export from nucleus in response to heat stress	1	2	0.0937093	0.536958	ENSGALG00000005105
GO:0032240	negative regulation of nucleobase-containing compound transport	1	2	0.0937093	0.536958	ENSGALG00000005105
GO:0032487	regulation of Rap protein signal transduction	1	2	0.0937093	0.536958	ENSGALG00000029077
GO:0033239	negative regulation of cellular amine metabolic process	1	2	0.0937093	0.536958	ENSGALG00000001812
GO:0034124	regulation of MyD88-dependent toll-like receptor signaling pathway	1	2	0.0937093	0.536958	ENSGALG00000006785
GO:0034441	plasma lipoprotein particle oxidation	1	2	0.0937093	0.536958	ENSGALG00000007109
GO:0035166	post-embryonic hemopoiesis	1	2	0.0937093	0.536958	ENSGALG00000007716
GO:0036388	pre-replicative complex assembly	1	2	0.0937093	0.536958	ENSGALG00000015800
GO:0036483	neuron intrinsic apoptotic signaling pathway in response to endoplasmic reticulum stress	1	2	0.0937093	0.536958	ENSGALG00000007659
GO:0038018	Wnt receptor catabolic process	1	2	0.0937093	0.536958	ENSGALG00000001028
GO:0042766	nucleosome mobilization	1	2	0.0937093	0.536958	ENSGALG00000008553
GO:0042819	vitamin B6 biosynthetic process	1	2	0.0937093	0.536958	ENSGALG00000016205
GO:0042823	pyridoxal phosphate biosynthetic process	1	2	0.0937093	0.536958	ENSGALG00000016205
GO:0043111	replication fork arrest	1	2	0.0937093	0.536958	ENSGALG00000015589
GO:0043314	negative regulation of neutrophil degranulation	1	2	0.0937093	0.536958	ENSGALG00000006695
GO:0043974	histone H3-K27 acetylation	1	2	0.0937093	0.536958	ENSGALG00000006818
GO:0044336	canonical Wnt signaling pathway involved in negative regulation of apoptotic process	1	2	0.0937093	0.536958	ENSGALG00000006480
GO:0044338	canonical Wnt signaling pathway involved in mesenchymal stem cell differentiation	1	2	0.0937093	0.536958	ENSGALG00000009064
GO:0044868	modulation by host of viral molecular function	1	2	0.0937093	0.536958	ENSGALG00000000708
GO:0045085	negative regulation of interleukin-2 biosynthetic process	1	2	0.0937093	0.536958	ENSGALG00000001729
GO:0045356	positive regulation of interferon-alpha biosynthetic process	1	2	0.0937093	0.536958	ENSGALG00000016590
GO:0045414	regulation of interleukin-8 biosynthetic process	1	2	0.0937093	0.536958	ENSGALG00000016590
GO:0045416	positive regulation of interleukin-8 biosynthetic process	1	2	0.0937093	0.536958	ENSGALG00000016590
GO:0045590	negative regulation of regulatory T cell differentiation	1	2	0.0937093	0.536958	ENSGALG00000006785
GO:0045763	negative regulation of cellular amino acid metabolic process	1	2	0.0937093	0.536958	ENSGALG00000001812
GO:0046167	glycerol-3-phosphate biosynthetic process	1	2	0.0937093	0.536958	ENSGALG00000002729
GO:0046832	negative regulation of RNA export from nucleus	1	2	0.0937093	0.536958	ENSGALG00000005105
GO:0048210	Golgi vesicle fusion to target membrane	1	2	0.0937093	0.536958	ENSGALG00000003487
GO:0048597	post-embryonic camera-type eye morphogenesis	1	2	0.0937093	0.536958	ENSGALG00000016067
GO:0048822	enucleate erythrocyte development	1	2	0.0937093	0.536958	ENSGALG00000001708
GO:0051490	negative regulation of filopodium assembly	1	2	0.0937093	0.536958	ENSGALG00000002016
GO:0051621	regulation of norepinephrine uptake	1	2	0.0937093	0.536958	ENSGALG00000009621
GO:0051725	protein de-ADP-ribosylation	1	2	0.0937093	0.536958	ENSGALG00000015473
GO:0051793	medium-chain fatty acid catabolic process	1	2	0.0937093	0.536958	ENSGALG00000006689
GO:0060051	negative regulation of protein glycosylation	1	2	0.0937093	0.536958	ENSGALG00000010746
GO:0060183	apelin receptor signaling pathway	1	2	0.0937093	0.536958	ENSGALG00000004841
GO:0060221	retinal rod cell differentiation	1	2	0.0937093	0.536958	ENSGALG00000004386
GO:0060290	transdifferentiation	1	2	0.0937093	0.536958	ENSGALG00000004386
GO:0060300	regulation of cytokine activity	1	2	0.0937093	0.536958	ENSGALG00000000892
GO:0060313	negative regulation of blood vessel remodeling	1	2	0.0937093	0.536958	ENSGALG00000006695
GO:0060382	regulation of DNA strand elongation	1	2	0.0937093	0.536958	ENSGALG00000000708
GO:0060434	bronchus morphogenesis	1	2	0.0937093	0.536958	ENSGALG00000013424
GO:0060516	primary prostatic bud elongation	1	2	0.0937093	0.536958	ENSGALG00000004386
GO:0060532	bronchus cartilage development	1	2	0.0937093	0.536958	ENSGALG00000004386
GO:0060897	neural plate regionalization	1	2	0.0937093	0.536958	ENSGALG00000010774
GO:0060948	cardiac vascular smooth muscle cell development	1	2	0.0937093	0.536958	ENSGALG00000002375
GO:0060979	vasculogenesis involved in coronary vascular morphogenesis	1	2	0.0937093	0.536958	ENSGALG00000002375
GO:0061145	lung smooth muscle development	1	2	0.0937093	0.536958	ENSGALG00000004386
GO:0070316	regulation of G0 to G1 transition	1	2	0.0937093	0.536958	ENSGALG00000001708
GO:0070383	DNA cytosine deamination	1	2	0.0937093	0.536958	ENSGALG00000014280
GO:0070562	regulation of vitamin D receptor signaling pathway	1	2	0.0937093	0.536958	ENSGALG00000001708
GO:0070904	transepithelial L-ascorbic acid transport	1	2	0.0937093	0.536958	ENSGALG00000000195
GO:0070942	neutrophil mediated cytotoxicity	1	2	0.0937093	0.536958	ENSGALG00000005688
GO:0070948	regulation of neutrophil mediated cytotoxicity	1	2	0.0937093	0.536958	ENSGALG00000005688
GO:0071139	resolution of recombination intermediates	1	2	0.0937093	0.536958	ENSGALG00000011533
GO:0071140	resolution of mitotic recombination intermediates	1	2	0.0937093	0.536958	ENSGALG00000011533
GO:0071286	cellular response to magnesium ion	1	2	0.0937093	0.536958	ENSGALG00000000721
GO:0071543	diphosphoinositol polyphosphate metabolic process	1	2	0.0937093	0.536958	ENSGALG00000011285
GO:0071955	recycling endosome to Golgi transport	1	2	0.0937093	0.536958	ENSGALG00000016806
GO:0072008	glomerular mesangial cell differentiation	1	2	0.0937093	0.536958	ENSGALG00000002375
GO:0072039	regulation of mesenchymal cell apoptotic process involved in nephron morphogenesis	1	2	0.0937093	0.536958	ENSGALG00000007668
GO:0072040	negative regulation of mesenchymal cell apoptotic process involved in nephron morphogenesis	1	2	0.0937093	0.536958	ENSGALG00000007668
GO:0072076	nephrogenic mesenchyme development	1	2	0.0937093	0.536958	ENSGALG00000007668
GO:0072125	negative regulation of glomerular mesangial cell proliferation	1	2	0.0937093	0.536958	ENSGALG00000007668
GO:0072131	kidney mesenchyme morphogenesis	1	2	0.0937093	0.536958	ENSGALG00000007668
GO:0072133	metanephric mesenchyme morphogenesis	1	2	0.0937093	0.536958	ENSGALG00000007668
GO:0072135	kidney mesenchymal cell proliferation	1	2	0.0937093	0.536958	ENSGALG00000007668
GO:0072136	metanephric mesenchymal cell proliferation involved in metanephros development	1	2	0.0937093	0.536958	ENSGALG00000007668
GO:0072144	glomerular mesangial cell development	1	2	0.0937093	0.536958	ENSGALG00000002375
GO:0072289	metanephric nephron tubule formation	1	2	0.0937093	0.536958	ENSGALG00000004386
GO:0090154	positive regulation of sphingolipid biosynthetic process	1	2	0.0937093	0.536958	ENSGALG00000002016
GO:0090194	negative regulation of glomerulus development	1	2	0.0937093	0.536958	ENSGALG00000007668
GO:0090204	protein localization to nuclear pore	1	2	0.0937093	0.536958	ENSGALG00000008435
GO:0090285	negative regulation of protein glycosylation in Golgi	1	2	0.0937093	0.536958	ENSGALG00000010746
GO:0090299	regulation of neural crest formation	1	2	0.0937093	0.536958	ENSGALG00000004386
GO:0090300	positive regulation of neural crest formation	1	2	0.0937093	0.536958	ENSGALG00000004386
GO:0097750	endosome membrane tubulation	1	2	0.0937093	0.536958	ENSGALG00000008487
GO:0098737	protein insertion into plasma membrane	1	2	0.0937093	0.536958	ENSGALG00000000209
GO:0099044	vesicle tethering to endoplasmic reticulum	1	2	0.0937093	0.536958	ENSGALG00000014607
GO:0140066	peptidyl-lysine crotonylation	1	2	0.0937093	0.536958	ENSGALG00000012808
GO:1900620	acetate ester biosynthetic process	1	2	0.0937093	0.536958	ENSGALG00000017216
GO:1901145	mesenchymal cell apoptotic process involved in nephron morphogenesis	1	2	0.0937093	0.536958	ENSGALG00000007668
GO:1901203	positive regulation of extracellular matrix assembly	1	2	0.0937093	0.536958	ENSGALG00000004386
GO:1901246	regulation of lung ciliated cell differentiation	1	2	0.0937093	0.536958	ENSGALG00000007114
GO:1901674	regulation of histone H3-K27 acetylation	1	2	0.0937093	0.536958	ENSGALG00000006818
GO:1901896	positive regulation of calcium-transporting ATPase activity	1	2	0.0937093	0.536958	ENSGALG00000008435
GO:1901906	diadenosine pentaphosphate metabolic process	1	2	0.0937093	0.536958	ENSGALG00000011285
GO:1901907	diadenosine pentaphosphate catabolic process	1	2	0.0937093	0.536958	ENSGALG00000011285
GO:1901908	diadenosine hexaphosphate metabolic process	1	2	0.0937093	0.536958	ENSGALG00000011285
GO:1901909	diadenosine hexaphosphate catabolic process	1	2	0.0937093	0.536958	ENSGALG00000011285
GO:1901910	adenosine 5'-(hexahydrogen pentaphosphate) metabolic process	1	2	0.0937093	0.536958	ENSGALG00000011285
GO:1901911	adenosine 5'-(hexahydrogen pentaphosphate) catabolic process	1	2	0.0937093	0.536958	ENSGALG00000011285
GO:1902026	regulation of cartilage condensation	1	2	0.0937093	0.536958	ENSGALG00000004386
GO:1902263	apoptotic process involved in embryonic digit morphogenesis	1	2	0.0937093	0.536958	ENSGALG00000002375
GO:1902299	pre-replicative complex assembly involved in cell cycle DNA replication	1	2	0.0937093	0.536958	ENSGALG00000015800
GO:1902338	negative regulation of apoptotic process involved in morphogenesis	1	2	0.0937093	0.536958	ENSGALG00000007668
GO:1902339	positive regulation of apoptotic process involved in morphogenesis	1	2	0.0937093	0.536958	ENSGALG00000002375
GO:1902564	negative regulation of neutrophil activation	1	2	0.0937093	0.536958	ENSGALG00000006695
GO:1902733	regulation of growth plate cartilage chondrocyte differentiation	1	2	0.0937093	0.536958	ENSGALG00000017295
GO:1902738	regulation of chondrocyte differentiation involved in endochondral bone morphogenesis	1	2	0.0937093	0.536958	ENSGALG00000017295
GO:1902938	regulation of intracellular calcium activated chloride channel activity	1	2	0.0937093	0.536958	ENSGALG00000000209
GO:1902951	negative regulation of dendritic spine maintenance	1	2	0.0937093	0.536958	ENSGALG00000000209
GO:1903041	regulation of chondrocyte hypertrophy	1	2	0.0937093	0.536958	ENSGALG00000017295
GO:1903042	negative regulation of chondrocyte hypertrophy	1	2	0.0937093	0.536958	ENSGALG00000017295
GO:1903276	regulation of sodium ion export across plasma membrane	1	2	0.0937093	0.536958	ENSGALG00000002764
GO:1903278	positive regulation of sodium ion export across plasma membrane	1	2	0.0937093	0.536958	ENSGALG00000002764
GO:1903381	regulation of endoplasmic reticulum stress-induced neuron intrinsic apoptotic signaling pathway	1	2	0.0937093	0.536958	ENSGALG00000007659
GO:1903382	negative regulation of endoplasmic reticulum stress-induced neuron intrinsic apoptotic signaling pathway	1	2	0.0937093	0.536958	ENSGALG00000007659
GO:1903565	negative regulation of protein localization to cilium	1	2	0.0937093	0.536958	ENSGALG00000001964
GO:1903650	negative regulation of cytoplasmic transport	1	2	0.0937093	0.536958	ENSGALG00000015304
GO:1903691	positive regulation of wound healing, spreading of epidermal cells	1	2	0.0937093	0.536958	ENSGALG00000012799
GO:1903847	regulation of aorta morphogenesis	1	2	0.0937093	0.536958	ENSGALG00000002375
GO:1903849	positive regulation of aorta morphogenesis	1	2	0.0937093	0.536958	ENSGALG00000002375
GO:1903939	regulation of TORC2 signaling	1	2	0.0937093	0.536958	ENSGALG00000007144
GO:1904016	response to Thyroglobulin triiodothyronine	1	2	0.0937093	0.536958	ENSGALG00000016617
GO:1904017	cellular response to Thyroglobulin triiodothyronine	1	2	0.0937093	0.536958	ENSGALG00000016617
GO:1904515	positive regulation of TORC2 signaling	1	2	0.0937093	0.536958	ENSGALG00000007144
GO:1904673	negative regulation of somatic stem cell population maintenance	1	2	0.0937093	0.536958	ENSGALG00000007668
GO:1904746	negative regulation of apoptotic process involved in development	1	2	0.0937093	0.536958	ENSGALG00000007668
GO:1904747	positive regulation of apoptotic process involved in development	1	2	0.0937093	0.536958	ENSGALG00000002375
GO:1905069	allantois development	1	2	0.0937093	0.536958	ENSGALG00000007668
GO:1905258	regulation of nitrosative stress-induced intrinsic apoptotic signaling pathway	1	2	0.0937093	0.536958	ENSGALG00000023066
GO:1905259	negative regulation of nitrosative stress-induced intrinsic apoptotic signaling pathway	1	2	0.0937093	0.536958	ENSGALG00000023066
GO:1905457	negative regulation of lymphoid progenitor cell differentiation	1	2	0.0937093	0.536958	ENSGALG00000002375
GO:1990180	mitochondrial tRNA 3'-end processing	1	2	0.0937093	0.536958	ENSGALG00000017368
GO:1990442	intrinsic apoptotic signaling pathway in response to nitrosative stress	1	2	0.0937093	0.536958	ENSGALG00000023066
GO:1990967	multi-organism toxin transport	1	2	0.0937093	0.536958	ENSGALG00000000712
GO:2000196	positive regulation of female gonad development	1	2	0.0937093	0.536958	ENSGALG00000007668
GO:2000304	positive regulation of ceramide biosynthetic process	1	2	0.0937093	0.536958	ENSGALG00000002016
GO:2000355	negative regulation of ovarian follicle development	1	2	0.0937093	0.536958	ENSGALG00000011058
GO:2000642	negative regulation of early endosome to late endosome transport	1	2	0.0937093	0.536958	ENSGALG00000015304
GO:2000742	regulation of anterior head development	1	2	0.0937093	0.536958	ENSGALG00000010774
GO:2000744	positive regulation of anterior head development	1	2	0.0937093	0.536958	ENSGALG00000010774
GO:2000872	positive regulation of progesterone secretion	1	2	0.0937093	0.536958	ENSGALG00000007668
GO:2000974	negative regulation of pro-B cell differentiation	1	2	0.0937093	0.536958	ENSGALG00000002375
GO:2000977	regulation of forebrain neuron differentiation	1	2	0.0937093	0.536958	ENSGALG00000005909
GO:0001838	embryonic epithelial tube formation	8	97	0.0940378	0.536958	ENSGALG00000001331;ENSGALG00000004249;ENSGALG00000004386;ENSGALG00000007668;ENSGALG00000008096;ENSGALG00000009064;ENSGALG00000013424;ENSGALG00000014974
GO:0000076	DNA replication checkpoint	2	11	0.0949833	0.536958	ENSGALG00000002346;ENSGALG00000015571
GO:0006384	transcription initiation from RNA polymerase III promoter	2	11	0.0949833	0.536958	ENSGALG00000002587;ENSGALG00000012145
GO:0010155	regulation of proton transport	2	11	0.0949833	0.536958	ENSGALG00000000724;ENSGALG00000008569
GO:0014741	negative regulation of muscle hypertrophy	2	11	0.0949833	0.536958	ENSGALG00000000120;ENSGALG00000002375
GO:0014866	skeletal myofibril assembly	2	11	0.0949833	0.536958	ENSGALG00000004155;ENSGALG00000009844
GO:0019433	triglyceride catabolic process	2	11	0.0949833	0.536958	ENSGALG00000007109;ENSGALG00000007114
GO:0019532	oxalate transport	2	11	0.0949833	0.536958	ENSGALG00000000745;ENSGALG00000026089
GO:0021520	spinal cord motor neuron cell fate specification	2	11	0.0949833	0.536958	ENSGALG00000008096;ENSGALG00000010500
GO:0021877	forebrain neuron fate commitment	2	11	0.0949833	0.536958	ENSGALG00000005909;ENSGALG00000007184
GO:0030575	nuclear body organization	2	11	0.0949833	0.536958	ENSGALG00000007101;ENSGALG00000008435
GO:0031065	positive regulation of histone deacetylation	2	11	0.0949833	0.536958	ENSGALG00000000551;ENSGALG00000010659
GO:0032486	Rap protein signal transduction	2	11	0.0949833	0.536958	ENSGALG00000006061;ENSGALG00000029077
GO:0035970	peptidyl-threonine dephosphorylation	2	11	0.0949833	0.536958	ENSGALG00000006462;ENSGALG00000011419
GO:0042402	cellular biogenic amine catabolic process	2	11	0.0949833	0.536958	ENSGALG00000012377;ENSGALG00000016348
GO:0042559	pteridine-containing compound biosynthetic process	2	11	0.0949833	0.536958	ENSGALG00000012200;ENSGALG00000026757
GO:0045059	positive thymic T cell selection	2	11	0.0949833	0.536958	ENSGALG00000007416;ENSGALG00000007418
GO:0046653	tetrahydrofolate metabolic process	2	11	0.0949833	0.536958	ENSGALG00000012200;ENSGALG00000026757
GO:0048569	post-embryonic animal organ development	2	11	0.0949833	0.536958	ENSGALG00000007716;ENSGALG00000016067
GO:0050996	positive regulation of lipid catabolic process	2	11	0.0949833	0.536958	ENSGALG00000002016;ENSGALG00000007109
GO:0051571	positive regulation of histone H3-K4 methylation	2	11	0.0949833	0.536958	ENSGALG00000006818;ENSGALG00000008595
GO:0060841	venous blood vessel development	2	11	0.0949833	0.536958	ENSGALG00000002375;ENSGALG00000008459
GO:0061307	cardiac neural crest cell differentiation involved in heart development	2	11	0.0949833	0.536958	ENSGALG00000001501;ENSGALG00000007668
GO:0061308	cardiac neural crest cell development involved in heart development	2	11	0.0949833	0.536958	ENSGALG00000001501;ENSGALG00000007668
GO:0070633	transepithelial transport	2	11	0.0949833	0.536958	ENSGALG00000000195;ENSGALG00000026089
GO:0070935	3'-UTR-mediated mRNA stabilization	2	11	0.0949833	0.536958	ENSGALG00000000883;ENSGALG00000026081
GO:0070989	oxidative demethylation	2	11	0.0949833	0.536958	ENSGALG00000001320;ENSGALG00000001325
GO:0080182	histone H3-K4 trimethylation	2	11	0.0949833	0.536958	ENSGALG00000006818;ENSGALG00000008595
GO:0090178	regulation of establishment of planar polarity involved in neural tube closure	2	11	0.0949833	0.536958	ENSGALG00000004249;ENSGALG00000009064
GO:0090231	regulation of spindle checkpoint	2	11	0.0949833	0.536958	ENSGALG00000005105;ENSGALG00000011533
GO:0090266	regulation of mitotic cell cycle spindle assembly checkpoint	2	11	0.0949833	0.536958	ENSGALG00000005105;ENSGALG00000011533
GO:1902259	regulation of delayed rectifier potassium channel activity	2	11	0.0949833	0.536958	ENSGALG00000008435;ENSGALG00000017012
GO:1902307	positive regulation of sodium ion transmembrane transport	2	11	0.0949833	0.536958	ENSGALG00000002764;ENSGALG00000008569
GO:1903306	negative regulation of regulated secretory pathway	2	11	0.0949833	0.536958	ENSGALG00000002375;ENSGALG00000006695
GO:1903504	regulation of mitotic spindle checkpoint	2	11	0.0949833	0.536958	ENSGALG00000005105;ENSGALG00000011533
GO:1903541	regulation of exosomal secretion	2	11	0.0949833	0.536958	ENSGALG00000001309;ENSGALG00000005902
GO:1905331	negative regulation of morphogenesis of an epithelium	2	11	0.0949833	0.536958	ENSGALG00000003767;ENSGALG00000007668
GO:0050678	regulation of epithelial cell proliferation	14	198	0.0951473	0.536958	ENSGALG00000000892;ENSGALG00000001708;ENSGALG00000002375;ENSGALG00000003374;ENSGALG00000004386;ENSGALG00000004841;ENSGALG00000005483;ENSGALG00000005909;ENSGALG00000006860;ENSGALG00000008459;ENSGALG00000009477;ENSGALG00000009559;ENSGALG00000012799;ENSGALG00000016067
GO:0003203	endocardial cushion morphogenesis	3	23	0.0956858	0.536958	ENSGALG00000002375;ENSGALG00000004386;ENSGALG00000007668
GO:0030513	positive regulation of BMP signaling pathway	3	23	0.0956858	0.536958	ENSGALG00000002375;ENSGALG00000003891;ENSGALG00000008459
GO:0032467	positive regulation of cytokinesis	3	23	0.0956858	0.536958	ENSGALG00000007675;ENSGALG00000012561;ENSGALG00000012627
GO:0034243	regulation of transcription elongation from RNA polymerase II promoter	3	23	0.0956858	0.536958	ENSGALG00000001731;ENSGALG00000008595;ENSGALG00000010007
GO:0045123	cellular extravasation	3	23	0.0956858	0.536958	ENSGALG00000006695;ENSGALG00000006751;ENSGALG00000014891
GO:0046856	phosphatidylinositol dephosphorylation	3	23	0.0956858	0.536958	ENSGALG00000001042;ENSGALG00000001964;ENSGALG00000010493
GO:0060421	positive regulation of heart growth	3	23	0.0956858	0.536958	ENSGALG00000000120;ENSGALG00000002375;ENSGALG00000014976
GO:0060479	lung cell differentiation	3	23	0.0956858	0.536958	ENSGALG00000004386;ENSGALG00000007114;ENSGALG00000014976
GO:0060512	prostate gland morphogenesis	3	23	0.0956858	0.536958	ENSGALG00000002375;ENSGALG00000004386;ENSGALG00000007668
GO:0010565	regulation of cellular ketone metabolic process	6	66	0.0962011	0.539297	ENSGALG00000000703;ENSGALG00000001299;ENSGALG00000001812;ENSGALG00000005494;ENSGALG00000007109;ENSGALG00000011058
GO:0015844	monoamine transport	5	51	0.0966092	0.540478	ENSGALG00000005801;ENSGALG00000007268;ENSGALG00000009621;ENSGALG00000010497;ENSGALG00000010820
GO:0035050	embryonic heart tube development	5	51	0.0966092	0.540478	ENSGALG00000001708;ENSGALG00000002375;ENSGALG00000006860;ENSGALG00000008096;ENSGALG00000014974
GO:0035265	organ growth	9	114	0.0971317	0.542847	ENSGALG00000000120;ENSGALG00000002375;ENSGALG00000004386;ENSGALG00000005797;ENSGALG00000010668;ENSGALG00000011058;ENSGALG00000014976;ENSGALG00000015407;ENSGALG00000017295
GO:0010033	response to organic substance	91	1665	0.0980965	0.547681	ENSGALG00000000044;ENSGALG00000000120;ENSGALG00000000209;ENSGALG00000000713;ENSGALG00000000769;ENSGALG00000000883;ENSGALG00000000892;ENSGALG00000001042;ENSGALG00000001299;ENSGALG00000001501;ENSGALG00000001708;ENSGALG00000001773;ENSGALG00000001882;ENSGALG00000002016;ENSGALG00000002260;ENSGALG00000002283;ENSGALG00000002375;ENSGALG00000003487;ENSGALG00000003837;ENSGALG00000003891;ENSGALG00000004221;…
GO:0043270	positive regulation of ion transport	10	131	0.0988369	0.550155	ENSGALG00000002016;ENSGALG00000002764;ENSGALG00000004841;ENSGALG00000006490;ENSGALG00000007114;ENSGALG00000007409;ENSGALG00000008435;ENSGALG00000008490;ENSGALG00000008569;ENSGALG00000011149
GO:0060047	heart contraction	10	131	0.0988369	0.550155	ENSGALG00000000120;ENSGALG00000003521;ENSGALG00000006490;ENSGALG00000007409;ENSGALG00000008435;ENSGALG00000008949;ENSGALG00000009844;ENSGALG00000012200;ENSGALG00000012894;ENSGALG00000021272
GO:0006897	endocytosis	24	378	0.0988411	0.550155	ENSGALG00000000769;ENSGALG00000000883;ENSGALG00000002283;ENSGALG00000005305;ENSGALG00000005483;ENSGALG00000005781;ENSGALG00000005902;ENSGALG00000006695;ENSGALG00000006702;ENSGALG00000007114;ENSGALG00000007406;ENSGALG00000007485;ENSGALG00000007557;ENSGALG00000007912;ENSGALG00000009621;ENSGALG00000011041;ENSGALG00000011058;ENSGALG00000011149;ENSGALG00000011280;ENSGALG00000014914;ENSGALG00000014974;…
GO:0007548	sex differentiation	12	165	0.0995524	0.553552	ENSGALG00000004285;ENSGALG00000004386;ENSGALG00000006480;ENSGALG00000006934;ENSGALG00000007668;ENSGALG00000008121;ENSGALG00000010659;ENSGALG00000011058;ENSGALG00000014976;ENSGALG00000015297;ENSGALG00000016327;ENSGALG00000016662
GO:0030850	prostate gland development	4	37	0.0997861	0.553567	ENSGALG00000002375;ENSGALG00000004386;ENSGALG00000007668;ENSGALG00000015407
GO:1903901	negative regulation of viral life cycle	4	37	0.0997861	0.553567	ENSGALG00000014280;ENSGALG00000015304;ENSGALG00000017011;ENSGALG00000023571
GO:0072358	cardiovascular system development	28	452	0.0998584	0.553567	ENSGALG00000000892;ENSGALG00000001708;ENSGALG00000002249;ENSGALG00000002375;ENSGALG00000003396;ENSGALG00000004841;ENSGALG00000005438;ENSGALG00000005483;ENSGALG00000005505;ENSGALG00000005909;ENSGALG00000006708;ENSGALG00000006751;ENSGALG00000007657;ENSGALG00000007668;ENSGALG00000008096;ENSGALG00000008459;ENSGALG00000008473;ENSGALG00000009477;ENSGALG00000011031;ENSGALG00000011058;ENSGALG00000014329;…
GO:0008219	cell death	61	1080	0.100694	0.557633	ENSGALG00000000120;ENSGALG00000000186;ENSGALG00000000209;ENSGALG00000000497;ENSGALG00000000724;ENSGALG00000000892;ENSGALG00000000911;ENSGALG00000001315;ENSGALG00000001708;ENSGALG00000001812;ENSGALG00000001882;ENSGALG00000002016;ENSGALG00000002375;ENSGALG00000002497;ENSGALG00000002515;ENSGALG00000004220;ENSGALG00000004386;ENSGALG00000005505;ENSGALG00000005688;ENSGALG00000005701;ENSGALG00000005909;…
GO:0009719	response to endogenous stimulus	50	868	0.100898	0.558202	ENSGALG00000000044;ENSGALG00000000120;ENSGALG00000000209;ENSGALG00000000713;ENSGALG00000000892;ENSGALG00000001042;ENSGALG00000001501;ENSGALG00000001708;ENSGALG00000002016;ENSGALG00000002260;ENSGALG00000002375;ENSGALG00000003487;ENSGALG00000003891;ENSGALG00000004285;ENSGALG00000004386;ENSGALG00000004418;ENSGALG00000005105;ENSGALG00000005483;ENSGALG00000005801;ENSGALG00000006689;ENSGALG00000007101;…
GO:0007173	epidermal growth factor receptor signaling pathway	6	67	0.101631	0.561122	ENSGALG00000004386;ENSGALG00000005483;ENSGALG00000005902;ENSGALG00000012179;ENSGALG00000014891;ENSGALG00000029077
GO:0032635	interleukin-6 production	6	67	0.101631	0.561122	ENSGALG00000000769;ENSGALG00000000883;ENSGALG00000000892;ENSGALG00000000911;ENSGALG00000015791;ENSGALG00000016590
GO:0001938	positive regulation of endothelial cell proliferation	5	52	0.10291	0.561242	ENSGALG00000000892;ENSGALG00000004841;ENSGALG00000005483;ENSGALG00000005909;ENSGALG00000008459
GO:0030301	cholesterol transport	5	52	0.10291	0.561242	ENSGALG00000000723;ENSGALG00000006795;ENSGALG00000007109;ENSGALG00000007114;ENSGALG00000014607
GO:0031058	positive regulation of histone modification	5	52	0.10291	0.561242	ENSGALG00000000551;ENSGALG00000003786;ENSGALG00000006818;ENSGALG00000008595;ENSGALG00000010659
GO:0051028	mRNA transport	5	52	0.10291	0.561242	ENSGALG00000000533;ENSGALG00000002087;ENSGALG00000005105;ENSGALG00000007653;ENSGALG00000011863
GO:0031570	DNA integrity checkpoint	7	83	0.103196	0.561242	ENSGALG00000002346;ENSGALG00000006632;ENSGALG00000006806;ENSGALG00000006969;ENSGALG00000010039;ENSGALG00000015571;ENSGALG00000017211
GO:0051093	negative regulation of developmental process	35	585	0.104366	0.561242	ENSGALG00000000712;ENSGALG00000001501;ENSGALG00000001708;ENSGALG00000001731;ENSGALG00000002249;ENSGALG00000002375;ENSGALG00000003396;ENSGALG00000003767;ENSGALG00000004386;ENSGALG00000005909;ENSGALG00000006462;ENSGALG00000006695;ENSGALG00000006751;ENSGALG00000006785;ENSGALG00000006898;ENSGALG00000007114;ENSGALG00000007184;ENSGALG00000007668;ENSGALG00000008096;ENSGALG00000008263;ENSGALG00000008459;…
GO:0008156	negative regulation of DNA replication	3	24	0.105641	0.561242	ENSGALG00000015571;ENSGALG00000015589;ENSGALG00000017211
GO:0045292	mRNA cis splicing, via spliceosome	3	24	0.105641	0.561242	ENSGALG00000000533;ENSGALG00000002087;ENSGALG00000017207
GO:2000272	negative regulation of signaling receptor activity	3	24	0.105641	0.561242	ENSGALG00000000044;ENSGALG00000012179;ENSGALG00000029077
GO:0014020	primary neural tube formation	6	68	0.107218	0.561242	ENSGALG00000001331;ENSGALG00000004249;ENSGALG00000007668;ENSGALG00000008096;ENSGALG00000009064;ENSGALG00000013424
GO:0016482	cytosolic transport	8	100	0.107309	0.561242	ENSGALG00000000712;ENSGALG00000000769;ENSGALG00000001309;ENSGALG00000005902;ENSGALG00000008500;ENSGALG00000011724;ENSGALG00000015304;ENSGALG00000016806
GO:0060041	retina development in camera-type eye	8	100	0.107309	0.561242	ENSGALG00000001708;ENSGALG00000004386;ENSGALG00000006751;ENSGALG00000007314;ENSGALG00000008459;ENSGALG00000009318;ENSGALG00000013189;ENSGALG00000015305
GO:0003229	ventricular cardiac muscle tissue development	4	38	0.107526	0.561242	ENSGALG00000000120;ENSGALG00000001708;ENSGALG00000002375;ENSGALG00000003521
GO:0035272	exocrine system development	4	38	0.107526	0.561242	ENSGALG00000003374;ENSGALG00000004386;ENSGALG00000007668;ENSGALG00000008473
GO:0042306	regulation of protein import into nucleus	4	38	0.107526	0.561242	ENSGALG00000002016;ENSGALG00000005105;ENSGALG00000007101;ENSGALG00000008569
GO:0050918	positive chemotaxis	4	38	0.107526	0.561242	ENSGALG00000005483;ENSGALG00000016668;ENSGALG00000019844;ENSGALG00000019845
GO:0051937	catecholamine transport	4	38	0.107526	0.561242	ENSGALG00000005801;ENSGALG00000007268;ENSGALG00000009621;ENSGALG00000010820
GO:0090407	organophosphate biosynthetic process	24	382	0.107672	0.561242	ENSGALG00000001117;ENSGALG00000001330;ENSGALG00000001711;ENSGALG00000002729;ENSGALG00000003837;ENSGALG00000005494;ENSGALG00000005505;ENSGALG00000005701;ENSGALG00000006794;ENSGALG00000006872;ENSGALG00000006899;ENSGALG00000007114;ENSGALG00000007474;ENSGALG00000011035;ENSGALG00000012624;ENSGALG00000013189;ENSGALG00000014906;ENSGALG00000015264;ENSGALG00000016205;ENSGALG00000016592;ENSGALG00000020534;…
GO:1903900	regulation of viral life cycle	7	84	0.108206	0.561242	ENSGALG00000000708;ENSGALG00000001309;ENSGALG00000002375;ENSGALG00000014280;ENSGALG00000015304;ENSGALG00000017011;ENSGALG00000023571
GO:0009725	response to hormone	27	438	0.10912	0.561242	ENSGALG00000000892;ENSGALG00000001708;ENSGALG00000002016;ENSGALG00000002260;ENSGALG00000003487;ENSGALG00000004285;ENSGALG00000004418;ENSGALG00000005801;ENSGALG00000006689;ENSGALG00000007668;ENSGALG00000008362;ENSGALG00000008490;ENSGALG00000008519;ENSGALG00000011047;ENSGALG00000011058;ENSGALG00000012304;ENSGALG00000012540;ENSGALG00000012894;ENSGALG00000014976;ENSGALG00000015297;ENSGALG00000015305;…
GO:0030239	myofibril assembly	5	53	0.10941	0.561242	ENSGALG00000000120;ENSGALG00000003521;ENSGALG00000004155;ENSGALG00000009844;ENSGALG00000010027
GO:2000113	negative regulation of cellular macromolecule biosynthetic process	49	855	0.110152	0.561242	ENSGALG00000000284;ENSGALG00000000583;ENSGALG00000000713;ENSGALG00000001708;ENSGALG00000002249;ENSGALG00000002375;ENSGALG00000003396;ENSGALG00000003786;ENSGALG00000003891;ENSGALG00000004285;ENSGALG00000004386;ENSGALG00000004859;ENSGALG00000005016;ENSGALG00000005105;ENSGALG00000005297;ENSGALG00000005909;ENSGALG00000006480;ENSGALG00000006785;ENSGALG00000006806;ENSGALG00000006898;ENSGALG00000007184;…
GO:0045087	innate immune response	18	274	0.110267	0.561242	ENSGALG00000000769;ENSGALG00000000883;ENSGALG00000001708;ENSGALG00000002283;ENSGALG00000004220;ENSGALG00000005678;ENSGALG00000005797;ENSGALG00000006785;ENSGALG00000007109;ENSGALG00000007419;ENSGALG00000012200;ENSGALG00000014688;ENSGALG00000016590;ENSGALG00000017011;ENSGALG00000019847;ENSGALG00000023193;ENSGALG00000023571;ENSGALG00000026089
GO:0001711	endodermal cell fate commitment	2	12	0.11048	0.561242	ENSGALG00000008595;ENSGALG00000014976
GO:0001780	neutrophil homeostasis	2	12	0.11048	0.561242	ENSGALG00000005505;ENSGALG00000007716
GO:0003222	ventricular trabecula myocardium morphogenesis	2	12	0.11048	0.561242	ENSGALG00000001708;ENSGALG00000002375
GO:0006379	mRNA cleavage	2	12	0.11048	0.561242	ENSGALG00000002087;ENSGALG00000007683
GO:0006595	polyamine metabolic process	2	12	0.11048	0.561242	ENSGALG00000016348;ENSGALG00000016379
GO:0008356	asymmetric cell division	2	12	0.11048	0.561242	ENSGALG00000010659;ENSGALG00000011722
GO:0009310	amine catabolic process	2	12	0.11048	0.561242	ENSGALG00000012377;ENSGALG00000016348
GO:0010447	response to acidic pH	2	12	0.11048	0.561242	ENSGALG00000008569;ENSGALG00000010811
GO:0030033	microvillus assembly	2	12	0.11048	0.561242	ENSGALG00000006049;ENSGALG00000021128
GO:0045940	positive regulation of steroid metabolic process	2	12	0.11048	0.561242	ENSGALG00000007109;ENSGALG00000007114
GO:0046855	inositol phosphate dephosphorylation	2	12	0.11048	0.561242	ENSGALG00000001964;ENSGALG00000010493
GO:0048535	lymph node development	2	12	0.11048	0.561242	ENSGALG00000007675;ENSGALG00000013372
GO:0050832	defense response to fungus	2	12	0.11048	0.561242	ENSGALG00000016667;ENSGALG00000019845
GO:0051205	protein insertion into membrane	2	12	0.11048	0.561242	ENSGALG00000000209;ENSGALG00000016070
GO:0051645	Golgi localization	2	12	0.11048	0.561242	ENSGALG00000007430;ENSGALG00000009477
GO:0060218	hematopoietic stem cell differentiation	2	12	0.11048	0.561242	ENSGALG00000000284;ENSGALG00000006949
GO:0060573	cell fate specification involved in pattern specification	2	12	0.11048	0.561242	ENSGALG00000008096;ENSGALG00000010500
GO:0060575	intestinal epithelial cell differentiation	2	12	0.11048	0.561242	ENSGALG00000014976;ENSGALG00000016662
GO:0060973	cell migration involved in heart development	2	12	0.11048	0.561242	ENSGALG00000002375;ENSGALG00000007668
GO:0090177	establishment of planar polarity involved in neural tube closure	2	12	0.11048	0.561242	ENSGALG00000004249;ENSGALG00000009064
GO:0048585	negative regulation of response to stimulus	55	971	0.11056	0.561242	ENSGALG00000000044;ENSGALG00000000209;ENSGALG00000000523;ENSGALG00000000769;ENSGALG00000000892;ENSGALG00000000911;ENSGALG00000001028;ENSGALG00000001729;ENSGALG00000002016;ENSGALG00000002260;ENSGALG00000002375;ENSGALG00000002850;ENSGALG00000003767;ENSGALG00000003837;ENSGALG00000004386;ENSGALG00000004841;ENSGALG00000005790;ENSGALG00000005902;ENSGALG00000005909;ENSGALG00000006695;ENSGALG00000006751;…
GO:0060271	cilium assembly	15	221	0.111684	0.561242	ENSGALG00000001773;ENSGALG00000002319;ENSGALG00000005247;ENSGALG00000005438;ENSGALG00000006812;ENSGALG00000006860;ENSGALG00000007021;ENSGALG00000007310;ENSGALG00000007438;ENSGALG00000008049;ENSGALG00000009318;ENSGALG00000009559;ENSGALG00000009859;ENSGALG00000010517;ENSGALG00000028172
GO:0007034	vacuolar transport	8	101	0.111951	0.561242	ENSGALG00000000769;ENSGALG00000001309;ENSGALG00000005902;ENSGALG00000008500;ENSGALG00000011047;ENSGALG00000012148;ENSGALG00000015576;ENSGALG00000016806
GO:0010631	epithelial cell migration	13	186	0.112097	0.561242	ENSGALG00000000120;ENSGALG00000004386;ENSGALG00000005483;ENSGALG00000005909;ENSGALG00000007114;ENSGALG00000007177;ENSGALG00000008459;ENSGALG00000008473;ENSGALG00000009477;ENSGALG00000010811;ENSGALG00000012799;ENSGALG00000015215;ENSGALG00000015305
GO:0030048	actin filament-based movement	6	69	0.112961	0.561242	ENSGALG00000005438;ENSGALG00000006490;ENSGALG00000007409;ENSGALG00000008435;ENSGALG00000009844;ENSGALG00000021272
GO:1990748	cellular detoxification	6	69	0.112961	0.561242	ENSGALG00000007109;ENSGALG00000012200;ENSGALG00000012624;ENSGALG00000015286;ENSGALG00000026757;ENSGALG00000027950
GO:0055067	monovalent inorganic cation homeostasis	7	85	0.113344	0.561242	ENSGALG00000001501;ENSGALG00000002618;ENSGALG00000002764;ENSGALG00000005902;ENSGALG00000006469;ENSGALG00000008569;ENSGALG00000026089
GO:0098657	import into cell	28	459	0.114309	0.561242	ENSGALG00000000209;ENSGALG00000000769;ENSGALG00000000883;ENSGALG00000002283;ENSGALG00000002764;ENSGALG00000005305;ENSGALG00000005483;ENSGALG00000005781;ENSGALG00000005902;ENSGALG00000006469;ENSGALG00000006695;ENSGALG00000006702;ENSGALG00000006922;ENSGALG00000007114;ENSGALG00000007406;ENSGALG00000007485;ENSGALG00000007557;ENSGALG00000007912;ENSGALG00000009621;ENSGALG00000011041;ENSGALG00000011058;…
GO:0001947	heart looping	4	39	0.115528	0.561242	ENSGALG00000002375;ENSGALG00000006860;ENSGALG00000008096;ENSGALG00000014974
GO:0032007	negative regulation of TOR signaling	4	39	0.115528	0.561242	ENSGALG00000005790;ENSGALG00000006766;ENSGALG00000015286;ENSGALG00000017204
GO:0046164	alcohol catabolic process	3	25	0.115982	0.561242	ENSGALG00000001964;ENSGALG00000002729;ENSGALG00000010493
GO:0060236	regulation of mitotic spindle organization	3	25	0.115982	0.561242	ENSGALG00000005105;ENSGALG00000006921;ENSGALG00000007653
GO:0086010	membrane depolarization during action potential	3	25	0.115982	0.561242	ENSGALG00000006490;ENSGALG00000007409;ENSGALG00000021272
GO:0042632	cholesterol homeostasis	5	54	0.116104	0.561242	ENSGALG00000004285;ENSGALG00000006494;ENSGALG00000007109;ENSGALG00000007114;ENSGALG00000007716
GO:0055092	sterol homeostasis	5	54	0.116104	0.561242	ENSGALG00000004285;ENSGALG00000006494;ENSGALG00000007109;ENSGALG00000007114;ENSGALG00000007716
GO:0007269	neurotransmitter secretion	8	102	0.116701	0.561242	ENSGALG00000001682;ENSGALG00000005801;ENSGALG00000007268;ENSGALG00000007298;ENSGALG00000008313;ENSGALG00000012890;ENSGALG00000012894;ENSGALG00000026446
GO:0010970	transport along microtubule	8	102	0.116701	0.561242	ENSGALG00000002497;ENSGALG00000005869;ENSGALG00000006860;ENSGALG00000007438;ENSGALG00000008049;ENSGALG00000009318;ENSGALG00000015878;ENSGALG00000016125
GO:0072175	epithelial tube formation	8	102	0.116701	0.561242	ENSGALG00000001331;ENSGALG00000004249;ENSGALG00000004386;ENSGALG00000007668;ENSGALG00000008096;ENSGALG00000009064;ENSGALG00000013424;ENSGALG00000014974
GO:0099111	microtubule-based transport	8	102	0.116701	0.561242	ENSGALG00000002497;ENSGALG00000005869;ENSGALG00000006860;ENSGALG00000007438;ENSGALG00000008049;ENSGALG00000009318;ENSGALG00000015878;ENSGALG00000016125
GO:0099643	signal release from synapse	8	102	0.116701	0.561242	ENSGALG00000001682;ENSGALG00000005801;ENSGALG00000007268;ENSGALG00000007298;ENSGALG00000008313;ENSGALG00000012890;ENSGALG00000012894;ENSGALG00000026446
GO:0031325	positive regulation of cellular metabolic process	114	2140	0.116817	0.561242	ENSGALG00000000120;ENSGALG00000000186;ENSGALG00000000209;ENSGALG00000000284;ENSGALG00000000511;ENSGALG00000000542;ENSGALG00000000551;ENSGALG00000000583;ENSGALG00000000678;ENSGALG00000000703;ENSGALG00000000712;ENSGALG00000000713;ENSGALG00000000883;ENSGALG00000000892;ENSGALG00000000944;ENSGALG00000001276;ENSGALG00000001501;ENSGALG00000001708;ENSGALG00000001729;ENSGALG00000001731;ENSGALG00000001773;…
GO:0060284	regulation of cell development	34	573	0.117207	0.561242	ENSGALG00000000120;ENSGALG00000000227;ENSGALG00000000703;ENSGALG00000000712;ENSGALG00000000713;ENSGALG00000001708;ENSGALG00000002375;ENSGALG00000002515;ENSGALG00000004386;ENSGALG00000004530;ENSGALG00000005713;ENSGALG00000005909;ENSGALG00000006424;ENSGALG00000006655;ENSGALG00000006751;ENSGALG00000006898;ENSGALG00000007114;ENSGALG00000007184;ENSGALG00000007668;ENSGALG00000008263;ENSGALG00000008459;…
GO:0001818	negative regulation of cytokine production	9	119	0.118259	0.561242	ENSGALG00000000209;ENSGALG00000000892;ENSGALG00000001729;ENSGALG00000003837;ENSGALG00000007114;ENSGALG00000007716;ENSGALG00000012304;ENSGALG00000014976;ENSGALG00000027512
GO:0007041	lysosomal transport	6	70	0.118857	0.561242	ENSGALG00000000769;ENSGALG00000005902;ENSGALG00000008500;ENSGALG00000012148;ENSGALG00000015576;ENSGALG00000016806
GO:1901343	negative regulation of vasculature development	6	70	0.118857	0.561242	ENSGALG00000002249;ENSGALG00000003396;ENSGALG00000007668;ENSGALG00000009477;ENSGALG00000014329;ENSGALG00000016176
GO:0090132	epithelium migration	13	188	0.118997	0.561242	ENSGALG00000000120;ENSGALG00000004386;ENSGALG00000005483;ENSGALG00000005909;ENSGALG00000007114;ENSGALG00000007177;ENSGALG00000008459;ENSGALG00000008473;ENSGALG00000009477;ENSGALG00000010811;ENSGALG00000012799;ENSGALG00000015215;ENSGALG00000015305
GO:0051223	regulation of protein transport	22	350	0.119	0.561242	ENSGALG00000000209;ENSGALG00000000712;ENSGALG00000000892;ENSGALG00000001299;ENSGALG00000001729;ENSGALG00000002016;ENSGALG00000002364;ENSGALG00000004285;ENSGALG00000004758;ENSGALG00000005105;ENSGALG00000007021;ENSGALG00000007101;ENSGALG00000007114;ENSGALG00000008490;ENSGALG00000008569;ENSGALG00000009477;ENSGALG00000010820;ENSGALG00000015304;ENSGALG00000015880;ENSGALG00000016661;ENSGALG00000016806;…
GO:0050767	regulation of neurogenesis	30	499	0.119892	0.561242	ENSGALG00000000227;ENSGALG00000000703;ENSGALG00000000712;ENSGALG00000000713;ENSGALG00000001708;ENSGALG00000002375;ENSGALG00000002515;ENSGALG00000004386;ENSGALG00000004530;ENSGALG00000005713;ENSGALG00000005909;ENSGALG00000006424;ENSGALG00000006655;ENSGALG00000006751;ENSGALG00000006898;ENSGALG00000007184;ENSGALG00000007668;ENSGALG00000008263;ENSGALG00000008459;ENSGALG00000008473;ENSGALG00000010500;…
GO:0065008	regulation of biological quality	130	2464	0.119963	0.561242	ENSGALG00000000209;ENSGALG00000000227;ENSGALG00000000721;ENSGALG00000000723;ENSGALG00000000724;ENSGALG00000000883;ENSGALG00000000892;ENSGALG00000001299;ENSGALG00000001309;ENSGALG00000001501;ENSGALG00000001682;ENSGALG00000001708;ENSGALG00000001716;ENSGALG00000001945;ENSGALG00000001954;ENSGALG00000002016;ENSGALG00000002364;ENSGALG00000002375;ENSGALG00000002408;ENSGALG00000002497;ENSGALG00000002515;…
GO:0060548	negative regulation of cell death	32	537	0.120703	0.561242	ENSGALG00000000209;ENSGALG00000000724;ENSGALG00000000892;ENSGALG00000000911;ENSGALG00000001315;ENSGALG00000001708;ENSGALG00000001882;ENSGALG00000002016;ENSGALG00000002375;ENSGALG00000004386;ENSGALG00000005909;ENSGALG00000006480;ENSGALG00000007101;ENSGALG00000007659;ENSGALG00000007668;ENSGALG00000009064;ENSGALG00000009477;ENSGALG00000009739;ENSGALG00000009844;ENSGALG00000010039;ENSGALG00000010659;…
GO:0012501	programmed cell death	56	998	0.121959	0.561242	ENSGALG00000000120;ENSGALG00000000186;ENSGALG00000000209;ENSGALG00000000497;ENSGALG00000000892;ENSGALG00000000911;ENSGALG00000001315;ENSGALG00000001708;ENSGALG00000001812;ENSGALG00000001882;ENSGALG00000002016;ENSGALG00000002375;ENSGALG00000002497;ENSGALG00000002515;ENSGALG00000004220;ENSGALG00000004386;ENSGALG00000005505;ENSGALG00000005688;ENSGALG00000005701;ENSGALG00000005909;ENSGALG00000005928;…
GO:0048468	cell development	75	1370	0.122188	0.561242	ENSGALG00000000120;ENSGALG00000000195;ENSGALG00000000227;ENSGALG00000000703;ENSGALG00000000712;ENSGALG00000000713;ENSGALG00000001501;ENSGALG00000001708;ENSGALG00000001721;ENSGALG00000001773;ENSGALG00000001812;ENSGALG00000002375;ENSGALG00000002408;ENSGALG00000002515;ENSGALG00000003381;ENSGALG00000003521;ENSGALG00000004155;ENSGALG00000004285;ENSGALG00000004386;ENSGALG00000004530;ENSGALG00000005292;…
GO:1901576	organic substance biosynthetic process	193	3744	0.122439	0.561242	ENSGALG00000000120;ENSGALG00000000209;ENSGALG00000000284;ENSGALG00000000542;ENSGALG00000000583;ENSGALG00000000672;ENSGALG00000000678;ENSGALG00000000703;ENSGALG00000000708;ENSGALG00000000713;ENSGALG00000000769;ENSGALG00000000883;ENSGALG00000000892;ENSGALG00000000911;ENSGALG00000000944;ENSGALG00000001031;ENSGALG00000001117;ENSGALG00000001276;ENSGALG00000001299;ENSGALG00000001309;ENSGALG00000001330;…
GO:0051271	negative regulation of cellular component movement	13	189	0.122537	0.561242	ENSGALG00000000120;ENSGALG00000003521;ENSGALG00000005696;ENSGALG00000006049;ENSGALG00000006061;ENSGALG00000006689;ENSGALG00000006695;ENSGALG00000007177;ENSGALG00000009477;ENSGALG00000014687;ENSGALG00000015297;ENSGALG00000015572;ENSGALG00000027512
GO:1903522	regulation of blood circulation	10	137	0.122804	0.561242	ENSGALG00000000120;ENSGALG00000003521;ENSGALG00000006490;ENSGALG00000007409;ENSGALG00000008435;ENSGALG00000008459;ENSGALG00000008949;ENSGALG00000012200;ENSGALG00000012894;ENSGALG00000021272
GO:0032482	Rab protein signal transduction	5	55	0.122988	0.561242	ENSGALG00000000712;ENSGALG00000000769;ENSGALG00000003487;ENSGALG00000006710;ENSGALG00000017248
GO:2001023	regulation of response to drug	5	55	0.122988	0.561242	ENSGALG00000000892;ENSGALG00000005801;ENSGALG00000006049;ENSGALG00000007668;ENSGALG00000016617
GO:0070201	regulation of establishment of protein localization	23	370	0.12303	0.561242	ENSGALG00000000209;ENSGALG00000000712;ENSGALG00000000892;ENSGALG00000001299;ENSGALG00000001729;ENSGALG00000002016;ENSGALG00000002364;ENSGALG00000004285;ENSGALG00000004758;ENSGALG00000005105;ENSGALG00000007021;ENSGALG00000007101;ENSGALG00000007114;ENSGALG00000008490;ENSGALG00000008569;ENSGALG00000009477;ENSGALG00000010820;ENSGALG00000015304;ENSGALG00000015880;ENSGALG00000016088;ENSGALG00000016661;…
GO:0006354	DNA-templated transcription, elongation	4	40	0.123782	0.561242	ENSGALG00000000944;ENSGALG00000001731;ENSGALG00000008595;ENSGALG00000010007
GO:0031146	SCF-dependent proteasomal ubiquitin-dependent protein catabolic process	4	40	0.123782	0.561242	ENSGALG00000001682;ENSGALG00000004611;ENSGALG00000006474;ENSGALG00000021117
GO:0045685	regulation of glial cell differentiation	4	40	0.123782	0.561242	ENSGALG00000000703;ENSGALG00000002375;ENSGALG00000010500;ENSGALG00000015305
GO:0046579	positive regulation of Ras protein signal transduction	4	40	0.123782	0.561242	ENSGALG00000004530;ENSGALG00000007114;ENSGALG00000012890;ENSGALG00000015215
GO:0061371	determination of heart left/right asymmetry	4	40	0.123782	0.561242	ENSGALG00000002375;ENSGALG00000006860;ENSGALG00000008096;ENSGALG00000014974
GO:1903524	positive regulation of blood circulation	4	40	0.123782	0.561242	ENSGALG00000003521;ENSGALG00000006490;ENSGALG00000008949;ENSGALG00000012200
GO:1904589	regulation of protein import	4	40	0.123782	0.561242	ENSGALG00000002016;ENSGALG00000005105;ENSGALG00000007101;ENSGALG00000008569
GO:1904894	positive regulation of STAT cascade	4	40	0.123782	0.561242	ENSGALG00000000892;ENSGALG00000002375;ENSGALG00000013372;ENSGALG00000026207
GO:0031123	RNA 3'-end processing	6	71	0.124902	0.561242	ENSGALG00000002087;ENSGALG00000007370;ENSGALG00000007683;ENSGALG00000010622;ENSGALG00000017249;ENSGALG00000017368
GO:0062013	positive regulation of small molecule metabolic process	6	71	0.124902	0.561242	ENSGALG00000000703;ENSGALG00000005494;ENSGALG00000007109;ENSGALG00000011058;ENSGALG00000012304;ENSGALG00000012624
GO:0007417	central nervous system development	33	558	0.125089	0.561242	ENSGALG00000000227;ENSGALG00000000703;ENSGALG00000000713;ENSGALG00000001501;ENSGALG00000001708;ENSGALG00000002375;ENSGALG00000003381;ENSGALG00000004249;ENSGALG00000004386;ENSGALG00000005909;ENSGALG00000006695;ENSGALG00000006725;ENSGALG00000006860;ENSGALG00000007101;ENSGALG00000007184;ENSGALG00000007314;ENSGALG00000007370;ENSGALG00000007416;ENSGALG00000007430;ENSGALG00000007668;ENSGALG00000008096;…
GO:0033673	negative regulation of kinase activity	11	155	0.126045	0.561242	ENSGALG00000000523;ENSGALG00000002016;ENSGALG00000007557;ENSGALG00000007668;ENSGALG00000008569;ENSGALG00000011419;ENSGALG00000012179;ENSGALG00000014687;ENSGALG00000023066;ENSGALG00000028318;ENSGALG00000029077
GO:0007265	Ras protein signal transduction	20	316	0.12608	0.561242	ENSGALG00000000712;ENSGALG00000000769;ENSGALG00000002497;ENSGALG00000002850;ENSGALG00000003487;ENSGALG00000004530;ENSGALG00000005483;ENSGALG00000005781;ENSGALG00000006061;ENSGALG00000006695;ENSGALG00000006710;ENSGALG00000006969;ENSGALG00000007114;ENSGALG00000008546;ENSGALG00000011277;ENSGALG00000012890;ENSGALG00000015215;ENSGALG00000015572;ENSGALG00000017248;ENSGALG00000029077
GO:0090130	tissue migration	13	190	0.126137	0.561242	ENSGALG00000000120;ENSGALG00000004386;ENSGALG00000005483;ENSGALG00000005909;ENSGALG00000007114;ENSGALG00000007177;ENSGALG00000008459;ENSGALG00000008473;ENSGALG00000009477;ENSGALG00000010811;ENSGALG00000012799;ENSGALG00000015215;ENSGALG00000015305
GO:0051239	regulation of multicellular organismal process	98	1829	0.126319	0.561242	ENSGALG00000000120;ENSGALG00000000209;ENSGALG00000000227;ENSGALG00000000583;ENSGALG00000000703;ENSGALG00000000712;ENSGALG00000000713;ENSGALG00000000769;ENSGALG00000000883;ENSGALG00000000892;ENSGALG00000000911;ENSGALG00000001501;ENSGALG00000001708;ENSGALG00000001729;ENSGALG00000002016;ENSGALG00000002249;ENSGALG00000002375;ENSGALG00000002515;ENSGALG00000003396;ENSGALG00000003521;ENSGALG00000003767;…
GO:0002262	myeloid cell homeostasis	8	104	0.126517	0.561242	ENSGALG00000001708;ENSGALG00000005505;ENSGALG00000005909;ENSGALG00000007716;ENSGALG00000012540;ENSGALG00000012541;ENSGALG00000015297;ENSGALG00000025907
GO:1904018	positive regulation of vasculature development	8	104	0.126517	0.561242	ENSGALG00000000892;ENSGALG00000002375;ENSGALG00000004841;ENSGALG00000005909;ENSGALG00000011031;ENSGALG00000014687;ENSGALG00000014976;ENSGALG00000015305
GO:0002446	neutrophil mediated immunity	2	13	0.126576	0.561242	ENSGALG00000005688;ENSGALG00000006695
GO:0003177	pulmonary valve development	2	13	0.126576	0.561242	ENSGALG00000002375;ENSGALG00000008459
GO:0003299	muscle hypertrophy in response to stress	2	13	0.126576	0.561242	ENSGALG00000000120;ENSGALG00000014976
GO:0006525	arginine metabolic process	2	13	0.126576	0.561242	ENSGALG00000002558;ENSGALG00000002576
GO:0006907	pinocytosis	2	13	0.126576	0.561242	ENSGALG00000000883;ENSGALG00000002283
GO:0006999	nuclear pore organization	2	13	0.126576	0.561242	ENSGALG00000005105;ENSGALG00000011662
GO:0007141	male meiosis I	2	13	0.126576	0.561242	ENSGALG00000010659;ENSGALG00000011565
GO:0009404	toxin metabolic process	2	13	0.126576	0.561242	ENSGALG00000001320;ENSGALG00000008133
GO:0010592	positive regulation of lamellipodium assembly	2	13	0.126576	0.561242	ENSGALG00000021128;ENSGALG00000023843
GO:0014898	cardiac muscle hypertrophy in response to stress	2	13	0.126576	0.561242	ENSGALG00000000120;ENSGALG00000014976
GO:0031954	positive regulation of protein autophosphorylation	2	13	0.126576	0.561242	ENSGALG00000006061;ENSGALG00000017211
GO:0032703	negative regulation of interleukin-2 production	2	13	0.126576	0.561242	ENSGALG00000000209;ENSGALG00000001729
GO:0032770	positive regulation of monooxygenase activity	2	13	0.126576	0.561242	ENSGALG00000012200;ENSGALG00000026757
GO:0042403	thyroid hormone metabolic process	2	13	0.126576	0.561242	ENSGALG00000001708;ENSGALG00000010736
GO:0045324	late endosome to vacuole transport	2	13	0.126576	0.561242	ENSGALG00000001309;ENSGALG00000011047
GO:0046596	regulation of viral entry into host cell	2	13	0.126576	0.561242	ENSGALG00000015304;ENSGALG00000023571
GO:0046823	negative regulation of nucleocytoplasmic transport	2	13	0.126576	0.561242	ENSGALG00000005105;ENSGALG00000008569
GO:0046838	phosphorylated carbohydrate dephosphorylation	2	13	0.126576	0.561242	ENSGALG00000001964;ENSGALG00000010493
GO:0071545	inositol phosphate catabolic process	2	13	0.126576	0.561242	ENSGALG00000001964;ENSGALG00000010493
GO:0072012	glomerulus vasculature development	2	13	0.126576	0.561242	ENSGALG00000002375;ENSGALG00000007668
GO:0090312	positive regulation of protein deacetylation	2	13	0.126576	0.561242	ENSGALG00000000551;ENSGALG00000010659
GO:0097154	GABAergic neuron differentiation	2	13	0.126576	0.561242	ENSGALG00000005909;ENSGALG00000007184
GO:1901017	negative regulation of potassium ion transmembrane transporter activity	2	13	0.126576	0.561242	ENSGALG00000008435;ENSGALG00000017012
GO:1903055	positive regulation of extracellular matrix organization	2	13	0.126576	0.561242	ENSGALG00000004386;ENSGALG00000021128
GO:1904706	negative regulation of vascular smooth muscle cell proliferation	2	13	0.126576	0.561242	ENSGALG00000000892;ENSGALG00000003521
GO:0032655	regulation of interleukin-12 production	3	26	0.126684	0.561242	ENSGALG00000000892;ENSGALG00000006785;ENSGALG00000012304
GO:0033260	nuclear DNA replication	3	26	0.126684	0.561242	ENSGALG00000008553;ENSGALG00000014280;ENSGALG00000015800
GO:0035329	hippo signaling	3	26	0.126684	0.561242	ENSGALG00000005415;ENSGALG00000010668;ENSGALG00000014342
GO:0070884	regulation of calcineurin-NFAT signaling cascade	3	26	0.126684	0.561242	ENSGALG00000000209;ENSGALG00000004282;ENSGALG00000008569
GO:0106056	regulation of calcineurin-mediated signaling	3	26	0.126684	0.561242	ENSGALG00000000209;ENSGALG00000004282;ENSGALG00000008569
GO:1903053	regulation of extracellular matrix organization	3	26	0.126684	0.561242	ENSGALG00000002375;ENSGALG00000004386;ENSGALG00000021128
GO:0008202	steroid metabolic process	10	138	0.127084	0.561242	ENSGALG00000001708;ENSGALG00000006198;ENSGALG00000007109;ENSGALG00000007114;ENSGALG00000007716;ENSGALG00000008121;ENSGALG00000011058;ENSGALG00000012304;ENSGALG00000014607;ENSGALG00000016665
GO:0032496	response to lipopolysaccharide	10	138	0.127084	0.561242	ENSGALG00000000883;ENSGALG00000000892;ENSGALG00000001501;ENSGALG00000002283;ENSGALG00000006695;ENSGALG00000012200;ENSGALG00000012304;ENSGALG00000012801;ENSGALG00000014280;ENSGALG00000015791
GO:0048514	blood vessel morphogenesis	23	372	0.128148	0.561242	ENSGALG00000000892;ENSGALG00000001708;ENSGALG00000002249;ENSGALG00000002375;ENSGALG00000004841;ENSGALG00000005438;ENSGALG00000005483;ENSGALG00000005505;ENSGALG00000005909;ENSGALG00000006708;ENSGALG00000006751;ENSGALG00000008459;ENSGALG00000008473;ENSGALG00000009477;ENSGALG00000011031;ENSGALG00000011058;ENSGALG00000014329;ENSGALG00000014687;ENSGALG00000014976;ENSGALG00000015305;ENSGALG00000016176;…
GO:0048518	positive regulation of biological process	194	3771	0.128418	0.561242	ENSGALG00000000120;ENSGALG00000000186;ENSGALG00000000209;ENSGALG00000000284;ENSGALG00000000511;ENSGALG00000000542;ENSGALG00000000551;ENSGALG00000000583;ENSGALG00000000678;ENSGALG00000000703;ENSGALG00000000708;ENSGALG00000000712;ENSGALG00000000713;ENSGALG00000000745;ENSGALG00000000769;ENSGALG00000000883;ENSGALG00000000892;ENSGALG00000000911;ENSGALG00000000944;ENSGALG00000001276;ENSGALG00000001309;…
GO:0016050	vesicle organization	13	191	0.129797	0.561242	ENSGALG00000000723;ENSGALG00000000769;ENSGALG00000001773;ENSGALG00000002364;ENSGALG00000003487;ENSGALG00000005902;ENSGALG00000006704;ENSGALG00000007268;ENSGALG00000008487;ENSGALG00000009847;ENSGALG00000011280;ENSGALG00000015304;ENSGALG00000026446
GO:0051704	multi-organism process	58	1042	0.129827	0.561242	ENSGALG00000000672;ENSGALG00000000708;ENSGALG00000000712;ENSGALG00000000883;ENSGALG00000000892;ENSGALG00000001309;ENSGALG00000001501;ENSGALG00000001721;ENSGALG00000001773;ENSGALG00000002016;ENSGALG00000002283;ENSGALG00000002375;ENSGALG00000004220;ENSGALG00000004221;ENSGALG00000004386;ENSGALG00000004557;ENSGALG00000004629;ENSGALG00000005247;ENSGALG00000005902;ENSGALG00000006689;ENSGALG00000006695;…
GO:0030216	keratinocyte differentiation	5	56	0.130057	0.561242	ENSGALG00000001331;ENSGALG00000001708;ENSGALG00000002375;ENSGALG00000005678;ENSGALG00000010036
GO:0051298	centrosome duplication	5	56	0.130057	0.561242	ENSGALG00000006011;ENSGALG00000006632;ENSGALG00000007510;ENSGALG00000008974;ENSGALG00000011533
GO:0090100	positive regulation of transmembrane receptor protein serine/threonine kinase signaling pathway	6	72	0.131095	0.561242	ENSGALG00000000120;ENSGALG00000002375;ENSGALG00000003891;ENSGALG00000007668;ENSGALG00000008459;ENSGALG00000010659
GO:0098754	detoxification	6	72	0.131095	0.561242	ENSGALG00000007109;ENSGALG00000012200;ENSGALG00000012624;ENSGALG00000015286;ENSGALG00000026757;ENSGALG00000027950
GO:0030073	insulin secretion	8	105	0.131582	0.561242	ENSGALG00000001299;ENSGALG00000004285;ENSGALG00000004758;ENSGALG00000008490;ENSGALG00000010820;ENSGALG00000015880;ENSGALG00000016661;ENSGALG00000026446
GO:0043484	regulation of RNA splicing	8	105	0.131582	0.561242	ENSGALG00000000533;ENSGALG00000002014;ENSGALG00000002087;ENSGALG00000003374;ENSGALG00000007101;ENSGALG00000012540;ENSGALG00000025907;ENSGALG00000026081
GO:0048489	synaptic vesicle transport	8	105	0.131582	0.561242	ENSGALG00000001682;ENSGALG00000005801;ENSGALG00000007268;ENSGALG00000007298;ENSGALG00000008313;ENSGALG00000012890;ENSGALG00000012894;ENSGALG00000026446
GO:0097480	establishment of synaptic vesicle localization	8	105	0.131582	0.561242	ENSGALG00000001682;ENSGALG00000005801;ENSGALG00000007268;ENSGALG00000007298;ENSGALG00000008313;ENSGALG00000012890;ENSGALG00000012894;ENSGALG00000026446
GO:0009058	biosynthetic process	195	3795	0.131735	0.561242	ENSGALG00000000120;ENSGALG00000000209;ENSGALG00000000284;ENSGALG00000000542;ENSGALG00000000583;ENSGALG00000000672;ENSGALG00000000678;ENSGALG00000000703;ENSGALG00000000708;ENSGALG00000000713;ENSGALG00000000724;ENSGALG00000000769;ENSGALG00000000883;ENSGALG00000000892;ENSGALG00000000911;ENSGALG00000000944;ENSGALG00000001031;ENSGALG00000001117;ENSGALG00000001276;ENSGALG00000001299;ENSGALG00000001309;…
GO:0042592	homeostatic process	63	1141	0.131744	0.561242	ENSGALG00000000209;ENSGALG00000000721;ENSGALG00000000724;ENSGALG00000001501;ENSGALG00000001708;ENSGALG00000002375;ENSGALG00000002408;ENSGALG00000002497;ENSGALG00000002618;ENSGALG00000002764;ENSGALG00000003425;ENSGALG00000003456;ENSGALG00000003891;ENSGALG00000004249;ENSGALG00000004285;ENSGALG00000004386;ENSGALG00000004758;ENSGALG00000004841;ENSGALG00000005305;ENSGALG00000005505;ENSGALG00000005696;…
GO:0000726	non-recombinational repair	4	41	0.132278	0.561242	ENSGALG00000008938;ENSGALG00000016854;ENSGALG00000017211;ENSGALG00000025907
GO:0033209	tumor necrosis factor-mediated signaling pathway	4	41	0.132278	0.561242	ENSGALG00000001882;ENSGALG00000007114;ENSGALG00000015297;ENSGALG00000027950
GO:1901615	organic hydroxy compound metabolic process	18	282	0.133491	0.561242	ENSGALG00000001708;ENSGALG00000001964;ENSGALG00000002729;ENSGALG00000005701;ENSGALG00000006198;ENSGALG00000007109;ENSGALG00000007114;ENSGALG00000007716;ENSGALG00000010493;ENSGALG00000010736;ENSGALG00000011058;ENSGALG00000011285;ENSGALG00000012200;ENSGALG00000012304;ENSGALG00000015264;ENSGALG00000016205;ENSGALG00000016665;ENSGALG00000026757
GO:0009141	nucleoside triphosphate metabolic process	13	192	0.133515	0.561242	ENSGALG00000001117;ENSGALG00000001330;ENSGALG00000005789;ENSGALG00000006899;ENSGALG00000008587;ENSGALG00000008606;ENSGALG00000011035;ENSGALG00000012624;ENSGALG00000013191;ENSGALG00000014121;ENSGALG00000014906;ENSGALG00000015303;ENSGALG00000025907
GO:0071248	cellular response to metal ion	7	89	0.135139	0.561242	ENSGALG00000000209;ENSGALG00000000721;ENSGALG00000001501;ENSGALG00000003837;ENSGALG00000008435;ENSGALG00000008474;ENSGALG00000010811
GO:0044255	cellular lipid metabolic process	37	639	0.13522	0.561242	ENSGALG00000000703;ENSGALG00000000724;ENSGALG00000001042;ENSGALG00000001299;ENSGALG00000001964;ENSGALG00000002016;ENSGALG00000002260;ENSGALG00000002729;ENSGALG00000004220;ENSGALG00000005494;ENSGALG00000005505;ENSGALG00000005696;ENSGALG00000005701;ENSGALG00000006689;ENSGALG00000006872;ENSGALG00000006882;ENSGALG00000007109;ENSGALG00000007114;ENSGALG00000007474;ENSGALG00000007538;ENSGALG00000007557;…
GO:0030100	regulation of endocytosis	10	140	0.135884	0.561242	ENSGALG00000005483;ENSGALG00000005781;ENSGALG00000006695;ENSGALG00000006702;ENSGALG00000007114;ENSGALG00000007557;ENSGALG00000011041;ENSGALG00000014974;ENSGALG00000015304;ENSGALG00000029077
GO:0048167	regulation of synaptic plasticity	8	106	0.13675	0.561242	ENSGALG00000001501;ENSGALG00000004758;ENSGALG00000005696;ENSGALG00000006217;ENSGALG00000006818;ENSGALG00000010811;ENSGALG00000012890;ENSGALG00000015305
GO:0051048	negative regulation of secretion	8	106	0.13675	0.561242	ENSGALG00000000892;ENSGALG00000002375;ENSGALG00000004758;ENSGALG00000005902;ENSGALG00000006695;ENSGALG00000007114;ENSGALG00000008490;ENSGALG00000010820
GO:0043903	regulation of symbiosis, encompassing mutualism through parasitism	9	123	0.136822	0.561242	ENSGALG00000000708;ENSGALG00000000892;ENSGALG00000001309;ENSGALG00000002375;ENSGALG00000005902;ENSGALG00000014280;ENSGALG00000015304;ENSGALG00000017011;ENSGALG00000023571
GO:0071772	response to BMP	9	123	0.136822	0.561242	ENSGALG00000000120;ENSGALG00000002375;ENSGALG00000003891;ENSGALG00000004386;ENSGALG00000007668;ENSGALG00000008459;ENSGALG00000009064;ENSGALG00000012623;ENSGALG00000014976
GO:0071773	cellular response to BMP stimulus	9	123	0.136822	0.561242	ENSGALG00000000120;ENSGALG00000002375;ENSGALG00000003891;ENSGALG00000004386;ENSGALG00000007668;ENSGALG00000008459;ENSGALG00000009064;ENSGALG00000012623;ENSGALG00000014976
GO:0001911	negative regulation of leukocyte mediated cytotoxicity	1	3	0.137223	0.561242	ENSGALG00000013372
GO:0001915	negative regulation of T cell mediated cytotoxicity	1	3	0.137223	0.561242	ENSGALG00000013372
GO:0002025	norepinephrine-epinephrine-mediated vasodilation involved in regulation of systemic arterial blood pressure	1	3	0.137223	0.561242	ENSGALG00000008949
GO:0002085	inhibition of neuroepithelial cell differentiation	1	3	0.137223	0.561242	ENSGALG00000002375
GO:0002249	lymphocyte anergy	1	3	0.137223	0.561242	ENSGALG00000007416
GO:0002666	positive regulation of T cell tolerance induction	1	3	0.137223	0.561242	ENSGALG00000007416
GO:0002667	regulation of T cell anergy	1	3	0.137223	0.561242	ENSGALG00000007416
GO:0002677	negative regulation of chronic inflammatory response	1	3	0.137223	0.561242	ENSGALG00000000892
GO:0002870	T cell anergy	1	3	0.137223	0.561242	ENSGALG00000007416
GO:0002911	regulation of lymphocyte anergy	1	3	0.137223	0.561242	ENSGALG00000007416
GO:0003190	atrioventricular valve formation	1	3	0.137223	0.561242	ENSGALG00000002515
GO:0003219	cardiac right ventricle formation	1	3	0.137223	0.561242	ENSGALG00000002375
GO:0003330	regulation of extracellular matrix constituent secretion	1	3	0.137223	0.561242	ENSGALG00000002375
GO:0006297	nucleotide-excision repair, DNA gap filling	1	3	0.137223	0.561242	ENSGALG00000016854
GO:0006404	RNA import into nucleus	1	3	0.137223	0.561242	ENSGALG00000005105
GO:0006420	arginyl-tRNA aminoacylation	1	3	0.137223	0.561242	ENSGALG00000015806
GO:0006542	glutamine biosynthetic process	1	3	0.137223	0.561242	ENSGALG00000016273
GO:0006552	leucine catabolic process	1	3	0.137223	0.561242	ENSGALG00000002529
GO:0006598	polyamine catabolic process	1	3	0.137223	0.561242	ENSGALG00000016348
GO:0006701	progesterone biosynthetic process	1	3	0.137223	0.561242	ENSGALG00000014607
GO:0006702	androgen biosynthetic process	1	3	0.137223	0.561242	ENSGALG00000001708
GO:0006842	tricarboxylic acid transport	1	3	0.137223	0.561242	ENSGALG00000005995
GO:0007386	compartment pattern specification	1	3	0.137223	0.561242	ENSGALG00000002375
GO:0010724	regulation of definitive erythrocyte differentiation	1	3	0.137223	0.561242	ENSGALG00000012540
GO:0010796	regulation of multivesicular body size	1	3	0.137223	0.561242	ENSGALG00000001309
GO:0010807	regulation of synaptic vesicle priming	1	3	0.137223	0.561242	ENSGALG00000008313
GO:0010847	regulation of chromatin assembly	1	3	0.137223	0.561242	ENSGALG00000005105
GO:0010957	negative regulation of vitamin D biosynthetic process	1	3	0.137223	0.561242	ENSGALG00000012304
GO:0010989	negative regulation of low-density lipoprotein particle clearance	1	3	0.137223	0.561242	ENSGALG00000000911
GO:0014034	neural crest cell fate commitment	1	3	0.137223	0.561242	ENSGALG00000004386
GO:0015739	sialic acid transport	1	3	0.137223	0.561242	ENSGALG00000015808
GO:0015746	citrate transport	1	3	0.137223	0.561242	ENSGALG00000005995
GO:0015766	disaccharide transport	1	3	0.137223	0.561242	ENSGALG00000000703
GO:0015770	sucrose transport	1	3	0.137223	0.561242	ENSGALG00000000703
GO:0015772	oligosaccharide transport	1	3	0.137223	0.561242	ENSGALG00000000703
GO:0016128	phytosteroid metabolic process	1	3	0.137223	0.561242	ENSGALG00000016665
GO:0016129	phytosteroid biosynthetic process	1	3	0.137223	0.561242	ENSGALG00000016665
GO:0016240	autophagosome membrane docking	1	3	0.137223	0.561242	ENSGALG00000012148
GO:0019541	propionate metabolic process	1	3	0.137223	0.561242	ENSGALG00000007538
GO:0019563	glycerol catabolic process	1	3	0.137223	0.561242	ENSGALG00000002729
GO:0019886	antigen processing and presentation of exogenous peptide antigen via MHC class II	1	3	0.137223	0.561242	ENSGALG00000000786
GO:0021502	neural fold elevation formation	1	3	0.137223	0.561242	ENSGALG00000007668
GO:0021590	cerebellum maturation	1	3	0.137223	0.561242	ENSGALG00000007430
GO:0021699	cerebellar cortex maturation	1	3	0.137223	0.561242	ENSGALG00000007430
GO:0021797	forebrain anterior/posterior pattern specification	1	3	0.137223	0.561242	ENSGALG00000007184
GO:0021912	regulation of transcription from RNA polymerase II promoter involved in spinal cord motor neuron fate specification	1	3	0.137223	0.561242	ENSGALG00000010500
GO:0023041	neuronal signal transduction	1	3	0.137223	0.561242	ENSGALG00000002515
GO:0030043	actin filament fragmentation	1	3	0.137223	0.561242	ENSGALG00000010027
GO:0030423	targeting of mRNA for destruction involved in RNA interference	1	3	0.137223	0.561242	ENSGALG00000007370
GO:0030538	embryonic genitalia morphogenesis	1	3	0.137223	0.561242	ENSGALG00000006480
GO:0030576	Cajal body organization	1	3	0.137223	0.561242	ENSGALG00000007101
GO:0031342	negative regulation of cell killing	1	3	0.137223	0.561242	ENSGALG00000013372
GO:0032079	positive regulation of endodeoxyribonuclease activity	1	3	0.137223	0.561242	ENSGALG00000002016
GO:0032417	positive regulation of sodium:proton antiporter activity	1	3	0.137223	0.561242	ENSGALG00000008569
GO:0032782	bile acid secretion	1	3	0.137223	0.561242	ENSGALG00000007478
GO:0033031	positive regulation of neutrophil apoptotic process	1	3	0.137223	0.561242	ENSGALG00000005505
GO:0033366	protein localization to secretory granule	1	3	0.137223	0.561242	ENSGALG00000010820
GO:0033572	transferrin transport	1	3	0.137223	0.561242	ENSGALG00000007485
GO:0033604	negative regulation of catecholamine secretion	1	3	0.137223	0.561242	ENSGALG00000010820
GO:0033634	positive regulation of cell-cell adhesion mediated by integrin	1	3	0.137223	0.561242	ENSGALG00000007416
GO:0034164	negative regulation of toll-like receptor 9 signaling pathway	1	3	0.137223	0.561242	ENSGALG00000000769
GO:0035494	SNARE complex disassembly	1	3	0.137223	0.561242	ENSGALG00000008313
GO:0035740	CD8-positive, alpha-beta T cell proliferation	1	3	0.137223	0.561242	ENSGALG00000006785
GO:0035803	egg coat formation	1	3	0.137223	0.561242	ENSGALG00000001721
GO:0035864	response to potassium ion	1	3	0.137223	0.561242	ENSGALG00000008474
GO:0035865	cellular response to potassium ion	1	3	0.137223	0.561242	ENSGALG00000008474
GO:0036118	hyaluranon cable assembly	1	3	0.137223	0.561242	ENSGALG00000007668
GO:0036151	phosphatidylcholine acyl-chain remodeling	1	3	0.137223	0.561242	ENSGALG00000013189
GO:0038110	interleukin-2-mediated signaling pathway	1	3	0.137223	0.561242	ENSGALG00000011031
GO:0042228	interleukin-8 biosynthetic process	1	3	0.137223	0.561242	ENSGALG00000016590
GO:0042339	keratan sulfate metabolic process	1	3	0.137223	0.561242	ENSGALG00000009856
GO:0042816	vitamin B6 metabolic process	1	3	0.137223	0.561242	ENSGALG00000016205
GO:0042822	pyridoxal phosphate metabolic process	1	3	0.137223	0.561242	ENSGALG00000016205
GO:0043000	Golgi to plasma membrane CFTR protein transport	1	3	0.137223	0.561242	ENSGALG00000002364
GO:0043328	protein transport to vacuole involved in ubiquitin-dependent protein catabolic process via the multivesicular body sorting pathway	1	3	0.137223	0.561242	ENSGALG00000001309
GO:0043385	mycotoxin metabolic process	1	3	0.137223	0.561242	ENSGALG00000001320
GO:0044107	cellular alcohol metabolic process	1	3	0.137223	0.561242	ENSGALG00000016665
GO:0044108	cellular alcohol biosynthetic process	1	3	0.137223	0.561242	ENSGALG00000016665
GO:0044339	canonical Wnt signaling pathway involved in osteoblast differentiation	1	3	0.137223	0.561242	ENSGALG00000009064
GO:0045006	DNA deamination	1	3	0.137223	0.561242	ENSGALG00000014280
GO:0045023	G0 to G1 transition	1	3	0.137223	0.561242	ENSGALG00000001708
GO:0045338	farnesyl diphosphate metabolic process	1	3	0.137223	0.561242	ENSGALG00000016665
GO:0045347	negative regulation of MHC class II biosynthetic process	1	3	0.137223	0.561242	ENSGALG00000000892
GO:0045349	interferon-alpha biosynthetic process	1	3	0.137223	0.561242	ENSGALG00000016590
GO:0045354	regulation of interferon-alpha biosynthetic process	1	3	0.137223	0.561242	ENSGALG00000016590
GO:0045608	negative regulation of inner ear auditory receptor cell differentiation	1	3	0.137223	0.561242	ENSGALG00000002375
GO:0045759	negative regulation of action potential	1	3	0.137223	0.561242	ENSGALG00000008435
GO:0045799	positive regulation of chromatin assembly or disassembly	1	3	0.137223	0.561242	ENSGALG00000005105
GO:0046137	negative regulation of vitamin metabolic process	1	3	0.137223	0.561242	ENSGALG00000012304
GO:0046836	glycolipid transport	1	3	0.137223	0.561242	ENSGALG00000001945
GO:0046959	habituation	1	3	0.137223	0.561242	ENSGALG00000012890
GO:0048254	snoRNA localization	1	3	0.137223	0.561242	ENSGALG00000008454
GO:0048842	positive regulation of axon extension involved in axon guidance	1	3	0.137223	0.561242	ENSGALG00000008459
GO:0048866	stem cell fate specification	1	3	0.137223	0.561242	ENSGALG00000004386
GO:0050713	negative regulation of interleukin-1 beta secretion	1	3	0.137223	0.561242	ENSGALG00000007114
GO:0050748	negative regulation of lipoprotein metabolic process	1	3	0.137223	0.561242	ENSGALG00000005297
GO:0051006	positive regulation of lipoprotein lipase activity	1	3	0.137223	0.561242	ENSGALG00000007109
GO:0051620	norepinephrine uptake	1	3	0.137223	0.561242	ENSGALG00000009621
GO:0055095	lipoprotein particle mediated signaling	1	3	0.137223	0.561242	ENSGALG00000005483
GO:0055096	low-density lipoprotein particle mediated signaling	1	3	0.137223	0.561242	ENSGALG00000005483
GO:0060022	hard palate development	1	3	0.137223	0.561242	ENSGALG00000009064
GO:0060164	regulation of timing of neuron differentiation	1	3	0.137223	0.561242	ENSGALG00000015305
GO:0060253	negative regulation of glial cell proliferation	1	3	0.137223	0.561242	ENSGALG00000002375
GO:0060268	negative regulation of respiratory burst	1	3	0.137223	0.561242	ENSGALG00000006695
GO:0060298	positive regulation of sarcomere organization	1	3	0.137223	0.561242	ENSGALG00000000120
GO:0060312	regulation of blood vessel remodeling	1	3	0.137223	0.561242	ENSGALG00000006695
GO:0060318	definitive erythrocyte differentiation	1	3	0.137223	0.561242	ENSGALG00000012540
GO:0060319	primitive erythrocyte differentiation	1	3	0.137223	0.561242	ENSGALG00000005909
GO:0060332	positive regulation of response to interferon-gamma	1	3	0.137223	0.561242	ENSGALG00000001708
GO:0060335	positive regulation of interferon-gamma-mediated signaling pathway	1	3	0.137223	0.561242	ENSGALG00000001708
GO:0060353	regulation of cell adhesion molecule production	1	3	0.137223	0.561242	ENSGALG00000007114
GO:0060378	regulation of brood size	1	3	0.137223	0.561242	ENSGALG00000005247
GO:0060558	regulation of calcidiol 1-monooxygenase activity	1	3	0.137223	0.561242	ENSGALG00000012304
GO:0060696	regulation of phospholipid catabolic process	1	3	0.137223	0.561242	ENSGALG00000002016
GO:0060737	prostate gland morphogenetic growth	1	3	0.137223	0.561242	ENSGALG00000004386
GO:0060896	neural plate pattern specification	1	3	0.137223	0.561242	ENSGALG00000010774
GO:0061141	lung ciliated cell differentiation	1	3	0.137223	0.561242	ENSGALG00000007114
GO:0061365	positive regulation of triglyceride lipase activity	1	3	0.137223	0.561242	ENSGALG00000007109
GO:0061476	response to anticoagulant	1	3	0.137223	0.561242	ENSGALG00000004386
GO:0061739	protein lipidation involved in autophagosome assembly	1	3	0.137223	0.561242	ENSGALG00000004557
GO:0070487	monocyte aggregation	1	3	0.137223	0.561242	ENSGALG00000007668
GO:0070676	intralumenal vesicle formation	1	3	0.137223	0.561242	ENSGALG00000015304
GO:0070966	nuclear-transcribed mRNA catabolic process, no-go decay	1	3	0.137223	0.561242	ENSGALG00000014891
GO:0071316	cellular response to nicotine	1	3	0.137223	0.561242	ENSGALG00000012304
GO:0071352	cellular response to interleukin-2	1	3	0.137223	0.561242	ENSGALG00000011031
GO:0071503	response to heparin	1	3	0.137223	0.561242	ENSGALG00000004386
GO:0071504	cellular response to heparin	1	3	0.137223	0.561242	ENSGALG00000004386
GO:0071670	smooth muscle cell chemotaxis	1	3	0.137223	0.561242	ENSGALG00000005438
GO:0071926	endocannabinoid signaling pathway	1	3	0.137223	0.561242	ENSGALG00000005696
GO:0072007	mesangial cell differentiation	1	3	0.137223	0.561242	ENSGALG00000002375
GO:0072034	renal vesicle induction	1	3	0.137223	0.561242	ENSGALG00000004386
GO:0072143	mesangial cell development	1	3	0.137223	0.561242	ENSGALG00000002375
GO:0072190	ureter urothelium development	1	3	0.137223	0.561242	ENSGALG00000004386
GO:0072318	clathrin coat disassembly	1	3	0.137223	0.561242	ENSGALG00000011041
GO:0072319	vesicle uncoating	1	3	0.137223	0.561242	ENSGALG00000011041
GO:0090238	positive regulation of arachidonic acid secretion	1	3	0.137223	0.561242	ENSGALG00000011149
GO:0090283	regulation of protein glycosylation in Golgi	1	3	0.137223	0.561242	ENSGALG00000010746
GO:0090403	oxidative stress-induced premature senescence	1	3	0.137223	0.561242	ENSGALG00000011149
GO:0090461	glutamate homeostasis	1	3	0.137223	0.561242	ENSGALG00000002618
GO:0097749	membrane tubulation	1	3	0.137223	0.561242	ENSGALG00000008487
GO:0098974	postsynaptic actin cytoskeleton organization	1	3	0.137223	0.561242	ENSGALG00000009621
GO:0099575	regulation of protein catabolic process at presynapse, modulating synaptic transmission	1	3	0.137223	0.561242	ENSGALG00000001682
GO:0110021	cardiac muscle myoblast proliferation	1	3	0.137223	0.561242	ENSGALG00000014976
GO:0110022	regulation of cardiac muscle myoblast proliferation	1	3	0.137223	0.561242	ENSGALG00000014976
GO:0110024	positive regulation of cardiac muscle myoblast proliferation	1	3	0.137223	0.561242	ENSGALG00000014976
GO:0110025	DNA strand resection involved in replication fork processing	1	3	0.137223	0.561242	ENSGALG00000017211
GO:0150011	regulation of neuron projection arborization	1	3	0.137223	0.561242	ENSGALG00000006655
GO:0150012	positive regulation of neuron projection arborization	1	3	0.137223	0.561242	ENSGALG00000006655
GO:1900104	regulation of hyaluranon cable assembly	1	3	0.137223	0.561242	ENSGALG00000007668
GO:1900106	positive regulation of hyaluranon cable assembly	1	3	0.137223	0.561242	ENSGALG00000007668
GO:1900127	positive regulation of hyaluronan biosynthetic process	1	3	0.137223	0.561242	ENSGALG00000012304
GO:1901097	negative regulation of autophagosome maturation	1	3	0.137223	0.561242	ENSGALG00000007557
GO:1901664	regulation of NAD+ ADP-ribosyltransferase activity	1	3	0.137223	0.561242	ENSGALG00000016067
GO:1901666	positive regulation of NAD+ ADP-ribosyltransferase activity	1	3	0.137223	0.561242	ENSGALG00000016067
GO:1901727	positive regulation of histone deacetylase activity	1	3	0.137223	0.561242	ENSGALG00000000551
GO:1902412	regulation of mitotic cytokinesis	1	3	0.137223	0.561242	ENSGALG00000007525
GO:1902731	negative regulation of chondrocyte proliferation	1	3	0.137223	0.561242	ENSGALG00000008459
GO:1902950	regulation of dendritic spine maintenance	1	3	0.137223	0.561242	ENSGALG00000000209
GO:1903026	negative regulation of RNA polymerase II regulatory region sequence-specific DNA binding	1	3	0.137223	0.561242	ENSGALG00000000542
GO:1903059	regulation of protein lipidation	1	3	0.137223	0.561242	ENSGALG00000005297
GO:1903297	regulation of hypoxia-induced intrinsic apoptotic signaling pathway	1	3	0.137223	0.561242	ENSGALG00000007659
GO:1903298	negative regulation of hypoxia-induced intrinsic apoptotic signaling pathway	1	3	0.137223	0.561242	ENSGALG00000007659
GO:1903542	negative regulation of exosomal secretion	1	3	0.137223	0.561242	ENSGALG00000005902
GO:1903772	regulation of viral budding via host ESCRT complex	1	3	0.137223	0.561242	ENSGALG00000001309
GO:1903795	regulation of inorganic anion transmembrane transport	1	3	0.137223	0.561242	ENSGALG00000000209
GO:1905292	regulation of neural crest cell differentiation	1	3	0.137223	0.561242	ENSGALG00000007668
GO:1905294	positive regulation of neural crest cell differentiation	1	3	0.137223	0.561242	ENSGALG00000007668
GO:1905310	regulation of cardiac neural crest cell migration involved in outflow tract morphogenesis	1	3	0.137223	0.561242	ENSGALG00000007668
GO:1905312	positive regulation of cardiac neural crest cell migration involved in outflow tract morphogenesis	1	3	0.137223	0.561242	ENSGALG00000007668
GO:1905651	regulation of artery morphogenesis	1	3	0.137223	0.561242	ENSGALG00000002375
GO:1905653	positive regulation of artery morphogenesis	1	3	0.137223	0.561242	ENSGALG00000002375
GO:1905664	regulation of calcium ion import across plasma membrane	1	3	0.137223	0.561242	ENSGALG00000000209
GO:2000211	regulation of glutamate metabolic process	1	3	0.137223	0.561242	ENSGALG00000001812
GO:2000298	regulation of Rho-dependent protein serine/threonine kinase activity	1	3	0.137223	0.561242	ENSGALG00000006751
GO:2000347	positive regulation of hepatocyte proliferation	1	3	0.137223	0.561242	ENSGALG00000001708
GO:2000354	regulation of ovarian follicle development	1	3	0.137223	0.561242	ENSGALG00000011058
GO:2000564	regulation of CD8-positive, alpha-beta T cell proliferation	1	3	0.137223	0.561242	ENSGALG00000006785
GO:2000671	regulation of motor neuron apoptotic process	1	3	0.137223	0.561242	ENSGALG00000007101
GO:2000672	negative regulation of motor neuron apoptotic process	1	3	0.137223	0.561242	ENSGALG00000007101
GO:2000739	regulation of mesenchymal stem cell differentiation	1	3	0.137223	0.561242	ENSGALG00000004386
GO:2000741	positive regulation of mesenchymal stem cell differentiation	1	3	0.137223	0.561242	ENSGALG00000004386
GO:2000870	regulation of progesterone secretion	1	3	0.137223	0.561242	ENSGALG00000007668
GO:2001245	regulation of phosphatidylcholine biosynthetic process	1	3	0.137223	0.561242	ENSGALG00000013189
GO:0008589	regulation of smoothened signaling pathway	5	57	0.137306	0.561242	ENSGALG00000007416;ENSGALG00000008096;ENSGALG00000009318;ENSGALG00000009559;ENSGALG00000013424
GO:0050848	regulation of calcium-mediated signaling	5	57	0.137306	0.561242	ENSGALG00000000209;ENSGALG00000004282;ENSGALG00000005483;ENSGALG00000007416;ENSGALG00000008569
GO:0051050	positive regulation of transport	29	488	0.137486	0.561242	ENSGALG00000000209;ENSGALG00000000712;ENSGALG00000000892;ENSGALG00000001309;ENSGALG00000001729;ENSGALG00000002016;ENSGALG00000002364;ENSGALG00000002618;ENSGALG00000002764;ENSGALG00000004758;ENSGALG00000004841;ENSGALG00000005105;ENSGALG00000005902;ENSGALG00000006490;ENSGALG00000006695;ENSGALG00000006702;ENSGALG00000007021;ENSGALG00000007101;ENSGALG00000007114;ENSGALG00000007409;ENSGALG00000007668;…
GO:0010470	regulation of gastrulation	3	27	0.137723	0.561242	ENSGALG00000000892;ENSGALG00000004285;ENSGALG00000007114
GO:0032648	regulation of interferon-beta production	3	27	0.137723	0.561242	ENSGALG00000004629;ENSGALG00000006785;ENSGALG00000016590
GO:0042149	cellular response to glucose starvation	3	27	0.137723	0.561242	ENSGALG00000012148;ENSGALG00000015286;ENSGALG00000017204
GO:0051180	vitamin transport	3	27	0.137723	0.561242	ENSGALG00000000195;ENSGALG00000007114;ENSGALG00000014324
GO:0061036	positive regulation of cartilage development	3	27	0.137723	0.561242	ENSGALG00000000120;ENSGALG00000004386;ENSGALG00000008459
GO:0090224	regulation of spindle organization	3	27	0.137723	0.561242	ENSGALG00000005105;ENSGALG00000006921;ENSGALG00000007653
GO:1902742	apoptotic process involved in development	3	27	0.137723	0.561242	ENSGALG00000002375;ENSGALG00000007101;ENSGALG00000007668
GO:1903432	regulation of TORC1 signaling	3	27	0.137723	0.561242	ENSGALG00000007144;ENSGALG00000015286;ENSGALG00000017204
GO:1903533	regulation of protein targeting	3	27	0.137723	0.561242	ENSGALG00000000209;ENSGALG00000004758;ENSGALG00000008569
GO:0031032	actomyosin structure organization	10	141	0.140402	0.565588	ENSGALG00000000120;ENSGALG00000003521;ENSGALG00000004155;ENSGALG00000007114;ENSGALG00000009158;ENSGALG00000009844;ENSGALG00000010027;ENSGALG00000014687;ENSGALG00000014688;ENSGALG00000023843
GO:0006801	superoxide metabolic process	4	42	0.141007	0.565588	ENSGALG00000002016;ENSGALG00000007109;ENSGALG00000012200;ENSGALG00000026757
GO:0086003	cardiac muscle cell contraction	4	42	0.141007	0.565588	ENSGALG00000006490;ENSGALG00000007409;ENSGALG00000008435;ENSGALG00000021272
GO:0031667	response to nutrient levels	13	194	0.141128	0.565588	ENSGALG00000001501;ENSGALG00000001708;ENSGALG00000004557;ENSGALG00000006049;ENSGALG00000006766;ENSGALG00000008459;ENSGALG00000008949;ENSGALG00000008974;ENSGALG00000011058;ENSGALG00000012148;ENSGALG00000015286;ENSGALG00000016617;ENSGALG00000017204
GO:0007369	gastrulation	9	124	0.141686	0.565588	ENSGALG00000000892;ENSGALG00000004285;ENSGALG00000007114;ENSGALG00000007668;ENSGALG00000008459;ENSGALG00000008595;ENSGALG00000012623;ENSGALG00000014903;ENSGALG00000014976
GO:1902600	proton transmembrane transport	8	107	0.142019	0.565588	ENSGALG00000000724;ENSGALG00000001330;ENSGALG00000004498;ENSGALG00000006469;ENSGALG00000006899;ENSGALG00000008569;ENSGALG00000012319;ENSGALG00000014121
GO:0010604	positive regulation of macromolecule metabolic process	114	2163	0.142994	0.565588	ENSGALG00000000120;ENSGALG00000000186;ENSGALG00000000209;ENSGALG00000000284;ENSGALG00000000542;ENSGALG00000000551;ENSGALG00000000583;ENSGALG00000000678;ENSGALG00000000712;ENSGALG00000000713;ENSGALG00000000745;ENSGALG00000000883;ENSGALG00000000892;ENSGALG00000000944;ENSGALG00000001276;ENSGALG00000001309;ENSGALG00000001501;ENSGALG00000001708;ENSGALG00000001729;ENSGALG00000001731;ENSGALG00000001773;…
GO:0002098	tRNA wobble uridine modification	2	14	0.143178	0.565588	ENSGALG00000001947;ENSGALG00000016624
GO:0002320	lymphoid progenitor cell differentiation	2	14	0.143178	0.565588	ENSGALG00000002375;ENSGALG00000016854
GO:0002701	negative regulation of production of molecular mediator of immune response	2	14	0.143178	0.565588	ENSGALG00000000892;ENSGALG00000007114
GO:0003085	negative regulation of systemic arterial blood pressure	2	14	0.143178	0.565588	ENSGALG00000008459;ENSGALG00000008949
GO:0007076	mitotic chromosome condensation	2	14	0.143178	0.565588	ENSGALG00000008584;ENSGALG00000009553
GO:0008211	glucocorticoid metabolic process	2	14	0.143178	0.565588	ENSGALG00000007114;ENSGALG00000008121
GO:0009154	purine ribonucleotide catabolic process	2	14	0.143178	0.565588	ENSGALG00000005494;ENSGALG00000011285
GO:0014887	cardiac muscle adaptation	2	14	0.143178	0.565588	ENSGALG00000000120;ENSGALG00000014976
GO:0031063	regulation of histone deacetylation	2	14	0.143178	0.565588	ENSGALG00000000551;ENSGALG00000010659
GO:0033151	V(D)J recombination	2	14	0.143178	0.565588	ENSGALG00000006480;ENSGALG00000016854
GO:0034368	protein-lipid complex remodeling	2	14	0.143178	0.565588	ENSGALG00000007109;ENSGALG00000007114
GO:0034369	plasma lipoprotein particle remodeling	2	14	0.143178	0.565588	ENSGALG00000007109;ENSGALG00000007114
GO:0036065	fucosylation	2	14	0.143178	0.565588	ENSGALG00000001806;ENSGALG00000022718
GO:0042249	establishment of planar polarity of embryonic epithelium	2	14	0.143178	0.565588	ENSGALG00000004249;ENSGALG00000009064
GO:0060039	pericardium development	2	14	0.143178	0.565588	ENSGALG00000002375;ENSGALG00000007668
GO:0060413	atrial septum morphogenesis	2	14	0.143178	0.565588	ENSGALG00000008459;ENSGALG00000016662
GO:0060579	ventral spinal cord interneuron fate commitment	2	14	0.143178	0.565588	ENSGALG00000008096;ENSGALG00000010500
GO:0070670	response to interleukin-4	2	14	0.143178	0.565588	ENSGALG00000006480;ENSGALG00000015209
GO:0071353	cellular response to interleukin-4	2	14	0.143178	0.565588	ENSGALG00000006480;ENSGALG00000015209
GO:0097734	extracellular exosome biogenesis	2	14	0.143178	0.565588	ENSGALG00000001309;ENSGALG00000005902
GO:0120033	negative regulation of plasma membrane bounded cell projection assembly	2	14	0.143178	0.565588	ENSGALG00000002016;ENSGALG00000009859
GO:1902358	sulfate transmembrane transport	2	14	0.143178	0.565588	ENSGALG00000000745;ENSGALG00000026089
GO:1904262	negative regulation of TORC1 signaling	2	14	0.143178	0.565588	ENSGALG00000015286;ENSGALG00000017204
GO:1904385	cellular response to angiotensin	2	14	0.143178	0.565588	ENSGALG00000002016;ENSGALG00000012304
GO:1990182	exosomal secretion	2	14	0.143178	0.565588	ENSGALG00000001309;ENSGALG00000005902
GO:1990776	response to angiotensin	2	14	0.143178	0.565588	ENSGALG00000002016;ENSGALG00000012304
GO:0008203	cholesterol metabolic process	5	58	0.144729	0.565588	ENSGALG00000006198;ENSGALG00000007109;ENSGALG00000007114;ENSGALG00000011058;ENSGALG00000016665
GO:0014013	regulation of gliogenesis	5	58	0.144729	0.565588	ENSGALG00000000703;ENSGALG00000002375;ENSGALG00000010500;ENSGALG00000015305;ENSGALG00000015407
GO:0043266	regulation of potassium ion transport	5	58	0.144729	0.565588	ENSGALG00000000209;ENSGALG00000002539;ENSGALG00000002764;ENSGALG00000008435;ENSGALG00000017012
GO:0050792	regulation of viral process	8	108	0.147387	0.565588	ENSGALG00000000708;ENSGALG00000001309;ENSGALG00000002375;ENSGALG00000005902;ENSGALG00000014280;ENSGALG00000015304;ENSGALG00000017011;ENSGALG00000023571
GO:0051649	establishment of localization in cell	71	1309	0.147915	0.565588	ENSGALG00000000209;ENSGALG00000000533;ENSGALG00000000542;ENSGALG00000000712;ENSGALG00000000723;ENSGALG00000000769;ENSGALG00000001309;ENSGALG00000001682;ENSGALG00000001708;ENSGALG00000001950;ENSGALG00000002016;ENSGALG00000002087;ENSGALG00000002364;ENSGALG00000002497;ENSGALG00000003487;ENSGALG00000004758;ENSGALG00000004841;ENSGALG00000004845;ENSGALG00000005105;ENSGALG00000005801;ENSGALG00000005869;…
GO:0019932	second-messenger-mediated signaling	16	250	0.148078	0.565588	ENSGALG00000000209;ENSGALG00000003396;ENSGALG00000003837;ENSGALG00000004282;ENSGALG00000004386;ENSGALG00000004841;ENSGALG00000005305;ENSGALG00000005483;ENSGALG00000007416;ENSGALG00000007675;ENSGALG00000008569;ENSGALG00000008949;ENSGALG00000010493;ENSGALG00000010820;ENSGALG00000016176;ENSGALG00000017295
GO:0022603	regulation of anatomical structure morphogenesis	36	626	0.148277	0.565588	ENSGALG00000000120;ENSGALG00000000227;ENSGALG00000000892;ENSGALG00000001708;ENSGALG00000002249;ENSGALG00000002375;ENSGALG00000002515;ENSGALG00000003521;ENSGALG00000003767;ENSGALG00000004249;ENSGALG00000004285;ENSGALG00000004386;ENSGALG00000004841;ENSGALG00000005909;ENSGALG00000006655;ENSGALG00000006695;ENSGALG00000007114;ENSGALG00000007184;ENSGALG00000007668;ENSGALG00000007685;ENSGALG00000008459;…
GO:0046394	carboxylic acid biosynthetic process	15	232	0.14872	0.565588	ENSGALG00000000703;ENSGALG00000001117;ENSGALG00000001299;ENSGALG00000002558;ENSGALG00000002576;ENSGALG00000005494;ENSGALG00000006689;ENSGALG00000007109;ENSGALG00000011058;ENSGALG00000012200;ENSGALG00000012304;ENSGALG00000012624;ENSGALG00000016273;ENSGALG00000025907;ENSGALG00000026757
GO:0006623	protein targeting to vacuole	3	28	0.149074	0.565588	ENSGALG00000005902;ENSGALG00000015576;ENSGALG00000016806
GO:0010972	negative regulation of G2/M transition of mitotic cell cycle	3	28	0.149074	0.565588	ENSGALG00000002346;ENSGALG00000015571;ENSGALG00000017211
GO:0032608	interferon-beta production	3	28	0.149074	0.565588	ENSGALG00000004629;ENSGALG00000006785;ENSGALG00000016590
GO:0032729	positive regulation of interferon-gamma production	3	28	0.149074	0.565588	ENSGALG00000001729;ENSGALG00000007416;ENSGALG00000016590
GO:0042596	fear response	3	28	0.149074	0.565588	ENSGALG00000001682;ENSGALG00000008949;ENSGALG00000015305
GO:0050432	catecholamine secretion	3	28	0.149074	0.565588	ENSGALG00000005801;ENSGALG00000007268;ENSGALG00000010820
GO:0060043	regulation of cardiac muscle cell proliferation	3	28	0.149074	0.565588	ENSGALG00000000120;ENSGALG00000002375;ENSGALG00000014976
GO:0060071	Wnt signaling pathway, planar cell polarity pathway	3	28	0.149074	0.565588	ENSGALG00000003767;ENSGALG00000004249;ENSGALG00000009064
GO:0086091	regulation of heart rate by cardiac conduction	3	28	0.149074	0.565588	ENSGALG00000006490;ENSGALG00000007409;ENSGALG00000021272
GO:0001817	regulation of cytokine production	20	324	0.149535	0.565588	ENSGALG00000000209;ENSGALG00000000769;ENSGALG00000000883;ENSGALG00000000892;ENSGALG00000001729;ENSGALG00000003837;ENSGALG00000004629;ENSGALG00000006785;ENSGALG00000007114;ENSGALG00000007416;ENSGALG00000007716;ENSGALG00000008267;ENSGALG00000011141;ENSGALG00000011872;ENSGALG00000012304;ENSGALG00000014976;ENSGALG00000015791;ENSGALG00000016590;ENSGALG00000023517;ENSGALG00000027512
GO:0098662	inorganic cation transmembrane transport	30	512	0.149654	0.565588	ENSGALG00000000209;ENSGALG00000000721;ENSGALG00000000724;ENSGALG00000001330;ENSGALG00000002539;ENSGALG00000002764;ENSGALG00000004268;ENSGALG00000004413;ENSGALG00000004498;ENSGALG00000004758;ENSGALG00000004841;ENSGALG00000006120;ENSGALG00000006469;ENSGALG00000006490;ENSGALG00000006899;ENSGALG00000006922;ENSGALG00000007409;ENSGALG00000008160;ENSGALG00000008435;ENSGALG00000008569;ENSGALG00000010598;…
GO:0006469	negative regulation of protein kinase activity	10	143	0.14967	0.565588	ENSGALG00000000523;ENSGALG00000002016;ENSGALG00000007668;ENSGALG00000008569;ENSGALG00000011419;ENSGALG00000012179;ENSGALG00000014687;ENSGALG00000023066;ENSGALG00000028318;ENSGALG00000029077
GO:0008285	negative regulation of cell proliferation	23	380	0.14988	0.565588	ENSGALG00000000209;ENSGALG00000000892;ENSGALG00000001708;ENSGALG00000001729;ENSGALG00000002375;ENSGALG00000003521;ENSGALG00000003786;ENSGALG00000004285;ENSGALG00000004386;ENSGALG00000005483;ENSGALG00000005909;ENSGALG00000006785;ENSGALG00000006818;ENSGALG00000007184;ENSGALG00000007618;ENSGALG00000007668;ENSGALG00000008459;ENSGALG00000009477;ENSGALG00000009559;ENSGALG00000010659;ENSGALG00000011276;…
GO:0006810	transport	156	3018	0.149917	0.565588	ENSGALG00000000195;ENSGALG00000000209;ENSGALG00000000533;ENSGALG00000000542;ENSGALG00000000695;ENSGALG00000000703;ENSGALG00000000712;ENSGALG00000000721;ENSGALG00000000723;ENSGALG00000000724;ENSGALG00000000745;ENSGALG00000000769;ENSGALG00000000883;ENSGALG00000000892;ENSGALG00000001299;ENSGALG00000001309;ENSGALG00000001330;ENSGALG00000001682;ENSGALG00000001689;ENSGALG00000001708;ENSGALG00000001729;…
GO:0002562	somatic diversification of immune receptors via germline recombination within a single locus	4	43	0.149957	0.565588	ENSGALG00000006480;ENSGALG00000007485;ENSGALG00000014280;ENSGALG00000016854
GO:0003143	embryonic heart tube morphogenesis	4	43	0.149957	0.565588	ENSGALG00000002375;ENSGALG00000006860;ENSGALG00000008096;ENSGALG00000014974
GO:0016444	somatic cell DNA recombination	4	43	0.149957	0.565588	ENSGALG00000006480;ENSGALG00000007485;ENSGALG00000014280;ENSGALG00000016854
GO:0043550	regulation of lipid kinase activity	4	43	0.149957	0.565588	ENSGALG00000002260;ENSGALG00000007557;ENSGALG00000011724;ENSGALG00000012148
GO:0045833	negative regulation of lipid metabolic process	4	43	0.149957	0.565588	ENSGALG00000007557;ENSGALG00000011058;ENSGALG00000012304;ENSGALG00000013189
GO:0050764	regulation of phagocytosis	4	43	0.149957	0.565588	ENSGALG00000006695;ENSGALG00000006702;ENSGALG00000007114;ENSGALG00000015304
GO:0051145	smooth muscle cell differentiation	4	43	0.149957	0.565588	ENSGALG00000002375;ENSGALG00000003396;ENSGALG00000004386;ENSGALG00000014976
GO:0001936	regulation of endothelial cell proliferation	6	75	0.150524	0.565588	ENSGALG00000000892;ENSGALG00000004841;ENSGALG00000005483;ENSGALG00000005909;ENSGALG00000008459;ENSGALG00000009477
GO:0009889	regulation of biosynthetic process	130	2492	0.150929	0.565588	ENSGALG00000000120;ENSGALG00000000209;ENSGALG00000000284;ENSGALG00000000542;ENSGALG00000000583;ENSGALG00000000672;ENSGALG00000000678;ENSGALG00000000703;ENSGALG00000000708;ENSGALG00000000713;ENSGALG00000000769;ENSGALG00000000883;ENSGALG00000000892;ENSGALG00000000944;ENSGALG00000001031;ENSGALG00000001276;ENSGALG00000001299;ENSGALG00000001309;ENSGALG00000001501;ENSGALG00000001708;ENSGALG00000001729;…
GO:0000380	alternative mRNA splicing, via spliceosome	5	59	0.152321	0.565588	ENSGALG00000000533;ENSGALG00000002014;ENSGALG00000003374;ENSGALG00000012540;ENSGALG00000025907
GO:0046620	regulation of organ growth	5	59	0.152321	0.565588	ENSGALG00000000120;ENSGALG00000002375;ENSGALG00000010668;ENSGALG00000014976;ENSGALG00000017295
GO:0048663	neuron fate commitment	5	59	0.152321	0.565588	ENSGALG00000002375;ENSGALG00000005909;ENSGALG00000007184;ENSGALG00000008096;ENSGALG00000010500
GO:0044262	cellular carbohydrate metabolic process	12	179	0.15259	0.565588	ENSGALG00000000703;ENSGALG00000001117;ENSGALG00000001964;ENSGALG00000002099;ENSGALG00000002542;ENSGALG00000002729;ENSGALG00000005494;ENSGALG00000007716;ENSGALG00000010493;ENSGALG00000011058;ENSGALG00000012308;ENSGALG00000015264
GO:0042180	cellular ketone metabolic process	8	109	0.152853	0.565588	ENSGALG00000000703;ENSGALG00000001299;ENSGALG00000001812;ENSGALG00000005494;ENSGALG00000007109;ENSGALG00000008121;ENSGALG00000011058;ENSGALG00000014607
GO:0098660	inorganic ion transmembrane transport	33	571	0.153922	0.565588	ENSGALG00000000209;ENSGALG00000000721;ENSGALG00000000724;ENSGALG00000000745;ENSGALG00000001330;ENSGALG00000002539;ENSGALG00000002764;ENSGALG00000004268;ENSGALG00000004413;ENSGALG00000004498;ENSGALG00000004758;ENSGALG00000004841;ENSGALG00000006120;ENSGALG00000006469;ENSGALG00000006490;ENSGALG00000006899;ENSGALG00000006922;ENSGALG00000007409;ENSGALG00000008160;ENSGALG00000008435;ENSGALG00000008569;…
GO:0042113	B cell activation	11	162	0.156049	0.565588	ENSGALG00000000892;ENSGALG00000002016;ENSGALG00000005801;ENSGALG00000007485;ENSGALG00000007675;ENSGALG00000011872;ENSGALG00000013372;ENSGALG00000013481;ENSGALG00000014280;ENSGALG00000016854;ENSGALG00000025907
GO:0016053	organic acid biosynthetic process	15	234	0.156099	0.565588	ENSGALG00000000703;ENSGALG00000001117;ENSGALG00000001299;ENSGALG00000002558;ENSGALG00000002576;ENSGALG00000005494;ENSGALG00000006689;ENSGALG00000007109;ENSGALG00000011058;ENSGALG00000012200;ENSGALG00000012304;ENSGALG00000012624;ENSGALG00000016273;ENSGALG00000025907;ENSGALG00000026757
GO:2000145	regulation of cell motility	32	553	0.156623	0.565588	ENSGALG00000000120;ENSGALG00000001947;ENSGALG00000002375;ENSGALG00000003521;ENSGALG00000004386;ENSGALG00000005253;ENSGALG00000005483;ENSGALG00000005696;ENSGALG00000005909;ENSGALG00000006049;ENSGALG00000006061;ENSGALG00000006689;ENSGALG00000006695;ENSGALG00000006751;ENSGALG00000007177;ENSGALG00000007668;ENSGALG00000008459;ENSGALG00000008473;ENSGALG00000008945;ENSGALG00000009477;ENSGALG00000010589;…
GO:0006259	DNA metabolic process	40	707	0.156853	0.565588	ENSGALG00000000708;ENSGALG00000001501;ENSGALG00000001954;ENSGALG00000002016;ENSGALG00000002304;ENSGALG00000003427;ENSGALG00000005688;ENSGALG00000005801;ENSGALG00000006480;ENSGALG00000006658;ENSGALG00000006794;ENSGALG00000006806;ENSGALG00000006818;ENSGALG00000007101;ENSGALG00000007485;ENSGALG00000007510;ENSGALG00000007520;ENSGALG00000007536;ENSGALG00000008459;ENSGALG00000008553;ENSGALG00000008938;…
GO:0051146	striated muscle cell differentiation	12	180	0.156857	0.565588	ENSGALG00000000120;ENSGALG00000000195;ENSGALG00000002375;ENSGALG00000003521;ENSGALG00000004155;ENSGALG00000005292;ENSGALG00000009844;ENSGALG00000010027;ENSGALG00000014976;ENSGALG00000015464;ENSGALG00000016176;ENSGALG00000026081
GO:0060326	cell chemotaxis	12	180	0.156857	0.565588	ENSGALG00000001276;ENSGALG00000002016;ENSGALG00000005305;ENSGALG00000005438;ENSGALG00000007675;ENSGALG00000007716;ENSGALG00000010811;ENSGALG00000010820;ENSGALG00000014891;ENSGALG00000016668;ENSGALG00000019844;ENSGALG00000019845
GO:0060048	cardiac muscle contraction	6	76	0.157272	0.565588	ENSGALG00000000120;ENSGALG00000003521;ENSGALG00000006490;ENSGALG00000007409;ENSGALG00000008435;ENSGALG00000021272
GO:1904892	regulation of STAT cascade	6	76	0.157272	0.565588	ENSGALG00000000892;ENSGALG00000002375;ENSGALG00000011047;ENSGALG00000013372;ENSGALG00000023193;ENSGALG00000026207
GO:0003002	regionalization	17	271	0.157446	0.565588	ENSGALG00000000284;ENSGALG00000000672;ENSGALG00000001276;ENSGALG00000002375;ENSGALG00000006818;ENSGALG00000006860;ENSGALG00000007184;ENSGALG00000007656;ENSGALG00000007657;ENSGALG00000008096;ENSGALG00000008459;ENSGALG00000009318;ENSGALG00000010500;ENSGALG00000010774;ENSGALG00000012623;ENSGALG00000013424;ENSGALG00000014974
GO:0050851	antigen receptor-mediated signaling pathway	8	110	0.158415	0.565588	ENSGALG00000000209;ENSGALG00000000712;ENSGALG00000001501;ENSGALG00000001729;ENSGALG00000006751;ENSGALG00000007416;ENSGALG00000011872;ENSGALG00000016661
GO:0006914	autophagy	16	253	0.15876	0.565588	ENSGALG00000000723;ENSGALG00000000892;ENSGALG00000003381;ENSGALG00000004557;ENSGALG00000005902;ENSGALG00000007557;ENSGALG00000008974;ENSGALG00000010746;ENSGALG00000011058;ENSGALG00000012148;ENSGALG00000015286;ENSGALG00000017011;ENSGALG00000017204;ENSGALG00000027860;ENSGALG00000027918;ENSGALG00000028998
GO:0061919	process utilizing autophagic mechanism	16	253	0.15876	0.565588	ENSGALG00000000723;ENSGALG00000000892;ENSGALG00000003381;ENSGALG00000004557;ENSGALG00000005902;ENSGALG00000007557;ENSGALG00000008974;ENSGALG00000010746;ENSGALG00000011058;ENSGALG00000012148;ENSGALG00000015286;ENSGALG00000017011;ENSGALG00000017204;ENSGALG00000027860;ENSGALG00000027918;ENSGALG00000028998
GO:0003231	cardiac ventricle development	7	93	0.158828	0.565588	ENSGALG00000000120;ENSGALG00000001708;ENSGALG00000002375;ENSGALG00000003521;ENSGALG00000008096;ENSGALG00000008459;ENSGALG00000009064
GO:0006611	protein export from nucleus	7	93	0.158828	0.565588	ENSGALG00000000533;ENSGALG00000000542;ENSGALG00000002087;ENSGALG00000005105;ENSGALG00000007653;ENSGALG00000008569;ENSGALG00000011863
GO:0035051	cardiocyte differentiation	7	93	0.158828	0.565588	ENSGALG00000000120;ENSGALG00000001501;ENSGALG00000002375;ENSGALG00000004155;ENSGALG00000007668;ENSGALG00000009844;ENSGALG00000014976
GO:1901136	carbohydrate derivative catabolic process	7	93	0.158828	0.565588	ENSGALG00000002016;ENSGALG00000002542;ENSGALG00000005494;ENSGALG00000009856;ENSGALG00000011285;ENSGALG00000012308;ENSGALG00000014280
GO:0050789	regulation of biological process	364	7326	0.158891	0.565588	ENSGALG00000000044;ENSGALG00000000120;ENSGALG00000000186;ENSGALG00000000209;ENSGALG00000000227;ENSGALG00000000284;ENSGALG00000000497;ENSGALG00000000511;ENSGALG00000000523;ENSGALG00000000533;ENSGALG00000000542;ENSGALG00000000551;ENSGALG00000000583;ENSGALG00000000672;ENSGALG00000000678;ENSGALG00000000703;ENSGALG00000000708;ENSGALG00000000712;ENSGALG00000000713;ENSGALG00000000724;ENSGALG00000000729;…
GO:0035567	non-canonical Wnt signaling pathway	4	44	0.159118	0.565588	ENSGALG00000003767;ENSGALG00000004249;ENSGALG00000009064;ENSGALG00000009559
GO:0043462	regulation of ATPase activity	4	44	0.159118	0.565588	ENSGALG00000002764;ENSGALG00000008435;ENSGALG00000008916;ENSGALG00000023066
GO:0070301	cellular response to hydrogen peroxide	4	44	0.159118	0.565588	ENSGALG00000000892;ENSGALG00000002016;ENSGALG00000006049;ENSGALG00000009477
GO:0065009	regulation of molecular function	102	1935	0.159706	0.565588	ENSGALG00000000044;ENSGALG00000000120;ENSGALG00000000186;ENSGALG00000000209;ENSGALG00000000523;ENSGALG00000000542;ENSGALG00000000551;ENSGALG00000000708;ENSGALG00000000724;ENSGALG00000000729;ENSGALG00000000769;ENSGALG00000000892;ENSGALG00000001250;ENSGALG00000001299;ENSGALG00000001315;ENSGALG00000001501;ENSGALG00000001708;ENSGALG00000001731;ENSGALG00000001797;ENSGALG00000001947;ENSGALG00000002016;…
GO:0002755	MyD88-dependent toll-like receptor signaling pathway	2	15	0.160201	0.565588	ENSGALG00000006785;ENSGALG00000016590
GO:0003272	endocardial cushion formation	2	15	0.160201	0.565588	ENSGALG00000002375;ENSGALG00000007668
GO:0006760	folic acid-containing compound metabolic process	2	15	0.160201	0.565588	ENSGALG00000012200;ENSGALG00000026757
GO:0007095	mitotic G2 DNA damage checkpoint	2	15	0.160201	0.565588	ENSGALG00000002346;ENSGALG00000017211
GO:0008207	C21-steroid hormone metabolic process	2	15	0.160201	0.565588	ENSGALG00000008121;ENSGALG00000014607
GO:0008272	sulfate transport	2	15	0.160201	0.565588	ENSGALG00000000745;ENSGALG00000026089
GO:0009261	ribonucleotide catabolic process	2	15	0.160201	0.565588	ENSGALG00000005494;ENSGALG00000011285
GO:0022616	DNA strand elongation	2	15	0.160201	0.565588	ENSGALG00000000708;ENSGALG00000017211
GO:0032011	ARF protein signal transduction	2	15	0.160201	0.565588	ENSGALG00000005781;ENSGALG00000015215
GO:0032012	regulation of ARF protein signal transduction	2	15	0.160201	0.565588	ENSGALG00000005781;ENSGALG00000015215
GO:0032892	positive regulation of organic acid transport	2	15	0.160201	0.565588	ENSGALG00000008490;ENSGALG00000011149
GO:0033599	regulation of mammary gland epithelial cell proliferation	2	15	0.160201	0.565588	ENSGALG00000001708;ENSGALG00000012799
GO:0034312	diol biosynthetic process	2	15	0.160201	0.565588	ENSGALG00000012200;ENSGALG00000026757
GO:0045606	positive regulation of epidermal cell differentiation	2	15	0.160201	0.565588	ENSGALG00000001708;ENSGALG00000002375
GO:0046320	regulation of fatty acid oxidation	2	15	0.160201	0.565588	ENSGALG00000005494;ENSGALG00000011058
GO:0046426	negative regulation of JAK-STAT cascade	2	15	0.160201	0.565588	ENSGALG00000011047;ENSGALG00000023193
GO:0050999	regulation of nitric-oxide synthase activity	2	15	0.160201	0.565588	ENSGALG00000012200;ENSGALG00000026757
GO:0061437	renal system vasculature development	2	15	0.160201	0.565588	ENSGALG00000002375;ENSGALG00000007668
GO:0061440	kidney vasculature development	2	15	0.160201	0.565588	ENSGALG00000002375;ENSGALG00000007668
GO:0070168	negative regulation of biomineral tissue development	2	15	0.160201	0.565588	ENSGALG00000002375;ENSGALG00000004386
GO:0071276	cellular response to cadmium ion	2	15	0.160201	0.565588	ENSGALG00000001501;ENSGALG00000008435
GO:1901673	regulation of mitotic spindle assembly	2	15	0.160201	0.565588	ENSGALG00000005105;ENSGALG00000006921
GO:1903010	regulation of bone development	2	15	0.160201	0.565588	ENSGALG00000004386;ENSGALG00000017295
GO:1904893	negative regulation of STAT cascade	2	15	0.160201	0.565588	ENSGALG00000011047;ENSGALG00000023193
GO:1905276	regulation of epithelial tube formation	2	15	0.160201	0.565588	ENSGALG00000004249;ENSGALG00000009064
GO:2000108	positive regulation of leukocyte apoptotic process	2	15	0.160201	0.565588	ENSGALG00000000892;ENSGALG00000005505
GO:2000178	negative regulation of neural precursor cell proliferation	2	15	0.160201	0.565588	ENSGALG00000005909;ENSGALG00000015305
GO:0006368	transcription elongation from RNA polymerase II promoter	3	29	0.160714	0.565588	ENSGALG00000001731;ENSGALG00000008595;ENSGALG00000010007
GO:0007099	centriole replication	3	29	0.160714	0.565588	ENSGALG00000006011;ENSGALG00000006632;ENSGALG00000007510
GO:0007435	salivary gland morphogenesis	3	29	0.160714	0.565588	ENSGALG00000003374;ENSGALG00000007668;ENSGALG00000008473
GO:0031952	regulation of protein autophosphorylation	3	29	0.160714	0.565588	ENSGALG00000006061;ENSGALG00000008569;ENSGALG00000017211
GO:0042307	positive regulation of protein import into nucleus	3	29	0.160714	0.565588	ENSGALG00000002016;ENSGALG00000005105;ENSGALG00000007101
GO:0048536	spleen development	3	29	0.160714	0.565588	ENSGALG00000000284;ENSGALG00000006818;ENSGALG00000021230
GO:0061462	protein localization to lysosome	3	29	0.160714	0.565588	ENSGALG00000005902;ENSGALG00000015576;ENSGALG00000016806
GO:0090049	regulation of cell migration involved in sprouting angiogenesis	3	29	0.160714	0.565588	ENSGALG00000005909;ENSGALG00000009477;ENSGALG00000015305
GO:0098534	centriole assembly	3	29	0.160714	0.565588	ENSGALG00000006011;ENSGALG00000006632;ENSGALG00000007510
GO:1902743	regulation of lamellipodium organization	3	29	0.160714	0.565588	ENSGALG00000012799;ENSGALG00000021128;ENSGALG00000023843
GO:1990573	potassium ion import across plasma membrane	3	29	0.160714	0.565588	ENSGALG00000002764;ENSGALG00000006469;ENSGALG00000006922
GO:0034504	protein localization to nucleus	12	181	0.161185	0.565588	ENSGALG00000001708;ENSGALG00000002016;ENSGALG00000004386;ENSGALG00000005105;ENSGALG00000006474;ENSGALG00000007101;ENSGALG00000007668;ENSGALG00000008435;ENSGALG00000008569;ENSGALG00000009549;ENSGALG00000025907;ENSGALG00000028998
GO:0030154	cell differentiation	122	2339	0.161495	0.565588	ENSGALG00000000120;ENSGALG00000000195;ENSGALG00000000227;ENSGALG00000000284;ENSGALG00000000583;ENSGALG00000000703;ENSGALG00000000712;ENSGALG00000000713;ENSGALG00000000769;ENSGALG00000001331;ENSGALG00000001501;ENSGALG00000001708;ENSGALG00000001721;ENSGALG00000001729;ENSGALG00000001731;ENSGALG00000001773;ENSGALG00000001812;ENSGALG00000001872;ENSGALG00000002375;ENSGALG00000002408;ENSGALG00000002515;…
GO:0008283	cell proliferation	61	1120	0.161782	0.565588	ENSGALG00000000120;ENSGALG00000000209;ENSGALG00000000284;ENSGALG00000000551;ENSGALG00000000729;ENSGALG00000000892;ENSGALG00000001028;ENSGALG00000001708;ENSGALG00000001729;ENSGALG00000002016;ENSGALG00000002375;ENSGALG00000003374;ENSGALG00000003521;ENSGALG00000003786;ENSGALG00000004285;ENSGALG00000004386;ENSGALG00000004841;ENSGALG00000005483;ENSGALG00000005505;ENSGALG00000005909;ENSGALG00000006480;…
GO:0008406	gonad development	9	128	0.162001	0.565588	ENSGALG00000004386;ENSGALG00000006934;ENSGALG00000007668;ENSGALG00000010659;ENSGALG00000011058;ENSGALG00000014976;ENSGALG00000015297;ENSGALG00000016327;ENSGALG00000016662
GO:0048869	cellular developmental process	129	2481	0.162166	0.565588	ENSGALG00000000120;ENSGALG00000000195;ENSGALG00000000227;ENSGALG00000000284;ENSGALG00000000583;ENSGALG00000000703;ENSGALG00000000712;ENSGALG00000000713;ENSGALG00000000769;ENSGALG00000001331;ENSGALG00000001501;ENSGALG00000001708;ENSGALG00000001721;ENSGALG00000001729;ENSGALG00000001731;ENSGALG00000001773;ENSGALG00000001812;ENSGALG00000001872;ENSGALG00000002016;ENSGALG00000002375;ENSGALG00000002408;…
GO:0051234	establishment of localization	160	3111	0.163031	0.565588	ENSGALG00000000195;ENSGALG00000000209;ENSGALG00000000533;ENSGALG00000000542;ENSGALG00000000695;ENSGALG00000000703;ENSGALG00000000712;ENSGALG00000000721;ENSGALG00000000723;ENSGALG00000000724;ENSGALG00000000745;ENSGALG00000000769;ENSGALG00000000883;ENSGALG00000000892;ENSGALG00000001299;ENSGALG00000001309;ENSGALG00000001330;ENSGALG00000001682;ENSGALG00000001689;ENSGALG00000001708;ENSGALG00000001729;…
GO:0071495	cellular response to endogenous stimulus	45	807	0.163059	0.565588	ENSGALG00000000044;ENSGALG00000000120;ENSGALG00000000209;ENSGALG00000001042;ENSGALG00000001501;ENSGALG00000001708;ENSGALG00000002016;ENSGALG00000002260;ENSGALG00000002375;ENSGALG00000003487;ENSGALG00000003891;ENSGALG00000004285;ENSGALG00000004386;ENSGALG00000004418;ENSGALG00000005801;ENSGALG00000006689;ENSGALG00000007101;ENSGALG00000007668;ENSGALG00000007685;ENSGALG00000008362;ENSGALG00000008459;…
GO:0010632	regulation of epithelial cell migration	10	146	0.164138	0.565588	ENSGALG00000000120;ENSGALG00000004386;ENSGALG00000005909;ENSGALG00000007177;ENSGALG00000008459;ENSGALG00000009477;ENSGALG00000010811;ENSGALG00000012799;ENSGALG00000015215;ENSGALG00000015305
GO:0007368	determination of left/right symmetry	6	77	0.16415	0.565588	ENSGALG00000002375;ENSGALG00000006860;ENSGALG00000008096;ENSGALG00000009318;ENSGALG00000012623;ENSGALG00000014974
GO:0016052	carbohydrate catabolic process	6	77	0.16415	0.565588	ENSGALG00000001117;ENSGALG00000002542;ENSGALG00000002729;ENSGALG00000012308;ENSGALG00000012624;ENSGALG00000025907
GO:0045664	regulation of neuron differentiation	24	404	0.164876	0.565588	ENSGALG00000000227;ENSGALG00000000712;ENSGALG00000000713;ENSGALG00000001708;ENSGALG00000002375;ENSGALG00000002515;ENSGALG00000004386;ENSGALG00000004530;ENSGALG00000005713;ENSGALG00000005909;ENSGALG00000006655;ENSGALG00000006751;ENSGALG00000006898;ENSGALG00000007184;ENSGALG00000007668;ENSGALG00000008263;ENSGALG00000008459;ENSGALG00000008473;ENSGALG00000014974;ENSGALG00000015305;ENSGALG00000016176;…
GO:0046474	glycerophospholipid biosynthetic process	7	94	0.165029	0.565588	ENSGALG00000005505;ENSGALG00000006872;ENSGALG00000007114;ENSGALG00000007474;ENSGALG00000013189;ENSGALG00000022030;ENSGALG00000023517
GO:1990845	adaptive thermogenesis	7	94	0.165029	0.565588	ENSGALG00000000724;ENSGALG00000002375;ENSGALG00000003891;ENSGALG00000005696;ENSGALG00000008949;ENSGALG00000011058;ENSGALG00000016124
GO:0051726	regulation of cell cycle	38	673	0.167271	0.565588	ENSGALG00000000551;ENSGALG00000000892;ENSGALG00000001708;ENSGALG00000001731;ENSGALG00000002346;ENSGALG00000003786;ENSGALG00000004386;ENSGALG00000004611;ENSGALG00000004837;ENSGALG00000005105;ENSGALG00000006632;ENSGALG00000006695;ENSGALG00000006785;ENSGALG00000006806;ENSGALG00000006921;ENSGALG00000006969;ENSGALG00000007114;ENSGALG00000007525;ENSGALG00000007618;ENSGALG00000007653;ENSGALG00000007668;…
GO:0000075	cell cycle checkpoint	9	129	0.167288	0.565588	ENSGALG00000002346;ENSGALG00000005105;ENSGALG00000006632;ENSGALG00000006806;ENSGALG00000006969;ENSGALG00000010039;ENSGALG00000011533;ENSGALG00000015571;ENSGALG00000017211
GO:2000026	regulation of multicellular organismal development	66	1222	0.167383	0.565588	ENSGALG00000000120;ENSGALG00000000227;ENSGALG00000000583;ENSGALG00000000703;ENSGALG00000000712;ENSGALG00000000713;ENSGALG00000000769;ENSGALG00000000892;ENSGALG00000001708;ENSGALG00000001729;ENSGALG00000002249;ENSGALG00000002375;ENSGALG00000002515;ENSGALG00000003396;ENSGALG00000003767;ENSGALG00000004249;ENSGALG00000004285;ENSGALG00000004386;ENSGALG00000004530;ENSGALG00000004841;ENSGALG00000005713;…
GO:1903530	regulation of secretion by cell	23	386	0.167476	0.565588	ENSGALG00000000892;ENSGALG00000001299;ENSGALG00000001309;ENSGALG00000001682;ENSGALG00000001729;ENSGALG00000002375;ENSGALG00000003487;ENSGALG00000004285;ENSGALG00000004758;ENSGALG00000005801;ENSGALG00000005902;ENSGALG00000006695;ENSGALG00000007114;ENSGALG00000007298;ENSGALG00000007668;ENSGALG00000008313;ENSGALG00000008490;ENSGALG00000010820;ENSGALG00000012890;ENSGALG00000012894;ENSGALG00000015880;…
GO:0031326	regulation of cellular biosynthetic process	128	2465	0.167514	0.565588	ENSGALG00000000120;ENSGALG00000000209;ENSGALG00000000284;ENSGALG00000000542;ENSGALG00000000583;ENSGALG00000000672;ENSGALG00000000678;ENSGALG00000000703;ENSGALG00000000708;ENSGALG00000000713;ENSGALG00000000769;ENSGALG00000000883;ENSGALG00000000892;ENSGALG00000000944;ENSGALG00000001031;ENSGALG00000001276;ENSGALG00000001299;ENSGALG00000001309;ENSGALG00000001501;ENSGALG00000001708;ENSGALG00000001729;…
GO:0051270	regulation of cellular component movement	34	596	0.167831	0.565588	ENSGALG00000000120;ENSGALG00000001947;ENSGALG00000002375;ENSGALG00000003521;ENSGALG00000004386;ENSGALG00000005253;ENSGALG00000005483;ENSGALG00000005696;ENSGALG00000005909;ENSGALG00000006049;ENSGALG00000006061;ENSGALG00000006689;ENSGALG00000006695;ENSGALG00000006751;ENSGALG00000007177;ENSGALG00000007184;ENSGALG00000007668;ENSGALG00000008435;ENSGALG00000008459;ENSGALG00000008473;ENSGALG00000008945;…
GO:0043066	negative regulation of apoptotic process	28	481	0.167883	0.565588	ENSGALG00000000209;ENSGALG00000000892;ENSGALG00000000911;ENSGALG00000001315;ENSGALG00000001708;ENSGALG00000001882;ENSGALG00000002016;ENSGALG00000004386;ENSGALG00000005909;ENSGALG00000006480;ENSGALG00000007101;ENSGALG00000007659;ENSGALG00000007668;ENSGALG00000009477;ENSGALG00000009739;ENSGALG00000009844;ENSGALG00000010039;ENSGALG00000010659;ENSGALG00000010811;ENSGALG00000013372;ENSGALG00000014976;…
GO:0006885	regulation of pH	5	61	0.167985	0.565588	ENSGALG00000001501;ENSGALG00000005902;ENSGALG00000006469;ENSGALG00000008569;ENSGALG00000026089
GO:0015918	sterol transport	5	61	0.167985	0.565588	ENSGALG00000000723;ENSGALG00000006795;ENSGALG00000007109;ENSGALG00000007114;ENSGALG00000014607
GO:0042147	retrograde transport, endosome to Golgi	5	61	0.167985	0.565588	ENSGALG00000000712;ENSGALG00000000769;ENSGALG00000005902;ENSGALG00000008500;ENSGALG00000016806
GO:1902652	secondary alcohol metabolic process	5	61	0.167985	0.565588	ENSGALG00000006198;ENSGALG00000007109;ENSGALG00000007114;ENSGALG00000011058;ENSGALG00000016665
GO:0010507	negative regulation of autophagy	4	45	0.168478	0.565588	ENSGALG00000000892;ENSGALG00000003381;ENSGALG00000007557;ENSGALG00000011058
GO:0048525	negative regulation of viral process	4	45	0.168478	0.565588	ENSGALG00000014280;ENSGALG00000015304;ENSGALG00000017011;ENSGALG00000023571
GO:0051899	membrane depolarization	4	45	0.168478	0.565588	ENSGALG00000005801;ENSGALG00000006490;ENSGALG00000007409;ENSGALG00000021272
GO:0009894	regulation of catabolic process	31	539	0.169502	0.565588	ENSGALG00000000883;ENSGALG00000000892;ENSGALG00000001309;ENSGALG00000001682;ENSGALG00000002016;ENSGALG00000003381;ENSGALG00000003767;ENSGALG00000004386;ENSGALG00000005292;ENSGALG00000005902;ENSGALG00000007109;ENSGALG00000007557;ENSGALG00000008096;ENSGALG00000008435;ENSGALG00000008974;ENSGALG00000010622;ENSGALG00000010746;ENSGALG00000011058;ENSGALG00000011724;ENSGALG00000012179;ENSGALG00000012624;…
GO:0097479	synaptic vesicle localization	8	112	0.169819	0.565588	ENSGALG00000001682;ENSGALG00000005801;ENSGALG00000007268;ENSGALG00000007298;ENSGALG00000008313;ENSGALG00000012890;ENSGALG00000012894;ENSGALG00000026446
GO:1901215	negative regulation of neuron death	8	112	0.169819	0.565588	ENSGALG00000000724;ENSGALG00000000892;ENSGALG00000007101;ENSGALG00000007659;ENSGALG00000009064;ENSGALG00000010811;ENSGALG00000016854;ENSGALG00000026207
GO:0090087	regulation of peptide transport	22	368	0.17008	0.565588	ENSGALG00000000209;ENSGALG00000000712;ENSGALG00000000892;ENSGALG00000001299;ENSGALG00000001729;ENSGALG00000002016;ENSGALG00000002364;ENSGALG00000004285;ENSGALG00000004758;ENSGALG00000005105;ENSGALG00000007021;ENSGALG00000007101;ENSGALG00000007114;ENSGALG00000008490;ENSGALG00000008569;ENSGALG00000009477;ENSGALG00000010820;ENSGALG00000015304;ENSGALG00000015880;ENSGALG00000016661;ENSGALG00000016806;…
GO:0006633	fatty acid biosynthetic process	6	78	0.171154	0.565588	ENSGALG00000000703;ENSGALG00000001299;ENSGALG00000005494;ENSGALG00000006689;ENSGALG00000007109;ENSGALG00000011058
GO:0010927	cellular component assembly involved in morphogenesis	6	78	0.171154	0.565588	ENSGALG00000000120;ENSGALG00000001773;ENSGALG00000003521;ENSGALG00000004155;ENSGALG00000009844;ENSGALG00000010027
GO:0014902	myotube differentiation	6	78	0.171154	0.565588	ENSGALG00000000195;ENSGALG00000002375;ENSGALG00000005292;ENSGALG00000015464;ENSGALG00000016176;ENSGALG00000026081
GO:0030218	erythrocyte differentiation	6	78	0.171154	0.565588	ENSGALG00000001708;ENSGALG00000005909;ENSGALG00000012540;ENSGALG00000012541;ENSGALG00000015297;ENSGALG00000025907
GO:0050852	T cell receptor signaling pathway	6	78	0.171154	0.565588	ENSGALG00000000209;ENSGALG00000000712;ENSGALG00000001501;ENSGALG00000001729;ENSGALG00000006751;ENSGALG00000007416
GO:1905330	regulation of morphogenesis of an epithelium	6	78	0.171154	0.565588	ENSGALG00000003767;ENSGALG00000004249;ENSGALG00000004386;ENSGALG00000007668;ENSGALG00000009064;ENSGALG00000012799
GO:0031214	biomineral tissue development	7	95	0.171336	0.565588	ENSGALG00000001729;ENSGALG00000002375;ENSGALG00000004386;ENSGALG00000007668;ENSGALG00000008459;ENSGALG00000016375;ENSGALG00000017295
GO:0045766	positive regulation of angiogenesis	7	95	0.171336	0.565588	ENSGALG00000000892;ENSGALG00000004841;ENSGALG00000005909;ENSGALG00000011031;ENSGALG00000014687;ENSGALG00000014976;ENSGALG00000015305
GO:0001709	cell fate determination	3	30	0.172617	0.565588	ENSGALG00000005909;ENSGALG00000007184;ENSGALG00000014976
GO:0002204	somatic recombination of immunoglobulin genes involved in immune response	3	30	0.172617	0.565588	ENSGALG00000007485;ENSGALG00000014280;ENSGALG00000016854
GO:0002208	somatic diversification of immunoglobulins involved in immune response	3	30	0.172617	0.565588	ENSGALG00000007485;ENSGALG00000014280;ENSGALG00000016854
GO:0006378	mRNA polyadenylation	3	30	0.172617	0.565588	ENSGALG00000007370;ENSGALG00000010622;ENSGALG00000017249
GO:0031076	embryonic camera-type eye development	3	30	0.172617	0.565588	ENSGALG00000007668;ENSGALG00000009318;ENSGALG00000013424
GO:0043618	regulation of transcription from RNA polymerase II promoter in response to stress	3	30	0.172617	0.565588	ENSGALG00000002375;ENSGALG00000008553;ENSGALG00000016382
GO:0045190	isotype switching	3	30	0.172617	0.565588	ENSGALG00000007485;ENSGALG00000014280;ENSGALG00000016854
GO:0045747	positive regulation of Notch signaling pathway	3	30	0.172617	0.565588	ENSGALG00000002375;ENSGALG00000007927;ENSGALG00000009477
GO:0046626	regulation of insulin receptor signaling pathway	3	30	0.172617	0.565588	ENSGALG00000002016;ENSGALG00000002260;ENSGALG00000017204
GO:0051055	negative regulation of lipid biosynthetic process	3	30	0.172617	0.565588	ENSGALG00000011058;ENSGALG00000012304;ENSGALG00000013189
GO:0055021	regulation of cardiac muscle tissue growth	3	30	0.172617	0.565588	ENSGALG00000000120;ENSGALG00000002375;ENSGALG00000014976
GO:0071242	cellular response to ammonium ion	3	30	0.172617	0.565588	ENSGALG00000001501;ENSGALG00000005801;ENSGALG00000012894
GO:0090175	regulation of establishment of planar polarity	3	30	0.172617	0.565588	ENSGALG00000003767;ENSGALG00000004249;ENSGALG00000009064
GO:0098868	bone growth	3	30	0.172617	0.565588	ENSGALG00000005797;ENSGALG00000011058;ENSGALG00000017295
GO:1901216	positive regulation of neuron death	3	30	0.172617	0.565588	ENSGALG00000000209;ENSGALG00000007298;ENSGALG00000015297
GO:1901998	toxin transport	3	30	0.172617	0.565588	ENSGALG00000000712;ENSGALG00000016088;ENSGALG00000023066
GO:0070848	response to growth factor	25	426	0.173845	0.565588	ENSGALG00000000044;ENSGALG00000000120;ENSGALG00000000713;ENSGALG00000000883;ENSGALG00000000892;ENSGALG00000001042;ENSGALG00000001501;ENSGALG00000001708;ENSGALG00000002375;ENSGALG00000003891;ENSGALG00000004386;ENSGALG00000005105;ENSGALG00000007101;ENSGALG00000007668;ENSGALG00000007685;ENSGALG00000008459;ENSGALG00000009064;ENSGALG00000010589;ENSGALG00000010659;ENSGALG00000010811;ENSGALG00000012623;…
GO:0002237	response to molecule of bacterial origin	10	148	0.174147	0.565588	ENSGALG00000000883;ENSGALG00000000892;ENSGALG00000001501;ENSGALG00000002283;ENSGALG00000006695;ENSGALG00000012200;ENSGALG00000012304;ENSGALG00000012801;ENSGALG00000014280;ENSGALG00000015791
GO:0045926	negative regulation of growth	10	148	0.174147	0.565588	ENSGALG00000000120;ENSGALG00000000892;ENSGALG00000003767;ENSGALG00000004285;ENSGALG00000005701;ENSGALG00000008459;ENSGALG00000008949;ENSGALG00000010668;ENSGALG00000010811;ENSGALG00000017295
GO:0043523	regulation of neuron apoptotic process	8	113	0.175657	0.565588	ENSGALG00000000209;ENSGALG00000007101;ENSGALG00000007298;ENSGALG00000007659;ENSGALG00000010811;ENSGALG00000015297;ENSGALG00000016854;ENSGALG00000026207
GO:0045892	negative regulation of transcription, DNA-templated	41	735	0.175819	0.565588	ENSGALG00000000284;ENSGALG00000000583;ENSGALG00000000713;ENSGALG00000001708;ENSGALG00000002375;ENSGALG00000003396;ENSGALG00000003786;ENSGALG00000003891;ENSGALG00000004285;ENSGALG00000004386;ENSGALG00000004859;ENSGALG00000005016;ENSGALG00000005105;ENSGALG00000005909;ENSGALG00000006480;ENSGALG00000006785;ENSGALG00000006806;ENSGALG00000007184;ENSGALG00000007657;ENSGALG00000007668;ENSGALG00000008096;…
GO:0032675	regulation of interleukin-6 production	5	62	0.176046	0.565588	ENSGALG00000000769;ENSGALG00000000883;ENSGALG00000000892;ENSGALG00000015791;ENSGALG00000016590
GO:0042100	B cell proliferation	5	62	0.176046	0.565588	ENSGALG00000000892;ENSGALG00000002016;ENSGALG00000007485;ENSGALG00000013372;ENSGALG00000013481
GO:0045446	endothelial cell differentiation	5	62	0.176046	0.565588	ENSGALG00000002375;ENSGALG00000006061;ENSGALG00000006708;ENSGALG00000008459;ENSGALG00000014329
GO:1901362	organic cyclic compound biosynthetic process	136	2634	0.176329	0.565588	ENSGALG00000000120;ENSGALG00000000209;ENSGALG00000000284;ENSGALG00000000542;ENSGALG00000000583;ENSGALG00000000672;ENSGALG00000000678;ENSGALG00000000708;ENSGALG00000000713;ENSGALG00000000769;ENSGALG00000000892;ENSGALG00000000944;ENSGALG00000001031;ENSGALG00000001117;ENSGALG00000001276;ENSGALG00000001309;ENSGALG00000001330;ENSGALG00000001501;ENSGALG00000001708;ENSGALG00000001711;ENSGALG00000001731;…
GO:0048562	embryonic organ morphogenesis	14	221	0.17692	0.565588	ENSGALG00000000284;ENSGALG00000001501;ENSGALG00000002375;ENSGALG00000004249;ENSGALG00000004386;ENSGALG00000005909;ENSGALG00000006480;ENSGALG00000006695;ENSGALG00000006860;ENSGALG00000007668;ENSGALG00000008096;ENSGALG00000009318;ENSGALG00000013424;ENSGALG00000014974
GO:0002704	negative regulation of leukocyte mediated immunity	2	16	0.177566	0.565588	ENSGALG00000006695;ENSGALG00000013372
GO:0003283	atrial septum development	2	16	0.177566	0.565588	ENSGALG00000008459;ENSGALG00000016662
GO:0003418	growth plate cartilage chondrocyte differentiation	2	16	0.177566	0.565588	ENSGALG00000005797;ENSGALG00000017295
GO:0007205	protein kinase C-activating G protein-coupled receptor signaling pathway	2	16	0.177566	0.565588	ENSGALG00000002260;ENSGALG00000012890
GO:0010002	cardioblast differentiation	2	16	0.177566	0.565588	ENSGALG00000002375;ENSGALG00000014976
GO:0010800	positive regulation of peptidyl-threonine phosphorylation	2	16	0.177566	0.565588	ENSGALG00000001501;ENSGALG00000007668
GO:0016082	synaptic vesicle priming	2	16	0.177566	0.565588	ENSGALG00000007268;ENSGALG00000008313
GO:0033598	mammary gland epithelial cell proliferation	2	16	0.177566	0.565588	ENSGALG00000001708;ENSGALG00000012799
GO:0034367	protein-containing complex remodeling	2	16	0.177566	0.565588	ENSGALG00000007109;ENSGALG00000007114
GO:0036003	positive regulation of transcription from RNA polymerase II promoter in response to stress	2	16	0.177566	0.565588	ENSGALG00000002375;ENSGALG00000016382
GO:0044058	regulation of digestive system process	2	16	0.177566	0.565588	ENSGALG00000007109;ENSGALG00000007114
GO:0046627	negative regulation of insulin receptor signaling pathway	2	16	0.177566	0.565588	ENSGALG00000002016;ENSGALG00000002260
GO:0046640	regulation of alpha-beta T cell proliferation	2	16	0.177566	0.565588	ENSGALG00000006785;ENSGALG00000007416
GO:0048103	somatic stem cell division	2	16	0.177566	0.565588	ENSGALG00000000284;ENSGALG00000002375
GO:0050857	positive regulation of antigen receptor-mediated signaling pathway	2	16	0.177566	0.565588	ENSGALG00000000712;ENSGALG00000011872
GO:0051569	regulation of histone H3-K4 methylation	2	16	0.177566	0.565588	ENSGALG00000006818;ENSGALG00000008595
GO:0060438	trachea development	2	16	0.177566	0.565588	ENSGALG00000001501;ENSGALG00000004386
GO:0060561	apoptotic process involved in morphogenesis	2	16	0.177566	0.565588	ENSGALG00000002375;ENSGALG00000007668
GO:0085029	extracellular matrix assembly	2	16	0.177566	0.565588	ENSGALG00000002375;ENSGALG00000004386
GO:0086019	cell-cell signaling involved in cardiac conduction	2	16	0.177566	0.565588	ENSGALG00000006490;ENSGALG00000007409
GO:0090207	regulation of triglyceride metabolic process	2	16	0.177566	0.565588	ENSGALG00000007109;ENSGALG00000012148
GO:0095500	acetylcholine receptor signaling pathway	2	16	0.177566	0.565588	ENSGALG00000005801;ENSGALG00000012894
GO:0140112	extracellular vesicle biogenesis	2	16	0.177566	0.565588	ENSGALG00000001309;ENSGALG00000005902
GO:1901380	negative regulation of potassium ion transmembrane transport	2	16	0.177566	0.565588	ENSGALG00000008435;ENSGALG00000017012
GO:1901522	positive regulation of transcription from RNA polymerase II promoter involved in cellular response to chemical stimulus	2	16	0.177566	0.565588	ENSGALG00000002375;ENSGALG00000008474
GO:1903831	signal transduction involved in cellular response to ammonium ion	2	16	0.177566	0.565588	ENSGALG00000005801;ENSGALG00000012894
GO:0006338	chromatin remodeling	7	96	0.177746	0.565588	ENSGALG00000000672;ENSGALG00000004386;ENSGALG00000005105;ENSGALG00000008553;ENSGALG00000008579;ENSGALG00000010030;ENSGALG00000025907
GO:0042157	lipoprotein metabolic process	7	96	0.177746	0.565588	ENSGALG00000004557;ENSGALG00000005297;ENSGALG00000007109;ENSGALG00000007114;ENSGALG00000007362;ENSGALG00000016853;ENSGALG00000022030
GO:0055006	cardiac cell development	4	46	0.178028	0.565588	ENSGALG00000000120;ENSGALG00000002375;ENSGALG00000004155;ENSGALG00000009844
GO:0010959	regulation of metal ion transport	13	203	0.178187	0.565588	ENSGALG00000000209;ENSGALG00000002539;ENSGALG00000002764;ENSGALG00000004841;ENSGALG00000005774;ENSGALG00000006490;ENSGALG00000007409;ENSGALG00000008435;ENSGALG00000008569;ENSGALG00000017012;ENSGALG00000021272;ENSGALG00000025788;ENSGALG00000025937
GO:0006821	chloride transport	6	79	0.17828	0.565588	ENSGALG00000000209;ENSGALG00000000745;ENSGALG00000003748;ENSGALG00000014695;ENSGALG00000017271;ENSGALG00000026089
GO:0010811	positive regulation of cell-substrate adhesion	6	79	0.17828	0.565588	ENSGALG00000005483;ENSGALG00000006751;ENSGALG00000007114;ENSGALG00000007416;ENSGALG00000012799;ENSGALG00000014687
GO:0030282	bone mineralization	6	79	0.17828	0.565588	ENSGALG00000001729;ENSGALG00000004386;ENSGALG00000007668;ENSGALG00000008459;ENSGALG00000016375;ENSGALG00000017295
GO:0000965	mitochondrial RNA 3'-end processing	1	4	0.17865	0.565588	ENSGALG00000017368
GO:0001547	antral ovarian follicle growth	1	4	0.17865	0.565588	ENSGALG00000015297
GO:0002155	regulation of thyroid hormone mediated signaling pathway	1	4	0.17865	0.565588	ENSGALG00000016617
GO:0002318	myeloid progenitor cell differentiation	1	4	0.17865	0.565588	ENSGALG00000007716
GO:0002478	antigen processing and presentation of exogenous peptide antigen	1	4	0.17865	0.565588	ENSGALG00000000786
GO:0002495	antigen processing and presentation of peptide antigen via MHC class II	1	4	0.17865	0.565588	ENSGALG00000000786
GO:0002517	T cell tolerance induction	1	4	0.17865	0.565588	ENSGALG00000007416
GO:0002645	positive regulation of tolerance induction	1	4	0.17865	0.565588	ENSGALG00000007416
GO:0002664	regulation of T cell tolerance induction	1	4	0.17865	0.565588	ENSGALG00000007416
GO:0002676	regulation of chronic inflammatory response	1	4	0.17865	0.565588	ENSGALG00000000892
GO:0002693	positive regulation of cellular extravasation	1	4	0.17865	0.565588	ENSGALG00000006751
GO:0003150	muscular septum morphogenesis	1	4	0.17865	0.565588	ENSGALG00000009064
GO:0003228	atrial cardiac muscle tissue development	1	4	0.17865	0.565588	ENSGALG00000000120
GO:0003406	retinal pigment epithelium development	1	4	0.17865	0.565588	ENSGALG00000001708
GO:0003419	growth plate cartilage chondrocyte proliferation	1	4	0.17865	0.565588	ENSGALG00000017295
GO:0006015	5-phosphoribose 1-diphosphate biosynthetic process	1	4	0.17865	0.565588	ENSGALG00000016592
GO:0006172	ADP biosynthetic process	1	4	0.17865	0.565588	ENSGALG00000011035
GO:0006216	cytidine catabolic process	1	4	0.17865	0.565588	ENSGALG00000014280
GO:0006477	protein sulfation	1	4	0.17865	0.565588	ENSGALG00000002598
GO:0006498	N-terminal protein lipidation	1	4	0.17865	0.565588	ENSGALG00000005297
GO:0006551	leucine metabolic process	1	4	0.17865	0.565588	ENSGALG00000002529
GO:0006657	CDP-choline pathway	1	4	0.17865	0.565588	ENSGALG00000007474
GO:0006797	polyphosphate metabolic process	1	4	0.17865	0.565588	ENSGALG00000001812
GO:0006798	polyphosphate catabolic process	1	4	0.17865	0.565588	ENSGALG00000001812
GO:0007221	positive regulation of transcription of Notch receptor target	1	4	0.17865	0.565588	ENSGALG00000002375
GO:0007442	hindgut morphogenesis	1	4	0.17865	0.565588	ENSGALG00000006480
GO:0008215	spermine metabolic process	1	4	0.17865	0.565588	ENSGALG00000016379
GO:0008291	acetylcholine metabolic process	1	4	0.17865	0.565588	ENSGALG00000017216
GO:0009136	purine nucleoside diphosphate biosynthetic process	1	4	0.17865	0.565588	ENSGALG00000011035
GO:0009180	purine ribonucleoside diphosphate biosynthetic process	1	4	0.17865	0.565588	ENSGALG00000011035
GO:0009188	ribonucleoside diphosphate biosynthetic process	1	4	0.17865	0.565588	ENSGALG00000011035
GO:0009972	cytidine deamination	1	4	0.17865	0.565588	ENSGALG00000014280
GO:0010359	regulation of anion channel activity	1	4	0.17865	0.565588	ENSGALG00000000209
GO:0010455	positive regulation of cell fate commitment	1	4	0.17865	0.565588	ENSGALG00000010500
GO:0010571	positive regulation of nuclear cell cycle DNA replication	1	4	0.17865	0.565588	ENSGALG00000008553
GO:0010764	negative regulation of fibroblast migration	1	4	0.17865	0.565588	ENSGALG00000027512
GO:0010961	cellular magnesium ion homeostasis	1	4	0.17865	0.565588	ENSGALG00000000721
GO:0010985	negative regulation of lipoprotein particle clearance	1	4	0.17865	0.565588	ENSGALG00000000911
GO:0014905	myoblast fusion involved in skeletal muscle regeneration	1	4	0.17865	0.565588	ENSGALG00000015464
GO:0015712	hexose phosphate transport	1	4	0.17865	0.565588	ENSGALG00000007716
GO:0015760	glucose-6-phosphate transport	1	4	0.17865	0.565588	ENSGALG00000007716
GO:0015874	norepinephrine transport	1	4	0.17865	0.565588	ENSGALG00000009621
GO:0015959	diadenosine polyphosphate metabolic process	1	4	0.17865	0.565588	ENSGALG00000011285
GO:0016038	absorption of visible light	1	4	0.17865	0.565588	ENSGALG00000010513
GO:0016554	cytidine to uridine editing	1	4	0.17865	0.565588	ENSGALG00000014280
GO:0019405	alditol catabolic process	1	4	0.17865	0.565588	ENSGALG00000002729
GO:0021764	amygdala development	1	4	0.17865	0.565588	ENSGALG00000015305
GO:0021913	regulation of transcription from RNA polymerase II promoter involved in ventral spinal cord interneuron specification	1	4	0.17865	0.565588	ENSGALG00000010500
GO:0021914	negative regulation of smoothened signaling pathway involved in ventral spinal cord patterning	1	4	0.17865	0.565588	ENSGALG00000013424
GO:0021942	radial glia guided migration of Purkinje cell	1	4	0.17865	0.565588	ENSGALG00000012540
GO:0030035	microspike assembly	1	4	0.17865	0.565588	ENSGALG00000021128
GO:0030916	otic vesicle formation	1	4	0.17865	0.565588	ENSGALG00000004386
GO:0031048	chromatin silencing by small RNA	1	4	0.17865	0.565588	ENSGALG00000004859
GO:0031077	post-embryonic camera-type eye development	1	4	0.17865	0.565588	ENSGALG00000016067
GO:0032026	response to magnesium ion	1	4	0.17865	0.565588	ENSGALG00000000721
GO:0032077	positive regulation of deoxyribonuclease activity	1	4	0.17865	0.565588	ENSGALG00000002016
GO:0032097	positive regulation of response to food	1	4	0.17865	0.565588	ENSGALG00000011058
GO:0032100	positive regulation of appetite	1	4	0.17865	0.565588	ENSGALG00000011058
GO:0032106	positive regulation of response to extracellular stimulus	1	4	0.17865	0.565588	ENSGALG00000011058
GO:0032109	positive regulation of response to nutrient levels	1	4	0.17865	0.565588	ENSGALG00000011058
GO:0032324	molybdopterin cofactor biosynthetic process	1	4	0.17865	0.565588	ENSGALG00000014906
GO:0032415	regulation of sodium:proton antiporter activity	1	4	0.17865	0.565588	ENSGALG00000008569
GO:0032534	regulation of microvillus assembly	1	4	0.17865	0.565588	ENSGALG00000021128
GO:0032762	mast cell cytokine production	1	4	0.17865	0.565588	ENSGALG00000010820
GO:0032911	negative regulation of transforming growth factor beta1 production	1	4	0.17865	0.565588	ENSGALG00000014976
GO:0033275	actin-myosin filament sliding	1	4	0.17865	0.565588	ENSGALG00000009844
GO:0033578	protein glycosylation in Golgi	1	4	0.17865	0.565588	ENSGALG00000010746
GO:0033869	nucleoside bisphosphate catabolic process	1	4	0.17865	0.565588	ENSGALG00000005494
GO:0034031	ribonucleoside bisphosphate catabolic process	1	4	0.17865	0.565588	ENSGALG00000005494
GO:0034034	purine nucleoside bisphosphate catabolic process	1	4	0.17865	0.565588	ENSGALG00000005494
GO:0034144	negative regulation of toll-like receptor 4 signaling pathway	1	4	0.17865	0.565588	ENSGALG00000000769
GO:0035087	siRNA loading onto RISC involved in RNA interference	1	4	0.17865	0.565588	ENSGALG00000007370
GO:0035634	response to stilbenoid	1	4	0.17865	0.565588	ENSGALG00000007109
GO:0036032	neural crest cell delamination	1	4	0.17865	0.565588	ENSGALG00000004386
GO:0036481	intrinsic apoptotic signaling pathway in response to hydrogen peroxide	1	4	0.17865	0.565588	ENSGALG00000009477
GO:0038044	transforming growth factor-beta secretion	1	4	0.17865	0.565588	ENSGALG00000011141
GO:0043313	regulation of neutrophil degranulation	1	4	0.17865	0.565588	ENSGALG00000006695
GO:0043553	negative regulation of phosphatidylinositol 3-kinase activity	1	4	0.17865	0.565588	ENSGALG00000007557
GO:0043696	dedifferentiation	1	4	0.17865	0.565588	ENSGALG00000007184
GO:0043697	cell dedifferentiation	1	4	0.17865	0.565588	ENSGALG00000007184
GO:0045003	double-strand break repair via synthesis-dependent strand annealing	1	4	0.17865	0.565588	ENSGALG00000011533
GO:0045046	protein import into peroxisome membrane	1	4	0.17865	0.565588	ENSGALG00000003487
GO:0045084	positive regulation of interleukin-12 biosynthetic process	1	4	0.17865	0.565588	ENSGALG00000006785
GO:0045359	positive regulation of interferon-beta biosynthetic process	1	4	0.17865	0.565588	ENSGALG00000016590
GO:0045632	negative regulation of mechanoreceptor differentiation	1	4	0.17865	0.565588	ENSGALG00000002375
GO:0045650	negative regulation of macrophage differentiation	1	4	0.17865	0.565588	ENSGALG00000005909
GO:0045906	negative regulation of vasoconstriction	1	4	0.17865	0.565588	ENSGALG00000008459
GO:0046007	negative regulation of activated T cell proliferation	1	4	0.17865	0.565588	ENSGALG00000000209
GO:0046087	cytidine metabolic process	1	4	0.17865	0.565588	ENSGALG00000014280
GO:0046391	5-phosphoribose 1-diphosphate metabolic process	1	4	0.17865	0.565588	ENSGALG00000016592
GO:0046668	regulation of retinal cell programmed cell death	1	4	0.17865	0.565588	ENSGALG00000026207
GO:0048680	positive regulation of axon regeneration	1	4	0.17865	0.565588	ENSGALG00000026207
GO:0048702	embryonic neurocranium morphogenesis	1	4	0.17865	0.565588	ENSGALG00000013424
GO:0051305	chromosome movement towards spindle pole	1	4	0.17865	0.565588	ENSGALG00000013208
GO:0051956	negative regulation of amino acid transport	1	4	0.17865	0.565588	ENSGALG00000008490
GO:0055009	atrial cardiac muscle tissue morphogenesis	1	4	0.17865	0.565588	ENSGALG00000000120
GO:0060018	astrocyte fate commitment	1	4	0.17865	0.565588	ENSGALG00000004386
GO:0060050	positive regulation of protein glycosylation	1	4	0.17865	0.565588	ENSGALG00000008569
GO:0060232	delamination	1	4	0.17865	0.565588	ENSGALG00000004386
GO:0060252	positive regulation of glial cell proliferation	1	4	0.17865	0.565588	ENSGALG00000015407
GO:0060304	regulation of phosphatidylinositol dephosphorylation	1	4	0.17865	0.565588	ENSGALG00000001042
GO:0060352	cell adhesion molecule production	1	4	0.17865	0.565588	ENSGALG00000007114
GO:0060486	Clara cell differentiation	1	4	0.17865	0.565588	ENSGALG00000014976
GO:0060528	secretory columnal luminar epithelial cell differentiation involved in prostate glandular acinus development	1	4	0.17865	0.565588	ENSGALG00000002375
GO:0060556	regulation of vitamin D biosynthetic process	1	4	0.17865	0.565588	ENSGALG00000012304
GO:0060686	negative regulation of prostatic bud formation	1	4	0.17865	0.565588	ENSGALG00000007668
GO:0060729	intestinal epithelial structure maintenance	1	4	0.17865	0.565588	ENSGALG00000004386
GO:0061182	negative regulation of chondrocyte development	1	4	0.17865	0.565588	ENSGALG00000017295
GO:0061314	Notch signaling involved in heart development	1	4	0.17865	0.565588	ENSGALG00000002375
GO:0061343	cell adhesion involved in heart morphogenesis	1	4	0.17865	0.565588	ENSGALG00000010589
GO:0061419	positive regulation of transcription from RNA polymerase II promoter in response to hypoxia	1	4	0.17865	0.565588	ENSGALG00000002375
GO:0070278	extracellular matrix constituent secretion	1	4	0.17865	0.565588	ENSGALG00000002375
GO:0070345	negative regulation of fat cell proliferation	1	4	0.17865	0.565588	ENSGALG00000005909
GO:0070384	Harderian gland development	1	4	0.17865	0.565588	ENSGALG00000004386
GO:0070561	vitamin D receptor signaling pathway	1	4	0.17865	0.565588	ENSGALG00000001708
GO:0070572	positive regulation of neuron projection regeneration	1	4	0.17865	0.565588	ENSGALG00000026207
GO:0070669	response to interleukin-2	1	4	0.17865	0.565588	ENSGALG00000011031
GO:0070837	dehydroascorbic acid transport	1	4	0.17865	0.565588	ENSGALG00000014324
GO:0071072	negative regulation of phospholipid biosynthetic process	1	4	0.17865	0.565588	ENSGALG00000013189
GO:0071440	regulation of histone H3-K14 acetylation	1	4	0.17865	0.565588	ENSGALG00000006818
GO:0071500	cellular response to nitrosative stress	1	4	0.17865	0.565588	ENSGALG00000023066
GO:0071816	tail-anchored membrane protein insertion into ER membrane	1	4	0.17865	0.565588	ENSGALG00000016070
GO:0072038	mesenchymal stem cell maintenance involved in nephron morphogenesis	1	4	0.17865	0.565588	ENSGALG00000007668
GO:0072110	glomerular mesangial cell proliferation	1	4	0.17865	0.565588	ENSGALG00000007668
GO:0072124	regulation of glomerular mesangial cell proliferation	1	4	0.17865	0.565588	ENSGALG00000007668
GO:0072174	metanephric tubule formation	1	4	0.17865	0.565588	ENSGALG00000004386
GO:0072191	ureter smooth muscle development	1	4	0.17865	0.565588	ENSGALG00000004386
GO:0072193	ureter smooth muscle cell differentiation	1	4	0.17865	0.565588	ENSGALG00000004386
GO:0072321	chaperone-mediated protein transport	1	4	0.17865	0.565588	ENSGALG00000004845
GO:0086023	adenylate cyclase-activating adrenergic receptor signaling pathway involved in heart process	1	4	0.17865	0.565588	ENSGALG00000010820
GO:0090168	Golgi reassembly	1	4	0.17865	0.565588	ENSGALG00000009477
GO:0090237	regulation of arachidonic acid secretion	1	4	0.17865	0.565588	ENSGALG00000011149
GO:0097742	de novo centriole assembly	1	4	0.17865	0.565588	ENSGALG00000006632
GO:0098535	de novo centriole assembly involved in multi-ciliated epithelial cell differentiation	1	4	0.17865	0.565588	ENSGALG00000006632
GO:1900042	positive regulation of interleukin-2 secretion	1	4	0.17865	0.565588	ENSGALG00000001729
GO:1900454	positive regulation of long-term synaptic depression	1	4	0.17865	0.565588	ENSGALG00000004758
GO:1900619	acetate ester metabolic process	1	4	0.17865	0.565588	ENSGALG00000017216
GO:1901533	negative regulation of hematopoietic progenitor cell differentiation	1	4	0.17865	0.565588	ENSGALG00000002375
GO:1901723	negative regulation of cell proliferation involved in kidney development	1	4	0.17865	0.565588	ENSGALG00000007668
GO:1901725	regulation of histone deacetylase activity	1	4	0.17865	0.565588	ENSGALG00000000551
GO:1901894	regulation of calcium-transporting ATPase activity	1	4	0.17865	0.565588	ENSGALG00000008435
GO:1902237	positive regulation of endoplasmic reticulum stress-induced intrinsic apoptotic signaling pathway	1	4	0.17865	0.565588	ENSGALG00000004220
GO:1902514	regulation of calcium ion transmembrane transport via high voltage-gated calcium channel	1	4	0.17865	0.565588	ENSGALG00000025788
GO:1902563	regulation of neutrophil activation	1	4	0.17865	0.565588	ENSGALG00000006695
GO:1902669	positive regulation of axon guidance	1	4	0.17865	0.565588	ENSGALG00000008459
GO:1903431	positive regulation of cell maturation	1	4	0.17865	0.565588	ENSGALG00000006655
GO:1903588	negative regulation of blood vessel endothelial cell proliferation involved in sprouting angiogenesis	1	4	0.17865	0.565588	ENSGALG00000009477
GO:1904238	pericyte cell differentiation	1	4	0.17865	0.565588	ENSGALG00000002375
GO:1904672	regulation of somatic stem cell population maintenance	1	4	0.17865	0.565588	ENSGALG00000007668
GO:1904753	negative regulation of vascular associated smooth muscle cell migration	1	4	0.17865	0.565588	ENSGALG00000003521
GO:1990144	intrinsic apoptotic signaling pathway in response to hypoxia	1	4	0.17865	0.565588	ENSGALG00000007659
GO:1990535	neuron projection maintenance	1	4	0.17865	0.565588	ENSGALG00000000209
GO:2000172	regulation of branching morphogenesis of a nerve	1	4	0.17865	0.565588	ENSGALG00000006655
GO:2000195	negative regulation of female gonad development	1	4	0.17865	0.565588	ENSGALG00000011058
GO:2000275	regulation of oxidative phosphorylation uncoupler activity	1	4	0.17865	0.565588	ENSGALG00000000724
GO:2000583	regulation of platelet-derived growth factor receptor-alpha signaling pathway	1	4	0.17865	0.565588	ENSGALG00000029077
GO:2000615	regulation of histone H3-K9 acetylation	1	4	0.17865	0.565588	ENSGALG00000006818
GO:2000973	regulation of pro-B cell differentiation	1	4	0.17865	0.565588	ENSGALG00000002375
GO:2000981	negative regulation of inner ear receptor cell differentiation	1	4	0.17865	0.565588	ENSGALG00000002375
GO:0015850	organic hydroxy compound transport	10	149	0.179257	0.566853	ENSGALG00000000723;ENSGALG00000005801;ENSGALG00000006795;ENSGALG00000007109;ENSGALG00000007114;ENSGALG00000007268;ENSGALG00000007478;ENSGALG00000009621;ENSGALG00000010820;ENSGALG00000014607
GO:1901617	organic hydroxy compound biosynthetic process	10	149	0.179257	0.566853	ENSGALG00000005701;ENSGALG00000006198;ENSGALG00000007109;ENSGALG00000007114;ENSGALG00000012200;ENSGALG00000012304;ENSGALG00000015264;ENSGALG00000016205;ENSGALG00000016665;ENSGALG00000026757
GO:0033554	cellular response to stress	63	1170	0.180656	0.570947	ENSGALG00000000708;ENSGALG00000000883;ENSGALG00000000892;ENSGALG00000001501;ENSGALG00000001954;ENSGALG00000002016;ENSGALG00000002304;ENSGALG00000002346;ENSGALG00000002364;ENSGALG00000002375;ENSGALG00000003427;ENSGALG00000003521;ENSGALG00000004220;ENSGALG00000004557;ENSGALG00000005105;ENSGALG00000005801;ENSGALG00000006049;ENSGALG00000006632;ENSGALG00000006655;ENSGALG00000006658;ENSGALG00000006751;…
GO:0035148	tube formation	8	114	0.181584	0.573549	ENSGALG00000001331;ENSGALG00000004249;ENSGALG00000004386;ENSGALG00000007668;ENSGALG00000008096;ENSGALG00000009064;ENSGALG00000013424;ENSGALG00000014974
GO:0048534	hematopoietic or lymphoid organ development	31	544	0.18266	0.574631	ENSGALG00000000284;ENSGALG00000000583;ENSGALG00000000769;ENSGALG00000001501;ENSGALG00000001708;ENSGALG00000002375;ENSGALG00000005909;ENSGALG00000006480;ENSGALG00000006695;ENSGALG00000006785;ENSGALG00000006818;ENSGALG00000006934;ENSGALG00000006949;ENSGALG00000007416;ENSGALG00000007418;ENSGALG00000007485;ENSGALG00000007675;ENSGALG00000007716;ENSGALG00000010774;ENSGALG00000011058;ENSGALG00000011682;…
GO:0040012	regulation of locomotion	34	602	0.182814	0.574631	ENSGALG00000000120;ENSGALG00000001947;ENSGALG00000002375;ENSGALG00000003521;ENSGALG00000004386;ENSGALG00000005253;ENSGALG00000005483;ENSGALG00000005696;ENSGALG00000005909;ENSGALG00000006049;ENSGALG00000006061;ENSGALG00000006689;ENSGALG00000006695;ENSGALG00000006751;ENSGALG00000007177;ENSGALG00000007184;ENSGALG00000007668;ENSGALG00000008459;ENSGALG00000008473;ENSGALG00000008945;ENSGALG00000009477;…
GO:0043269	regulation of ion transport	22	372	0.182833	0.574631	ENSGALG00000000209;ENSGALG00000000724;ENSGALG00000002016;ENSGALG00000002539;ENSGALG00000002764;ENSGALG00000004758;ENSGALG00000004841;ENSGALG00000005774;ENSGALG00000005801;ENSGALG00000006490;ENSGALG00000006922;ENSGALG00000007114;ENSGALG00000007409;ENSGALG00000008435;ENSGALG00000008490;ENSGALG00000008569;ENSGALG00000011149;ENSGALG00000011262;ENSGALG00000017012;ENSGALG00000021272;ENSGALG00000025788;…
GO:0009150	purine ribonucleotide metabolic process	17	278	0.182836	0.574631	ENSGALG00000001117;ENSGALG00000001330;ENSGALG00000001711;ENSGALG00000003837;ENSGALG00000005494;ENSGALG00000005789;ENSGALG00000006899;ENSGALG00000008587;ENSGALG00000008606;ENSGALG00000011035;ENSGALG00000011285;ENSGALG00000012624;ENSGALG00000013191;ENSGALG00000014121;ENSGALG00000014906;ENSGALG00000015303;ENSGALG00000025907
GO:0030334	regulation of cell migration	30	525	0.183362	0.574631	ENSGALG00000000120;ENSGALG00000001947;ENSGALG00000002375;ENSGALG00000003521;ENSGALG00000004386;ENSGALG00000005483;ENSGALG00000005696;ENSGALG00000005909;ENSGALG00000006049;ENSGALG00000006061;ENSGALG00000006689;ENSGALG00000006695;ENSGALG00000006751;ENSGALG00000007177;ENSGALG00000007668;ENSGALG00000008459;ENSGALG00000008473;ENSGALG00000008945;ENSGALG00000009477;ENSGALG00000010589;ENSGALG00000010811;…
GO:0010941	regulation of cell death	49	895	0.183395	0.574631	ENSGALG00000000120;ENSGALG00000000186;ENSGALG00000000209;ENSGALG00000000497;ENSGALG00000000724;ENSGALG00000000892;ENSGALG00000000911;ENSGALG00000001315;ENSGALG00000001708;ENSGALG00000001882;ENSGALG00000002016;ENSGALG00000002375;ENSGALG00000002515;ENSGALG00000004220;ENSGALG00000004386;ENSGALG00000005505;ENSGALG00000005701;ENSGALG00000005909;ENSGALG00000006049;ENSGALG00000006480;ENSGALG00000007101;…
GO:0045137	development of primary sexual characteristics	9	132	0.183623	0.574631	ENSGALG00000004386;ENSGALG00000006934;ENSGALG00000007668;ENSGALG00000010659;ENSGALG00000011058;ENSGALG00000014976;ENSGALG00000015297;ENSGALG00000016327;ENSGALG00000016662
GO:0006163	purine nucleotide metabolic process	18	297	0.184005	0.574631	ENSGALG00000001117;ENSGALG00000001330;ENSGALG00000001711;ENSGALG00000003837;ENSGALG00000005494;ENSGALG00000005789;ENSGALG00000006899;ENSGALG00000008587;ENSGALG00000008606;ENSGALG00000011035;ENSGALG00000011285;ENSGALG00000012624;ENSGALG00000013191;ENSGALG00000014121;ENSGALG00000014906;ENSGALG00000015303;ENSGALG00000016592;ENSGALG00000025907
GO:0001843	neural tube closure	5	63	0.18425	0.574631	ENSGALG00000001331;ENSGALG00000004249;ENSGALG00000008096;ENSGALG00000009064;ENSGALG00000013424
GO:0001889	liver development	5	63	0.18425	0.574631	ENSGALG00000001708;ENSGALG00000002375;ENSGALG00000004285;ENSGALG00000004386;ENSGALG00000014976
GO:0032368	regulation of lipid transport	5	63	0.18425	0.574631	ENSGALG00000002016;ENSGALG00000007109;ENSGALG00000007114;ENSGALG00000007668;ENSGALG00000011149
GO:0070167	regulation of biomineral tissue development	5	63	0.18425	0.574631	ENSGALG00000001729;ENSGALG00000002375;ENSGALG00000004386;ENSGALG00000007668;ENSGALG00000008459
GO:0006888	ER to Golgi vesicle-mediated transport	7	97	0.184257	0.574631	ENSGALG00000002364;ENSGALG00000005869;ENSGALG00000007430;ENSGALG00000007659;ENSGALG00000007707;ENSGALG00000010654;ENSGALG00000017248
GO:0022408	negative regulation of cell-cell adhesion	7	97	0.184257	0.574631	ENSGALG00000000209;ENSGALG00000000892;ENSGALG00000001729;ENSGALG00000002016;ENSGALG00000004386;ENSGALG00000006785;ENSGALG00000007114
GO:0048863	stem cell differentiation	10	150	0.184436	0.574631	ENSGALG00000000284;ENSGALG00000001501;ENSGALG00000001731;ENSGALG00000002375;ENSGALG00000004386;ENSGALG00000006949;ENSGALG00000007668;ENSGALG00000009064;ENSGALG00000014976;ENSGALG00000021647
GO:0001541	ovarian follicle development	3	31	0.184759	0.574631	ENSGALG00000011058;ENSGALG00000015297;ENSGALG00000016327
GO:0001754	eye photoreceptor cell differentiation	3	31	0.184759	0.574631	ENSGALG00000004386;ENSGALG00000006751;ENSGALG00000007314
GO:0007431	salivary gland development	3	31	0.184759	0.574631	ENSGALG00000003374;ENSGALG00000007668;ENSGALG00000008473
GO:0014015	positive regulation of gliogenesis	3	31	0.184759	0.574631	ENSGALG00000002375;ENSGALG00000010500;ENSGALG00000015407
GO:0019748	secondary metabolic process	3	31	0.184759	0.574631	ENSGALG00000001320;ENSGALG00000008133;ENSGALG00000012338
GO:0042461	photoreceptor cell development	3	31	0.184759	0.574631	ENSGALG00000006751;ENSGALG00000008049;ENSGALG00000009318
GO:0050766	positive regulation of phagocytosis	3	31	0.184759	0.574631	ENSGALG00000006695;ENSGALG00000006702;ENSGALG00000007114
GO:0055025	positive regulation of cardiac muscle tissue development	3	31	0.184759	0.574631	ENSGALG00000000120;ENSGALG00000002375;ENSGALG00000014976
GO:0097006	regulation of plasma lipoprotein particle levels	3	31	0.184759	0.574631	ENSGALG00000000911;ENSGALG00000007109;ENSGALG00000007114
GO:1904591	positive regulation of protein import	3	31	0.184759	0.574631	ENSGALG00000002016;ENSGALG00000005105;ENSGALG00000007101
GO:1904705	regulation of vascular smooth muscle cell proliferation	3	31	0.184759	0.574631	ENSGALG00000000892;ENSGALG00000003521;ENSGALG00000014329
GO:1990874	vascular smooth muscle cell proliferation	3	31	0.184759	0.574631	ENSGALG00000000892;ENSGALG00000003521;ENSGALG00000014329
GO:0002757	immune response-activating signal transduction	13	205	0.187016	0.58132	ENSGALG00000000209;ENSGALG00000000712;ENSGALG00000000769;ENSGALG00000000883;ENSGALG00000001501;ENSGALG00000001729;ENSGALG00000002283;ENSGALG00000006751;ENSGALG00000006785;ENSGALG00000007416;ENSGALG00000011872;ENSGALG00000016590;ENSGALG00000016661
GO:0019221	cytokine-mediated signaling pathway	15	242	0.187494	0.582295	ENSGALG00000001708;ENSGALG00000001882;ENSGALG00000004221;ENSGALG00000005305;ENSGALG00000006785;ENSGALG00000007114;ENSGALG00000007675;ENSGALG00000008267;ENSGALG00000011031;ENSGALG00000011058;ENSGALG00000013372;ENSGALG00000015297;ENSGALG00000023193;ENSGALG00000026207;ENSGALG00000027950
GO:0030705	cytoskeleton-dependent intracellular transport	8	115	0.187596	0.582295	ENSGALG00000002497;ENSGALG00000005869;ENSGALG00000006860;ENSGALG00000007438;ENSGALG00000008049;ENSGALG00000009318;ENSGALG00000015878;ENSGALG00000016125
GO:0050885	neuromuscular process controlling balance	4	47	0.187755	0.582295	ENSGALG00000003381;ENSGALG00000006695;ENSGALG00000010500;ENSGALG00000012540
GO:0072665	protein localization to vacuole	4	47	0.187755	0.582295	ENSGALG00000001309;ENSGALG00000005902;ENSGALG00000015576;ENSGALG00000016806
GO:0034765	regulation of ion transmembrane transport	16	261	0.189172	0.586074	ENSGALG00000000209;ENSGALG00000000724;ENSGALG00000002539;ENSGALG00000002764;ENSGALG00000004758;ENSGALG00000004841;ENSGALG00000006490;ENSGALG00000006922;ENSGALG00000007409;ENSGALG00000008435;ENSGALG00000008569;ENSGALG00000011262;ENSGALG00000017012;ENSGALG00000021272;ENSGALG00000025788;ENSGALG00000025937
GO:0017144	drug metabolic process	24	412	0.189187	0.586074	ENSGALG00000000892;ENSGALG00000001117;ENSGALG00000001320;ENSGALG00000001325;ENSGALG00000001330;ENSGALG00000005789;ENSGALG00000006899;ENSGALG00000007109;ENSGALG00000007538;ENSGALG00000008121;ENSGALG00000008587;ENSGALG00000008606;ENSGALG00000011035;ENSGALG00000012200;ENSGALG00000012624;ENSGALG00000013191;ENSGALG00000014121;ENSGALG00000014607;ENSGALG00000015303;ENSGALG00000016205;ENSGALG00000016379;…
GO:0071804	cellular potassium ion transport	10	151	0.189682	0.586569	ENSGALG00000000209;ENSGALG00000002539;ENSGALG00000002764;ENSGALG00000004758;ENSGALG00000006469;ENSGALG00000006922;ENSGALG00000008435;ENSGALG00000010598;ENSGALG00000011262;ENSGALG00000017012
GO:0071805	potassium ion transmembrane transport	10	151	0.189682	0.586569	ENSGALG00000000209;ENSGALG00000002539;ENSGALG00000002764;ENSGALG00000004758;ENSGALG00000006469;ENSGALG00000006922;ENSGALG00000008435;ENSGALG00000010598;ENSGALG00000011262;ENSGALG00000017012
GO:0071241	cellular response to inorganic substance	7	98	0.190865	0.586569	ENSGALG00000000209;ENSGALG00000000721;ENSGALG00000001501;ENSGALG00000003837;ENSGALG00000008435;ENSGALG00000008474;ENSGALG00000010811
GO:0002253	activation of immune response	15	243	0.191621	0.586569	ENSGALG00000000209;ENSGALG00000000712;ENSGALG00000000769;ENSGALG00000000883;ENSGALG00000001501;ENSGALG00000001729;ENSGALG00000002283;ENSGALG00000005797;ENSGALG00000006751;ENSGALG00000006785;ENSGALG00000007416;ENSGALG00000007419;ENSGALG00000011872;ENSGALG00000016590;ENSGALG00000016661
GO:0051046	regulation of secretion	24	413	0.192351	0.586569	ENSGALG00000000892;ENSGALG00000001299;ENSGALG00000001309;ENSGALG00000001682;ENSGALG00000001729;ENSGALG00000002375;ENSGALG00000003487;ENSGALG00000004285;ENSGALG00000004758;ENSGALG00000005801;ENSGALG00000005902;ENSGALG00000006695;ENSGALG00000007114;ENSGALG00000007298;ENSGALG00000007668;ENSGALG00000008313;ENSGALG00000008490;ENSGALG00000010820;ENSGALG00000011149;ENSGALG00000012890;ENSGALG00000012894;…
GO:0060606	tube closure	5	64	0.192592	0.586569	ENSGALG00000001331;ENSGALG00000004249;ENSGALG00000008096;ENSGALG00000009064;ENSGALG00000013424
GO:0050776	regulation of immune response	23	394	0.192599	0.586569	ENSGALG00000000209;ENSGALG00000000712;ENSGALG00000000769;ENSGALG00000000883;ENSGALG00000000892;ENSGALG00000001501;ENSGALG00000001708;ENSGALG00000001729;ENSGALG00000002283;ENSGALG00000003837;ENSGALG00000005797;ENSGALG00000006695;ENSGALG00000006751;ENSGALG00000006785;ENSGALG00000007114;ENSGALG00000007416;ENSGALG00000007419;ENSGALG00000007485;ENSGALG00000011872;ENSGALG00000013372;ENSGALG00000016590;…
GO:0009056	catabolic process	79	1496	0.193465	0.586569	ENSGALG00000000723;ENSGALG00000000724;ENSGALG00000000883;ENSGALG00000000892;ENSGALG00000001028;ENSGALG00000001117;ENSGALG00000001309;ENSGALG00000001315;ENSGALG00000001682;ENSGALG00000001812;ENSGALG00000001964;ENSGALG00000002016;ENSGALG00000002087;ENSGALG00000002249;ENSGALG00000002529;ENSGALG00000002542;ENSGALG00000002729;ENSGALG00000003381;ENSGALG00000003427;ENSGALG00000003767;ENSGALG00000004386;…
GO:0016331	morphogenesis of embryonic epithelium	8	116	0.193692	0.586569	ENSGALG00000001331;ENSGALG00000004249;ENSGALG00000004386;ENSGALG00000007668;ENSGALG00000008096;ENSGALG00000009064;ENSGALG00000013424;ENSGALG00000014974
GO:0030178	negative regulation of Wnt signaling pathway	8	116	0.193692	0.586569	ENSGALG00000001028;ENSGALG00000002375;ENSGALG00000003767;ENSGALG00000004386;ENSGALG00000007330;ENSGALG00000009064;ENSGALG00000009559;ENSGALG00000015297
GO:0055001	muscle cell development	8	116	0.193692	0.586569	ENSGALG00000000120;ENSGALG00000000195;ENSGALG00000002375;ENSGALG00000003521;ENSGALG00000004155;ENSGALG00000005292;ENSGALG00000009844;ENSGALG00000010027
GO:0048598	embryonic morphogenesis	25	433	0.195102	0.586569	ENSGALG00000000284;ENSGALG00000000892;ENSGALG00000001331;ENSGALG00000001501;ENSGALG00000001708;ENSGALG00000002375;ENSGALG00000004249;ENSGALG00000004285;ENSGALG00000004386;ENSGALG00000005909;ENSGALG00000006480;ENSGALG00000006695;ENSGALG00000006860;ENSGALG00000007114;ENSGALG00000007668;ENSGALG00000008096;ENSGALG00000008459;ENSGALG00000008595;ENSGALG00000009064;ENSGALG00000009318;ENSGALG00000012623;…
GO:0002097	tRNA wobble base modification	2	17	0.195201	0.586569	ENSGALG00000001947;ENSGALG00000016624
GO:0002823	negative regulation of adaptive immune response based on somatic recombination of immune receptors built from immunoglobulin superfamily domains	2	17	0.195201	0.586569	ENSGALG00000000892;ENSGALG00000013372
GO:0006120	mitochondrial electron transport, NADH to ubiquinone	2	17	0.195201	0.586569	ENSGALG00000008587;ENSGALG00000013191
GO:0009110	vitamin biosynthetic process	2	17	0.195201	0.586569	ENSGALG00000012304;ENSGALG00000016205
GO:0021533	cell differentiation in hindbrain	2	17	0.195201	0.586569	ENSGALG00000003381;ENSGALG00000005909
GO:0031440	regulation of mRNA 3'-end processing	2	17	0.195201	0.586569	ENSGALG00000002087;ENSGALG00000010622
GO:0032104	regulation of response to extracellular stimulus	2	17	0.195201	0.586569	ENSGALG00000001708;ENSGALG00000011058
GO:0032107	regulation of response to nutrient levels	2	17	0.195201	0.586569	ENSGALG00000001708;ENSGALG00000011058
GO:0032331	negative regulation of chondrocyte differentiation	2	17	0.195201	0.586569	ENSGALG00000004386;ENSGALG00000017295
GO:0032528	microvillus organization	2	17	0.195201	0.586569	ENSGALG00000006049;ENSGALG00000021128
GO:0032728	positive regulation of interferon-beta production	2	17	0.195201	0.586569	ENSGALG00000006785;ENSGALG00000016590
GO:0032800	receptor biosynthetic process	2	17	0.195201	0.586569	ENSGALG00000000209;ENSGALG00000000892
GO:0045777	positive regulation of blood pressure	2	17	0.195201	0.586569	ENSGALG00000003521;ENSGALG00000008949
GO:0060581	cell fate commitment involved in pattern specification	2	17	0.195201	0.586569	ENSGALG00000008096;ENSGALG00000010500
GO:0090103	cochlea morphogenesis	2	17	0.195201	0.586569	ENSGALG00000004249;ENSGALG00000004386
GO:0090382	phagosome maturation	2	17	0.195201	0.586569	ENSGALG00000000769;ENSGALG00000005902
GO:1900077	negative regulation of cellular response to insulin stimulus	2	17	0.195201	0.586569	ENSGALG00000002016;ENSGALG00000002260
GO:1903204	negative regulation of oxidative stress-induced neuron death	2	17	0.195201	0.586569	ENSGALG00000000892;ENSGALG00000009064
GO:1903205	regulation of hydrogen peroxide-induced cell death	2	17	0.195201	0.586569	ENSGALG00000000892;ENSGALG00000006049
GO:1905144	response to acetylcholine	2	17	0.195201	0.586569	ENSGALG00000005801;ENSGALG00000012894
GO:1905145	cellular response to acetylcholine	2	17	0.195201	0.586569	ENSGALG00000005801;ENSGALG00000012894
GO:2000104	negative regulation of DNA-dependent DNA replication	2	17	0.195201	0.586569	ENSGALG00000015589;ENSGALG00000017211
GO:0007178	transmembrane receptor protein serine/threonine kinase signaling pathway	15	244	0.195792	0.586569	ENSGALG00000000044;ENSGALG00000000120;ENSGALG00000001042;ENSGALG00000002375;ENSGALG00000003891;ENSGALG00000004285;ENSGALG00000006424;ENSGALG00000007668;ENSGALG00000007685;ENSGALG00000008459;ENSGALG00000009064;ENSGALG00000010659;ENSGALG00000012623;ENSGALG00000014688;ENSGALG00000025907
GO:0009395	phospholipid catabolic process	3	32	0.197117	0.586569	ENSGALG00000002016;ENSGALG00000005696;ENSGALG00000009130
GO:0030501	positive regulation of bone mineralization	3	32	0.197117	0.586569	ENSGALG00000001729;ENSGALG00000007668;ENSGALG00000008459
GO:0032663	regulation of interleukin-2 production	3	32	0.197117	0.586569	ENSGALG00000000209;ENSGALG00000001729;ENSGALG00000007416
GO:0043631	RNA polyadenylation	3	32	0.197117	0.586569	ENSGALG00000007370;ENSGALG00000010622;ENSGALG00000017249
GO:0060351	cartilage development involved in endochondral bone morphogenesis	3	32	0.197117	0.586569	ENSGALG00000004386;ENSGALG00000005797;ENSGALG00000017295
GO:0060412	ventricular septum morphogenesis	3	32	0.197117	0.586569	ENSGALG00000002375;ENSGALG00000008459;ENSGALG00000009064
GO:0072132	mesenchyme morphogenesis	3	32	0.197117	0.586569	ENSGALG00000002375;ENSGALG00000004386;ENSGALG00000007668
GO:0072577	endothelial cell apoptotic process	3	32	0.197117	0.586569	ENSGALG00000000892;ENSGALG00000005909;ENSGALG00000008459
GO:0030902	hindbrain development	7	99	0.197567	0.586569	ENSGALG00000003381;ENSGALG00000005909;ENSGALG00000007370;ENSGALG00000007416;ENSGALG00000007430;ENSGALG00000007668;ENSGALG00000012540
GO:0002200	somatic diversification of immune receptors	4	48	0.197647	0.586569	ENSGALG00000006480;ENSGALG00000007485;ENSGALG00000014280;ENSGALG00000016854
GO:1905954	positive regulation of lipid localization	4	48	0.197647	0.586569	ENSGALG00000002016;ENSGALG00000007114;ENSGALG00000007668;ENSGALG00000011149
GO:0051173	positive regulation of nitrogen compound metabolic process	107	2062	0.197731	0.586569	ENSGALG00000000120;ENSGALG00000000186;ENSGALG00000000209;ENSGALG00000000284;ENSGALG00000000542;ENSGALG00000000551;ENSGALG00000000583;ENSGALG00000000678;ENSGALG00000000713;ENSGALG00000000883;ENSGALG00000000892;ENSGALG00000000944;ENSGALG00000001276;ENSGALG00000001309;ENSGALG00000001501;ENSGALG00000001708;ENSGALG00000001729;ENSGALG00000001731;ENSGALG00000001773;ENSGALG00000002016;ENSGALG00000002087;…
GO:0051253	negative regulation of RNA metabolic process	45	823	0.198029	0.586569	ENSGALG00000000284;ENSGALG00000000583;ENSGALG00000000713;ENSGALG00000000883;ENSGALG00000001708;ENSGALG00000002375;ENSGALG00000003396;ENSGALG00000003786;ENSGALG00000003891;ENSGALG00000004285;ENSGALG00000004386;ENSGALG00000004859;ENSGALG00000005016;ENSGALG00000005105;ENSGALG00000005909;ENSGALG00000006480;ENSGALG00000006785;ENSGALG00000006806;ENSGALG00000007184;ENSGALG00000007657;ENSGALG00000007668;…
GO:0043069	negative regulation of programmed cell death	28	492	0.19915	0.586569	ENSGALG00000000209;ENSGALG00000000892;ENSGALG00000000911;ENSGALG00000001315;ENSGALG00000001708;ENSGALG00000001882;ENSGALG00000002016;ENSGALG00000004386;ENSGALG00000005909;ENSGALG00000006480;ENSGALG00000007101;ENSGALG00000007659;ENSGALG00000007668;ENSGALG00000009477;ENSGALG00000009739;ENSGALG00000009844;ENSGALG00000010039;ENSGALG00000010659;ENSGALG00000010811;ENSGALG00000013372;ENSGALG00000014976;…
GO:0061061	muscle structure development	23	396	0.199165	0.586569	ENSGALG00000000120;ENSGALG00000000195;ENSGALG00000001708;ENSGALG00000002375;ENSGALG00000003396;ENSGALG00000003521;ENSGALG00000004155;ENSGALG00000004386;ENSGALG00000005292;ENSGALG00000005678;ENSGALG00000006806;ENSGALG00000006949;ENSGALG00000007114;ENSGALG00000007685;ENSGALG00000009064;ENSGALG00000009130;ENSGALG00000009844;ENSGALG00000010027;ENSGALG00000014976;ENSGALG00000015464;ENSGALG00000016176;…
GO:1902679	negative regulation of RNA biosynthetic process	42	765	0.200213	0.586569	ENSGALG00000000284;ENSGALG00000000583;ENSGALG00000000713;ENSGALG00000001708;ENSGALG00000002375;ENSGALG00000003396;ENSGALG00000003786;ENSGALG00000003891;ENSGALG00000004285;ENSGALG00000004386;ENSGALG00000004859;ENSGALG00000005016;ENSGALG00000005105;ENSGALG00000005909;ENSGALG00000006480;ENSGALG00000006785;ENSGALG00000006806;ENSGALG00000007184;ENSGALG00000007657;ENSGALG00000007668;ENSGALG00000008096;…
GO:1903507	negative regulation of nucleic acid-templated transcription	42	765	0.200213	0.586569	ENSGALG00000000284;ENSGALG00000000583;ENSGALG00000000713;ENSGALG00000001708;ENSGALG00000002375;ENSGALG00000003396;ENSGALG00000003786;ENSGALG00000003891;ENSGALG00000004285;ENSGALG00000004386;ENSGALG00000004859;ENSGALG00000005016;ENSGALG00000005105;ENSGALG00000005909;ENSGALG00000006480;ENSGALG00000006785;ENSGALG00000006806;ENSGALG00000007184;ENSGALG00000007657;ENSGALG00000007668;ENSGALG00000008096;…
GO:1905952	regulation of lipid localization	6	82	0.200346	0.586569	ENSGALG00000002016;ENSGALG00000007109;ENSGALG00000007114;ENSGALG00000007668;ENSGALG00000011058;ENSGALG00000011149
GO:2000377	regulation of reactive oxygen species metabolic process	6	82	0.200346	0.586569	ENSGALG00000000892;ENSGALG00000002016;ENSGALG00000006695;ENSGALG00000012200;ENSGALG00000015297;ENSGALG00000026757
GO:0043542	endothelial cell migration	9	135	0.200636	0.586569	ENSGALG00000000120;ENSGALG00000005483;ENSGALG00000005909;ENSGALG00000007114;ENSGALG00000008459;ENSGALG00000008473;ENSGALG00000009477;ENSGALG00000010811;ENSGALG00000015305
GO:0016125	sterol metabolic process	5	65	0.201063	0.586569	ENSGALG00000006198;ENSGALG00000007109;ENSGALG00000007114;ENSGALG00000011058;ENSGALG00000016665
GO:0061008	hepaticobiliary system development	5	65	0.201063	0.586569	ENSGALG00000001708;ENSGALG00000002375;ENSGALG00000004285;ENSGALG00000004386;ENSGALG00000014976
GO:0044248	cellular catabolic process	70	1321	0.202399	0.586569	ENSGALG00000000723;ENSGALG00000000724;ENSGALG00000000883;ENSGALG00000000892;ENSGALG00000001028;ENSGALG00000001117;ENSGALG00000001309;ENSGALG00000001315;ENSGALG00000001682;ENSGALG00000001812;ENSGALG00000002016;ENSGALG00000002087;ENSGALG00000002249;ENSGALG00000002529;ENSGALG00000002542;ENSGALG00000002729;ENSGALG00000003381;ENSGALG00000003427;ENSGALG00000004557;ENSGALG00000004611;ENSGALG00000004629;…
GO:0019693	ribose phosphate metabolic process	18	302	0.202737	0.586569	ENSGALG00000001117;ENSGALG00000001330;ENSGALG00000001711;ENSGALG00000003837;ENSGALG00000005494;ENSGALG00000005789;ENSGALG00000006899;ENSGALG00000008587;ENSGALG00000008606;ENSGALG00000011035;ENSGALG00000011285;ENSGALG00000012624;ENSGALG00000013191;ENSGALG00000014121;ENSGALG00000014906;ENSGALG00000015303;ENSGALG00000016592;ENSGALG00000025907
GO:0045934	negative regulation of nucleobase-containing compound metabolic process	49	904	0.202969	0.586569	ENSGALG00000000284;ENSGALG00000000583;ENSGALG00000000713;ENSGALG00000000883;ENSGALG00000001708;ENSGALG00000002375;ENSGALG00000003396;ENSGALG00000003786;ENSGALG00000003891;ENSGALG00000004285;ENSGALG00000004386;ENSGALG00000004859;ENSGALG00000005016;ENSGALG00000005105;ENSGALG00000005909;ENSGALG00000006480;ENSGALG00000006785;ENSGALG00000006806;ENSGALG00000007184;ENSGALG00000007657;ENSGALG00000007668;…
GO:0120031	plasma membrane bounded cell projection assembly	20	340	0.203172	0.586569	ENSGALG00000001773;ENSGALG00000002016;ENSGALG00000002319;ENSGALG00000005247;ENSGALG00000005438;ENSGALG00000005483;ENSGALG00000006049;ENSGALG00000006812;ENSGALG00000006860;ENSGALG00000007021;ENSGALG00000007310;ENSGALG00000007438;ENSGALG00000008049;ENSGALG00000009318;ENSGALG00000009559;ENSGALG00000009859;ENSGALG00000010517;ENSGALG00000021128;ENSGALG00000023843;ENSGALG00000028172
GO:0035270	endocrine system development	7	100	0.204361	0.586569	ENSGALG00000001501;ENSGALG00000004285;ENSGALG00000004386;ENSGALG00000005909;ENSGALG00000007114;ENSGALG00000010500;ENSGALG00000014976
GO:0044249	cellular biosynthetic process	186	3677	0.204474	0.586569	ENSGALG00000000120;ENSGALG00000000209;ENSGALG00000000284;ENSGALG00000000542;ENSGALG00000000583;ENSGALG00000000672;ENSGALG00000000678;ENSGALG00000000703;ENSGALG00000000708;ENSGALG00000000713;ENSGALG00000000724;ENSGALG00000000769;ENSGALG00000000883;ENSGALG00000000892;ENSGALG00000000944;ENSGALG00000001031;ENSGALG00000001117;ENSGALG00000001276;ENSGALG00000001299;ENSGALG00000001309;ENSGALG00000001330;…
GO:0002764	immune response-regulating signaling pathway	13	209	0.205278	0.586569	ENSGALG00000000209;ENSGALG00000000712;ENSGALG00000000769;ENSGALG00000000883;ENSGALG00000001501;ENSGALG00000001729;ENSGALG00000002283;ENSGALG00000006751;ENSGALG00000006785;ENSGALG00000007416;ENSGALG00000011872;ENSGALG00000016590;ENSGALG00000016661
GO:0009991	response to extracellular stimulus	13	209	0.205278	0.586569	ENSGALG00000001501;ENSGALG00000001708;ENSGALG00000004557;ENSGALG00000006049;ENSGALG00000006766;ENSGALG00000008459;ENSGALG00000008949;ENSGALG00000008974;ENSGALG00000011058;ENSGALG00000012148;ENSGALG00000015286;ENSGALG00000016617;ENSGALG00000017204
GO:1902275	regulation of chromatin organization	8	118	0.206125	0.586569	ENSGALG00000000551;ENSGALG00000003786;ENSGALG00000005105;ENSGALG00000005909;ENSGALG00000006818;ENSGALG00000008595;ENSGALG00000010659;ENSGALG00000014280
GO:0051402	neuron apoptotic process	9	136	0.206449	0.586569	ENSGALG00000000209;ENSGALG00000007101;ENSGALG00000007298;ENSGALG00000007659;ENSGALG00000008933;ENSGALG00000010811;ENSGALG00000015297;ENSGALG00000016854;ENSGALG00000026207
GO:0033365	protein localization to organelle	29	514	0.207089	0.586569	ENSGALG00000001309;ENSGALG00000001708;ENSGALG00000001950;ENSGALG00000001964;ENSGALG00000002016;ENSGALG00000002364;ENSGALG00000003487;ENSGALG00000004386;ENSGALG00000004845;ENSGALG00000005105;ENSGALG00000005902;ENSGALG00000006011;ENSGALG00000006474;ENSGALG00000007101;ENSGALG00000007668;ENSGALG00000008049;ENSGALG00000008435;ENSGALG00000008569;ENSGALG00000009318;ENSGALG00000009549;ENSGALG00000010820;…
GO:0003208	cardiac ventricle morphogenesis	4	49	0.207694	0.586569	ENSGALG00000000120;ENSGALG00000001708;ENSGALG00000002375;ENSGALG00000003521
GO:0006835	dicarboxylic acid transport	4	49	0.207694	0.586569	ENSGALG00000000745;ENSGALG00000005995;ENSGALG00000008490;ENSGALG00000026089
GO:0031397	negative regulation of protein ubiquitination	4	49	0.207694	0.586569	ENSGALG00000005292;ENSGALG00000008569;ENSGALG00000012380;ENSGALG00000023066
GO:0055072	iron ion homeostasis	4	49	0.207694	0.586569	ENSGALG00000006838;ENSGALG00000007485;ENSGALG00000012338;ENSGALG00000021230
GO:0002244	hematopoietic progenitor cell differentiation	6	83	0.207916	0.586569	ENSGALG00000000284;ENSGALG00000002375;ENSGALG00000006949;ENSGALG00000007716;ENSGALG00000010774;ENSGALG00000016854
GO:0035335	peptidyl-tyrosine dephosphorylation	6	83	0.207916	0.586569	ENSGALG00000001042;ENSGALG00000007177;ENSGALG00000010616;ENSGALG00000011419;ENSGALG00000012627;ENSGALG00000016271
GO:0050801	ion homeostasis	27	476	0.209188	0.586569	ENSGALG00000000209;ENSGALG00000000721;ENSGALG00000001501;ENSGALG00000002618;ENSGALG00000002764;ENSGALG00000003425;ENSGALG00000003456;ENSGALG00000004285;ENSGALG00000004841;ENSGALG00000005305;ENSGALG00000005505;ENSGALG00000005902;ENSGALG00000006469;ENSGALG00000006490;ENSGALG00000006838;ENSGALG00000007114;ENSGALG00000007485;ENSGALG00000007675;ENSGALG00000007716;ENSGALG00000008160;ENSGALG00000008569;…
GO:0002275	myeloid cell activation involved in immune response	3	33	0.209668	0.586569	ENSGALG00000005688;ENSGALG00000006695;ENSGALG00000010820
GO:0002381	immunoglobulin production involved in immunoglobulin mediated immune response	3	33	0.209668	0.586569	ENSGALG00000007485;ENSGALG00000014280;ENSGALG00000016854
GO:0010107	potassium ion import	3	33	0.209668	0.586569	ENSGALG00000002764;ENSGALG00000006469;ENSGALG00000006922
GO:0050732	negative regulation of peptidyl-tyrosine phosphorylation	3	33	0.209668	0.586569	ENSGALG00000002016;ENSGALG00000012179;ENSGALG00000029077
GO:0060420	regulation of heart growth	3	33	0.209668	0.586569	ENSGALG00000000120;ENSGALG00000002375;ENSGALG00000014976
GO:0120163	negative regulation of cold-induced thermogenesis	3	33	0.209668	0.586569	ENSGALG00000002375;ENSGALG00000003891;ENSGALG00000005696
GO:1901016	regulation of potassium ion transmembrane transporter activity	3	33	0.209668	0.586569	ENSGALG00000002764;ENSGALG00000008435;ENSGALG00000017012
GO:1901616	organic hydroxy compound catabolic process	3	33	0.209668	0.586569	ENSGALG00000001964;ENSGALG00000002729;ENSGALG00000010493
GO:0048608	reproductive structure development	13	210	0.209964	0.586569	ENSGALG00000002375;ENSGALG00000004386;ENSGALG00000006480;ENSGALG00000006934;ENSGALG00000007668;ENSGALG00000010646;ENSGALG00000010659;ENSGALG00000011058;ENSGALG00000014976;ENSGALG00000015297;ENSGALG00000015407;ENSGALG00000016327;ENSGALG00000016662
GO:0048522	positive regulation of cellular process	169	3333	0.210249	0.586569	ENSGALG00000000120;ENSGALG00000000186;ENSGALG00000000209;ENSGALG00000000284;ENSGALG00000000511;ENSGALG00000000542;ENSGALG00000000551;ENSGALG00000000583;ENSGALG00000000678;ENSGALG00000000703;ENSGALG00000000712;ENSGALG00000000713;ENSGALG00000000769;ENSGALG00000000883;ENSGALG00000000892;ENSGALG00000000911;ENSGALG00000000944;ENSGALG00000001276;ENSGALG00000001309;ENSGALG00000001315;ENSGALG00000001501;…
GO:0003006	developmental process involved in reproduction	20	342	0.210466	0.586569	ENSGALG00000001721;ENSGALG00000001773;ENSGALG00000002375;ENSGALG00000004285;ENSGALG00000004386;ENSGALG00000006480;ENSGALG00000006689;ENSGALG00000006934;ENSGALG00000007668;ENSGALG00000008121;ENSGALG00000010646;ENSGALG00000010659;ENSGALG00000011058;ENSGALG00000011722;ENSGALG00000012808;ENSGALG00000014976;ENSGALG00000015297;ENSGALG00000015407;ENSGALG00000016327;ENSGALG00000016662
GO:0051345	positive regulation of hydrolase activity	25	438	0.211059	0.586569	ENSGALG00000000186;ENSGALG00000000551;ENSGALG00000002016;ENSGALG00000002764;ENSGALG00000002850;ENSGALG00000004249;ENSGALG00000005781;ENSGALG00000006695;ENSGALG00000006766;ENSGALG00000007109;ENSGALG00000007114;ENSGALG00000008435;ENSGALG00000008916;ENSGALG00000008949;ENSGALG00000009859;ENSGALG00000010811;ENSGALG00000012561;ENSGALG00000014687;ENSGALG00000014891;ENSGALG00000014914;ENSGALG00000015215;…
GO:1901988	negative regulation of cell cycle phase transition	7	101	0.211243	0.586569	ENSGALG00000002346;ENSGALG00000003786;ENSGALG00000005105;ENSGALG00000010039;ENSGALG00000011533;ENSGALG00000015571;ENSGALG00000017211
GO:0048729	tissue morphogenesis	24	419	0.211886	0.586569	ENSGALG00000000120;ENSGALG00000000284;ENSGALG00000001331;ENSGALG00000001708;ENSGALG00000002375;ENSGALG00000003374;ENSGALG00000003521;ENSGALG00000003767;ENSGALG00000004155;ENSGALG00000004249;ENSGALG00000004386;ENSGALG00000005797;ENSGALG00000006860;ENSGALG00000007668;ENSGALG00000008096;ENSGALG00000008459;ENSGALG00000008473;ENSGALG00000009064;ENSGALG00000009477;ENSGALG00000009844;ENSGALG00000012799;…
GO:0007051	spindle organization	8	119	0.212458	0.586569	ENSGALG00000005105;ENSGALG00000006632;ENSGALG00000006921;ENSGALG00000007021;ENSGALG00000007653;ENSGALG00000008549;ENSGALG00000008553;ENSGALG00000013208
GO:0001505	regulation of neurotransmitter levels	12	192	0.21257	0.586569	ENSGALG00000000892;ENSGALG00000001682;ENSGALG00000005801;ENSGALG00000007268;ENSGALG00000007298;ENSGALG00000008313;ENSGALG00000008490;ENSGALG00000012377;ENSGALG00000012890;ENSGALG00000012894;ENSGALG00000017216;ENSGALG00000026446
GO:0050794	regulation of cellular process	341	6895	0.213027	0.586569	ENSGALG00000000044;ENSGALG00000000120;ENSGALG00000000186;ENSGALG00000000209;ENSGALG00000000227;ENSGALG00000000284;ENSGALG00000000497;ENSGALG00000000511;ENSGALG00000000523;ENSGALG00000000533;ENSGALG00000000542;ENSGALG00000000551;ENSGALG00000000583;ENSGALG00000000672;ENSGALG00000000678;ENSGALG00000000703;ENSGALG00000000708;ENSGALG00000000712;ENSGALG00000000713;ENSGALG00000000724;ENSGALG00000000729;…
GO:0001502	cartilage condensation	2	18	0.213041	0.586569	ENSGALG00000004386;ENSGALG00000006725
GO:0002820	negative regulation of adaptive immune response	2	18	0.213041	0.586569	ENSGALG00000000892;ENSGALG00000013372
GO:0006195	purine nucleotide catabolic process	2	18	0.213041	0.586569	ENSGALG00000005494;ENSGALG00000011285
GO:0007176	regulation of epidermal growth factor-activated receptor activity	2	18	0.213041	0.586569	ENSGALG00000012179;ENSGALG00000029077
GO:0007340	acrosome reaction	2	18	0.213041	0.586569	ENSGALG00000001721;ENSGALG00000006689
GO:0010165	response to X-ray	2	18	0.213041	0.586569	ENSGALG00000000708;ENSGALG00000016854
GO:0031338	regulation of vesicle fusion	2	18	0.213041	0.586569	ENSGALG00000009847;ENSGALG00000026446
GO:0031670	cellular response to nutrient	2	18	0.213041	0.586569	ENSGALG00000001708;ENSGALG00000016617
GO:0032801	receptor catabolic process	2	18	0.213041	0.586569	ENSGALG00000001028;ENSGALG00000010811
GO:0034311	diol metabolic process	2	18	0.213041	0.586569	ENSGALG00000012200;ENSGALG00000026757
GO:0035640	exploration behavior	2	18	0.213041	0.586569	ENSGALG00000005801;ENSGALG00000006818
GO:0044273	sulfur compound catabolic process	2	18	0.213041	0.586569	ENSGALG00000005494;ENSGALG00000009856
GO:0045061	thymic T cell selection	2	18	0.213041	0.586569	ENSGALG00000007416;ENSGALG00000007418
GO:0045730	respiratory burst	2	18	0.213041	0.586569	ENSGALG00000006695;ENSGALG00000007716
GO:0046633	alpha-beta T cell proliferation	2	18	0.213041	0.586569	ENSGALG00000006785;ENSGALG00000007416
GO:0048710	regulation of astrocyte differentiation	2	18	0.213041	0.586569	ENSGALG00000002375;ENSGALG00000015305
GO:0050849	negative regulation of calcium-mediated signaling	2	18	0.213041	0.586569	ENSGALG00000000209;ENSGALG00000008569
GO:0050892	intestinal absorption	2	18	0.213041	0.586569	ENSGALG00000007109;ENSGALG00000007114
GO:0051383	kinetochore organization	2	18	0.213041	0.586569	ENSGALG00000009553;ENSGALG00000013208
GO:0061099	negative regulation of protein tyrosine kinase activity	2	18	0.213041	0.586569	ENSGALG00000012179;ENSGALG00000029077
GO:0071827	plasma lipoprotein particle organization	2	18	0.213041	0.586569	ENSGALG00000007109;ENSGALG00000007114
GO:0071880	adenylate cyclase-activating adrenergic receptor signaling pathway	2	18	0.213041	0.586569	ENSGALG00000008949;ENSGALG00000010820
GO:1902235	regulation of endoplasmic reticulum stress-induced intrinsic apoptotic signaling pathway	2	18	0.213041	0.586569	ENSGALG00000004220;ENSGALG00000007659
GO:0051348	negative regulation of transferase activity	11	174	0.214911	0.586569	ENSGALG00000000523;ENSGALG00000002016;ENSGALG00000007557;ENSGALG00000007668;ENSGALG00000008569;ENSGALG00000011419;ENSGALG00000012179;ENSGALG00000014687;ENSGALG00000023066;ENSGALG00000028318;ENSGALG00000029077
GO:0009855	determination of bilateral symmetry	6	84	0.215586	0.586569	ENSGALG00000002375;ENSGALG00000006860;ENSGALG00000008096;ENSGALG00000009318;ENSGALG00000012623;ENSGALG00000014974
GO:0051301	cell division	14	230	0.216224	0.586569	ENSGALG00000000284;ENSGALG00000002375;ENSGALG00000005505;ENSGALG00000006632;ENSGALG00000007525;ENSGALG00000007675;ENSGALG00000008049;ENSGALG00000008584;ENSGALG00000010039;ENSGALG00000010659;ENSGALG00000011722;ENSGALG00000012561;ENSGALG00000012627;ENSGALG00000014914
GO:0002520	immune system development	32	576	0.217851	0.586569	ENSGALG00000000284;ENSGALG00000000583;ENSGALG00000000769;ENSGALG00000001501;ENSGALG00000001708;ENSGALG00000002375;ENSGALG00000005909;ENSGALG00000006480;ENSGALG00000006695;ENSGALG00000006785;ENSGALG00000006818;ENSGALG00000006934;ENSGALG00000006949;ENSGALG00000007416;ENSGALG00000007418;ENSGALG00000007485;ENSGALG00000007675;ENSGALG00000007716;ENSGALG00000010774;ENSGALG00000011058;ENSGALG00000011682;…
GO:0006893	Golgi to plasma membrane transport	4	50	0.217884	0.586569	ENSGALG00000002364;ENSGALG00000007546;ENSGALG00000008049;ENSGALG00000009847
GO:0016239	positive regulation of macroautophagy	4	50	0.217884	0.586569	ENSGALG00000015286;ENSGALG00000017011;ENSGALG00000017204;ENSGALG00000027918
GO:0046031	ADP metabolic process	4	50	0.217884	0.586569	ENSGALG00000001117;ENSGALG00000011035;ENSGALG00000012624;ENSGALG00000025907
GO:0110110	positive regulation of animal organ morphogenesis	4	50	0.217884	0.586569	ENSGALG00000000120;ENSGALG00000001708;ENSGALG00000004386;ENSGALG00000007668
GO:1901264	carbohydrate derivative transport	4	50	0.217884	0.586569	ENSGALG00000001945;ENSGALG00000007716;ENSGALG00000010497;ENSGALG00000015808
GO:0000820	regulation of glutamine family amino acid metabolic process	1	5	0.218092	0.586569	ENSGALG00000001812
GO:0001325	formation of extrachromosomal circular DNA	1	5	0.218092	0.586569	ENSGALG00000011533
GO:0001731	formation of translation preinitiation complex	1	5	0.218092	0.586569	ENSGALG00000016340
GO:0001781	neutrophil apoptotic process	1	5	0.218092	0.586569	ENSGALG00000005505
GO:0001893	maternal placenta development	1	5	0.218092	0.586569	ENSGALG00000010646
GO:0002118	aggressive behavior	1	5	0.218092	0.586569	ENSGALG00000015305
GO:0002504	antigen processing and presentation of peptide or polysaccharide antigen via MHC class II	1	5	0.218092	0.586569	ENSGALG00000000786
GO:0002692	negative regulation of cellular extravasation	1	5	0.218092	0.586569	ENSGALG00000006695
GO:0002710	negative regulation of T cell mediated immunity	1	5	0.218092	0.586569	ENSGALG00000013372
GO:0002887	negative regulation of myeloid leukocyte mediated immunity	1	5	0.218092	0.586569	ENSGALG00000006695
GO:0003057	regulation of the force of heart contraction by chemical signal	1	5	0.218092	0.586569	ENSGALG00000008949
GO:0003186	tricuspid valve morphogenesis	1	5	0.218092	0.586569	ENSGALG00000008459
GO:0006283	transcription-coupled nucleotide-excision repair	1	5	0.218092	0.586569	ENSGALG00000016067
GO:0006369	termination of RNA polymerase II transcription	1	5	0.218092	0.586569	ENSGALG00000017249
GO:0006370	7-methylguanosine mRNA capping	1	5	0.218092	0.586569	ENSGALG00000002087
GO:0006501	C-terminal protein lipidation	1	5	0.218092	0.586569	ENSGALG00000004557
GO:0006590	thyroid hormone generation	1	5	0.218092	0.586569	ENSGALG00000001708
GO:0006678	glucosylceramide metabolic process	1	5	0.218092	0.586569	ENSGALG00000002016
GO:0006777	Mo-molybdopterin cofactor biosynthetic process	1	5	0.218092	0.586569	ENSGALG00000014906
GO:0008216	spermidine metabolic process	1	5	0.218092	0.586569	ENSGALG00000016348
GO:0009158	ribonucleoside monophosphate catabolic process	1	5	0.218092	0.586569	ENSGALG00000011285
GO:0009169	purine ribonucleoside monophosphate catabolic process	1	5	0.218092	0.586569	ENSGALG00000011285
GO:0009445	putrescine metabolic process	1	5	0.218092	0.586569	ENSGALG00000016348
GO:0009650	UV protection	1	5	0.218092	0.586569	ENSGALG00000028998
GO:0009912	auditory receptor cell fate commitment	1	5	0.218092	0.586569	ENSGALG00000002375
GO:0010501	RNA secondary structure unwinding	1	5	0.218092	0.586569	ENSGALG00000002249
GO:0010887	negative regulation of cholesterol storage	1	5	0.218092	0.586569	ENSGALG00000011058
GO:0010896	regulation of triglyceride catabolic process	1	5	0.218092	0.586569	ENSGALG00000007109
GO:0010898	positive regulation of triglyceride catabolic process	1	5	0.218092	0.586569	ENSGALG00000007109
GO:0014041	regulation of neuron maturation	1	5	0.218092	0.586569	ENSGALG00000006655
GO:0014807	regulation of somitogenesis	1	5	0.218092	0.586569	ENSGALG00000002375
GO:0015744	succinate transport	1	5	0.218092	0.586569	ENSGALG00000005995
GO:0015858	nucleoside transport	1	5	0.218092	0.586569	ENSGALG00000010497
GO:0016037	light absorption	1	5	0.218092	0.586569	ENSGALG00000010513
GO:0016998	cell wall macromolecule catabolic process	1	5	0.218092	0.586569	ENSGALG00000012308
GO:0019720	Mo-molybdopterin cofactor metabolic process	1	5	0.218092	0.586569	ENSGALG00000014906
GO:0019800	peptide cross-linking via chondroitin 4-sulfate glycosaminoglycan	1	5	0.218092	0.586569	ENSGALG00000009568
GO:0021578	hindbrain maturation	1	5	0.218092	0.586569	ENSGALG00000007430
GO:0021853	cerebral cortex GABAergic interneuron migration	1	5	0.218092	0.586569	ENSGALG00000007184
GO:0021960	anterior commissure morphogenesis	1	5	0.218092	0.586569	ENSGALG00000015305
GO:0030241	skeletal muscle myosin thick filament assembly	1	5	0.218092	0.586569	ENSGALG00000004155
GO:0030321	transepithelial chloride transport	1	5	0.218092	0.586569	ENSGALG00000026089
GO:0030578	PML body organization	1	5	0.218092	0.586569	ENSGALG00000008435
GO:0030656	regulation of vitamin metabolic process	1	5	0.218092	0.586569	ENSGALG00000012304
GO:0031848	protection from non-homologous end joining at telomere	1	5	0.218092	0.586569	ENSGALG00000008938
GO:0032075	positive regulation of nuclease activity	1	5	0.218092	0.586569	ENSGALG00000002016
GO:0032489	regulation of Cdc42 protein signal transduction	1	5	0.218092	0.586569	ENSGALG00000007114
GO:0032808	lacrimal gland development	1	5	0.218092	0.586569	ENSGALG00000004386
GO:0032876	negative regulation of DNA endoreduplication	1	5	0.218092	0.586569	ENSGALG00000017211
GO:0032906	transforming growth factor beta2 production	1	5	0.218092	0.586569	ENSGALG00000014976
GO:0032909	regulation of transforming growth factor beta2 production	1	5	0.218092	0.586569	ENSGALG00000014976
GO:0033029	regulation of neutrophil apoptotic process	1	5	0.218092	0.586569	ENSGALG00000005505
GO:0033152	immunoglobulin V(D)J recombination	1	5	0.218092	0.586569	ENSGALG00000016854
GO:0034058	endosomal vesicle fusion	1	5	0.218092	0.586569	ENSGALG00000006704
GO:0034154	toll-like receptor 7 signaling pathway	1	5	0.218092	0.586569	ENSGALG00000016590
GO:0034350	regulation of glial cell apoptotic process	1	5	0.218092	0.586569	ENSGALG00000002016
GO:0034351	negative regulation of glial cell apoptotic process	1	5	0.218092	0.586569	ENSGALG00000002016
GO:0035095	behavioral response to nicotine	1	5	0.218092	0.586569	ENSGALG00000005801
GO:0035694	mitochondrial protein catabolic process	1	5	0.218092	0.586569	ENSGALG00000015303
GO:0035790	platelet-derived growth factor receptor-alpha signaling pathway	1	5	0.218092	0.586569	ENSGALG00000029077
GO:0036089	cleavage furrow formation	1	5	0.218092	0.586569	ENSGALG00000014914
GO:0036476	neuron death in response to hydrogen peroxide	1	5	0.218092	0.586569	ENSGALG00000000892
GO:0038031	non-canonical Wnt signaling pathway via JNK cascade	1	5	0.218092	0.586569	ENSGALG00000003767
GO:0042138	meiotic DNA double-strand break formation	1	5	0.218092	0.586569	ENSGALG00000017211
GO:0042368	vitamin D biosynthetic process	1	5	0.218092	0.586569	ENSGALG00000012304
GO:0042473	outer ear morphogenesis	1	5	0.218092	0.586569	ENSGALG00000001501
GO:0042891	antibiotic transport	1	5	0.218092	0.586569	ENSGALG00000005995
GO:0042994	cytoplasmic sequestering of transcription factor	1	5	0.218092	0.586569	ENSGALG00000008096
GO:0043301	negative regulation of leukocyte degranulation	1	5	0.218092	0.586569	ENSGALG00000006695
GO:0043570	maintenance of DNA repeat elements	1	5	0.218092	0.586569	ENSGALG00000015589
GO:0043970	histone H3-K9 acetylation	1	5	0.218092	0.586569	ENSGALG00000006818
GO:0044359	modulation of molecular function in other organism	1	5	0.218092	0.586569	ENSGALG00000000708
GO:0045048	protein insertion into ER membrane	1	5	0.218092	0.586569	ENSGALG00000016070
GO:0045348	positive regulation of MHC class II biosynthetic process	1	5	0.218092	0.586569	ENSGALG00000000892
GO:0045350	interferon-beta biosynthetic process	1	5	0.218092	0.586569	ENSGALG00000016590
GO:0045357	regulation of interferon-beta biosynthetic process	1	5	0.218092	0.586569	ENSGALG00000016590
GO:0045586	regulation of gamma-delta T cell differentiation	1	5	0.218092	0.586569	ENSGALG00000000583
GO:0045852	pH elevation	1	5	0.218092	0.586569	ENSGALG00000026089
GO:0046643	regulation of gamma-delta T cell activation	1	5	0.218092	0.586569	ENSGALG00000000583
GO:0046666	retinal cell programmed cell death	1	5	0.218092	0.586569	ENSGALG00000026207
GO:0046958	nonassociative learning	1	5	0.218092	0.586569	ENSGALG00000012890
GO:0048050	post-embryonic eye morphogenesis	1	5	0.218092	0.586569	ENSGALG00000016067
GO:0048539	bone marrow development	1	5	0.218092	0.586569	ENSGALG00000000284
GO:0050711	negative regulation of interleukin-1 secretion	1	5	0.218092	0.586569	ENSGALG00000007114
GO:0051036	regulation of endosome size	1	5	0.218092	0.586569	ENSGALG00000001309
GO:0051096	positive regulation of helicase activity	1	5	0.218092	0.586569	ENSGALG00000015589
GO:0051454	intracellular pH elevation	1	5	0.218092	0.586569	ENSGALG00000026089
GO:0051792	medium-chain fatty acid biosynthetic process	1	5	0.218092	0.586569	ENSGALG00000006689
GO:0051891	positive regulation of cardioblast differentiation	1	5	0.218092	0.586569	ENSGALG00000014976
GO:0052205	modulation of molecular function in other organism involved in symbiotic interaction	1	5	0.218092	0.586569	ENSGALG00000000708
GO:0052428	modulation by host of symbiont molecular function	1	5	0.218092	0.586569	ENSGALG00000000708
GO:0052805	imidazole-containing compound catabolic process	1	5	0.218092	0.586569	ENSGALG00000012377
GO:0060120	inner ear receptor cell fate commitment	1	5	0.218092	0.586569	ENSGALG00000002375
GO:0060373	regulation of ventricular cardiac muscle cell membrane depolarization	1	5	0.218092	0.586569	ENSGALG00000006490
GO:0060510	type II pneumocyte differentiation	1	5	0.218092	0.586569	ENSGALG00000014976
GO:0060666	dichotomous subdivision of terminal units involved in salivary gland branching	1	5	0.218092	0.586569	ENSGALG00000008473
GO:0060836	lymphatic endothelial cell differentiation	1	5	0.218092	0.586569	ENSGALG00000008459
GO:0060842	arterial endothelial cell differentiation	1	5	0.218092	0.586569	ENSGALG00000002375
GO:0061009	common bile duct development	1	5	0.218092	0.586569	ENSGALG00000004386
GO:0061046	regulation of branching involved in lung morphogenesis	1	5	0.218092	0.586569	ENSGALG00000004386
GO:0061181	regulation of chondrocyte development	1	5	0.218092	0.586569	ENSGALG00000017295
GO:0061525	hindgut development	1	5	0.218092	0.586569	ENSGALG00000006480
GO:0061577	calcium ion transmembrane transport via high voltage-gated calcium channel	1	5	0.218092	0.586569	ENSGALG00000025788
GO:0061626	pharyngeal arch artery morphogenesis	1	5	0.218092	0.586569	ENSGALG00000008459
GO:0061668	mitochondrial ribosome assembly	1	5	0.218092	0.586569	ENSGALG00000026303
GO:0061743	motor learning	1	5	0.218092	0.586569	ENSGALG00000016176
[truncated: 3,479 more rows]
