# Supplementary material for: Analysis of lncRNA Expression Profile during the Formation of Male Germ Cells in Chickens
Source: Animals (Basel). 2020 Oct 11;10(10):1850. doi: 10.3390/ani10101850 (PMC7599500; doi:10.3390/ani10101850)
Supplement: Supplementary file 1 [file animals-10-01850-s001.zip › Supplementary files/supplementary file 3.xlsx]

## Sheet: Sheet1
Table S3. List of KEGG pathway analysis of target genes in ESC vs PGC
Pathway	out (222)	All (4552)	Pvalue	Qvalue	Pathway ID	Genes	K_IDs
Caffeine metabolism	3	5	0.001064	0.137256	ko00232	ENSGALG00000005472;ENSGALG00000005473;ENSGALG00000005474	K00622+K00622+K00622
Intestinal immune network for IgA production	6	33	0.00459713	0.296515	ko04672	ENSGALG00000000892;ENSGALG00000000919;ENSGALG00000006827;ENSGALG00000014280;ENSGALG00000016852;ENSGALG00000023822	K05443+K13073+K05430+K10989+K05476+K05428
Non-homologous end-joining	3	12	0.0181519	0.780531	ko03450	ENSGALG00000006794;ENSGALG00000016854;ENSGALG00000017211	K10866+K10777+K10865
Autophagy - animal	10	113	0.0476367	0.959042	ko04140	ENSGALG00000000769;ENSGALG00000001042;ENSGALG00000001501;ENSGALG00000002016;ENSGALG00000004557;ENSGALG00000005505;ENSGALG00000005902;ENSGALG00000006462;ENSGALG00000007557;ENSGALG00000012148	K07898+K18082+K04371+K06068+K17908+K00922+K07897+K04382+K19330+K17889
C-type lectin receptor signaling pathway	8	84	0.0508185	0.959042	ko04625	ENSGALG00000000883;ENSGALG00000000892;ENSGALG00000001501;ENSGALG00000002016;ENSGALG00000003396;ENSGALG00000005505;ENSGALG00000006785;ENSGALG00000012304	K04443+K05443+K04371+K06068+K17333+K00922+K09444+K02580
Cardiac muscle contraction	6	56	0.0534635	0.959042	ko04260	ENSGALG00000002764;ENSGALG00000003521;ENSGALG00000005789;ENSGALG00000009844;ENSGALG00000014121;ENSGALG00000025788	K01540+K10373+K00414+K12314+K02264+K04862
Cytokine-cytokine receptor interaction	14	188	0.0732018	0.959042	ko04060	ENSGALG00000000120;ENSGALG00000000892;ENSGALG00000000911;ENSGALG00000001882;ENSGALG00000006827;ENSGALG00000007668;ENSGALG00000007675;ENSGALG00000008267;ENSGALG00000008459;ENSGALG00000011058;ENSGALG00000013372;ENSGALG00000016852;ENSGALG00000023822;ENSGALG00000026207	K22670+K05443+K22667+K05154+K05430+K16621+K04190+K05067+K04671+K05062+K05072+K05476+K05428+K05420
Steroid hormone biosynthesis	4	33	0.0745186	0.959042	ko00140	ENSGALG00000001320;ENSGALG00000001325;ENSGALG00000005467;ENSGALG00000008121	K07408+K07408+K13368+K00512
Glycosphingolipid biosynthesis - lacto and neolacto series	3	21	0.0796708	0.959042	ko00601	ENSGALG00000001806;ENSGALG00000002022;ENSGALG00000022718	K00716+K07966+K07632
Retinol metabolism	4	34	0.0813762	0.959042	ko00830	ENSGALG00000001320;ENSGALG00000001325;ENSGALG00000015416;ENSGALG00000027818	K07408+K07408+K15734+K11150
Salmonella infection	6	66	0.100866	0.959042	ko05132	ENSGALG00000000769;ENSGALG00000001501;ENSGALG00000005678;ENSGALG00000005902;ENSGALG00000009621;ENSGALG00000012304	K07898+K04371+K04437+K07897+K05692+K02580
Homologous recombination	4	37	0.103723	0.959042	ko03440	ENSGALG00000006794;ENSGALG00000010039;ENSGALG00000011533;ENSGALG00000017211	K10866+K12173+K10880+K10865
Adrenergic signaling in cardiomyocytes	9	116	0.111326	0.959042	ko04261	ENSGALG00000001501;ENSGALG00000002764;ENSGALG00000003521;ENSGALG00000003837;ENSGALG00000006462;ENSGALG00000007409;ENSGALG00000008949;ENSGALG00000009844;ENSGALG00000025788	K04371+K01540+K10373+K08047+K04382+K04848+K04141+K12314+K04862
Mitophagy - animal	5	55	0.128314	0.959042	ko04137	ENSGALG00000000769;ENSGALG00000001525;ENSGALG00000002497;ENSGALG00000005902;ENSGALG00000015297	K07898+K21348+K07871+K07897+K09408
Folate biosynthesis	3	26	0.130825	0.959042	ko00790	ENSGALG00000012200;ENSGALG00000014906;ENSGALG00000026757	K01495+K03635+K00287
Cellular senescence	10	140	0.143843	0.959042	ko04218	ENSGALG00000000883;ENSGALG00000001501;ENSGALG00000003396;ENSGALG00000005505;ENSGALG00000006794;ENSGALG00000012304;ENSGALG00000015297;ENSGALG00000016662;ENSGALG00000017211;ENSGALG00000028318	K04443+K04371+K17333+K00922+K10866+K02580+K09408+K09183+K10865+K06625
Phosphatidylinositol signaling system	7	91	0.154074	0.959042	ko04070	ENSGALG00000001042;ENSGALG00000001964;ENSGALG00000005505;ENSGALG00000005701;ENSGALG00000010493;ENSGALG00000012890;ENSGALG00000015264	K18082+K20278+K00922+K07756+K01106+K00901+K13024
TGF-beta signaling pathway	6	77	0.17165	0.959042	ko04350	ENSGALG00000001501;ENSGALG00000006462;ENSGALG00000006474;ENSGALG00000007668;ENSGALG00000008459;ENSGALG00000015576	K04371+K04382+K03094+K16621+K04671+K04679
Steroid biosynthesis	2	17	0.199889	0.959042	ko00100	ENSGALG00000006198;ENSGALG00000016665	K01852+K00801
Arginine biosynthesis	2	17	0.199889	0.959042	ko00220	ENSGALG00000002558;ENSGALG00000002576	K01755+K01755
Glycosaminoglycan degradation	2	17	0.199889	0.959042	ko00531	ENSGALG00000002542;ENSGALG00000009856	K01195+K01137
Ferroptosis	3	34	0.229054	0.959042	ko04216	ENSGALG00000000209;ENSGALG00000007485;ENSGALG00000016348	K05634+K06503+K00657
Mismatch repair	2	20	0.254821	0.959042	ko03430	ENSGALG00000015589;ENSGALG00000017064	K08736+K10756
Tryptophan metabolism	3	36	0.255522	0.959042	ko00380	ENSGALG00000001320;ENSGALG00000001325;ENSGALG00000016124	K07408+K07408+K00022
Phagosome	8	124	0.257231	0.959042	ko04145	ENSGALG00000000723;ENSGALG00000000769;ENSGALG00000005902;ENSGALG00000007485;ENSGALG00000009621;ENSGALG00000011149;ENSGALG00000011280;ENSGALG00000014903	K13813+K07898+K07897+K06503+K05692+K06560+K12478+K06481
Glycerophospholipid metabolism	6	89	0.266059	0.959042	ko00564	ENSGALG00000006872;ENSGALG00000007474;ENSGALG00000009130;ENSGALG00000012890;ENSGALG00000013189;ENSGALG00000023517	K01613+K00968+K18695+K00901+K13510+K13509
Mannose type O-glycan biosyntheis	2	21	0.273258	0.959042	ko00515	ENSGALG00000002022;ENSGALG00000022718	K07966+K07632
Drug metabolism - other enzymes	4	55	0.279692	0.959042	ko00983	ENSGALG00000002542;ENSGALG00000005472;ENSGALG00000005473;ENSGALG00000005474	K01195+K00622+K00622+K00622
Nucleotide excision repair	3	38	0.282389	0.959042	ko03420	ENSGALG00000007510;ENSGALG00000017064;ENSGALG00000028998	K10840+K10756+K10847
VEGF signaling pathway	4	56	0.290772	0.959042	ko04370	ENSGALG00000000883;ENSGALG00000001501;ENSGALG00000002283;ENSGALG00000005505	K04443+K04371+K04444+K00922
Phosphonate and phosphinate metabolism	1	7	0.295475	0.959042	ko00440	ENSGALG00000007474	K00968
Vitamin B6 metabolism	1	7	0.295475	0.959042	ko00750	ENSGALG00000016205	K00868
Sulfur relay system	1	7	0.295475	0.959042	ko04122	ENSGALG00000014906	K03635
Influenza A	8	131	0.307343	0.959042	ko05164	ENSGALG00000001501;ENSGALG00000005505;ENSGALG00000007406;ENSGALG00000007653;ENSGALG00000009621;ENSGALG00000011031;ENSGALG00000012304;ENSGALG00000016590	K04371+K00922+K09635+K14298+K05692+K11217+K02580+K05404
Arginine and proline metabolism	3	41	0.323082	0.959042	ko00330	ENSGALG00000006677;ENSGALG00000016348;ENSGALG00000016379	K00472+K00657+K00802
Hedgehog signaling pathway	3	41	0.323082	0.959042	ko04340	ENSGALG00000006860;ENSGALG00000008096;ENSGALG00000012380	K10394+K06229+K10523
Butanoate metabolism	2	24	0.328297	0.959042	ko00650	ENSGALG00000012338;ENSGALG00000016124	K00019+K00022
Oxidative phosphorylation	7	115	0.32856	0.959042	ko00190	ENSGALG00000001330;ENSGALG00000005789;ENSGALG00000006469;ENSGALG00000006899;ENSGALG00000008606;ENSGALG00000013191;ENSGALG00000014121	K02128+K00414+K01544+K02140+K03934+K03939+K02264
Focal adhesion	10	173	0.335413	0.959042	ko04510	ENSGALG00000001501;ENSGALG00000005438;ENSGALG00000005505;ENSGALG00000005678;ENSGALG00000009621;ENSGALG00000011141;ENSGALG00000014688;ENSGALG00000014891;ENSGALG00000014903;ENSGALG00000017272	K04371+K06275+K00922+K04437+K05692+K06589+K06273+K06480+K06481+K03900
Valine, leucine and isoleucine degradation	3	43	0.350258	0.959042	ko00280	ENSGALG00000002529;ENSGALG00000016124;ENSGALG00000021843	K01969+K00022+K05607
beta-Alanine metabolism	2	26	0.364393	0.959042	ko00410	ENSGALG00000005494;ENSGALG00000016379	K01578+K00802
Autophagy - other eukaryotes	2	27	0.38217	0.959042	ko04136	ENSGALG00000004557;ENSGALG00000006462	K17908+K04382
Synthesis and degradation of ketone bodies	1	10	0.393772	0.959042	ko00072	ENSGALG00000012338	K00019
Endocytosis	12	222	0.39882	0.959042	ko04144	ENSGALG00000001309;ENSGALG00000002800;ENSGALG00000005781;ENSGALG00000005902;ENSGALG00000007485;ENSGALG00000008500;ENSGALG00000010025;ENSGALG00000011041;ENSGALG00000011280;ENSGALG00000015304;ENSGALG00000015576;ENSGALG00000029077	K12188+K00909+K12492+K07897+K06503+K12481+K17920+K09526+K12478+K17918+K04679+K04707
mRNA surveillance pathway	4	66	0.403133	0.959042	ko03015	ENSGALG00000002087;ENSGALG00000006462;ENSGALG00000007370;ENSGALG00000017249	K12882+K04382+K14399+K14400
ECM-receptor interaction	4	67	0.414313	0.959042	ko04512	ENSGALG00000011141;ENSGALG00000014891;ENSGALG00000014903;ENSGALG00000017272	K06589+K06480+K06481+K03900
Adherens junction	4	67	0.414313	0.959042	ko04520	ENSGALG00000001501;ENSGALG00000006480;ENSGALG00000007330;ENSGALG00000009621	K04371+K02620+K05690+K05692
RNA transport	7	128	0.433987	0.959042	ko03013	ENSGALG00000002087;ENSGALG00000005105;ENSGALG00000007653;ENSGALG00000008435;ENSGALG00000011662;ENSGALG00000016340;ENSGALG00000017368	K12882+K09291+K14298+K12160+K14310+K03242+K00974
DNA replication	2	30	0.434135	0.959042	ko03030	ENSGALG00000012546;ENSGALG00000017064	K02209+K10756
Inositol phosphate metabolism	4	69	0.43653	0.959042	ko00562	ENSGALG00000001042;ENSGALG00000001964;ENSGALG00000005505;ENSGALG00000010493	K18082+K20278+K00922+K01106
Lysine degradation	3	50	0.443719	0.959042	ko00310	ENSGALG00000006818;ENSGALG00000016124;ENSGALG00000023920	K09186+K00022+K18202
Thiamine metabolism	1	12	0.451591	0.959042	ko00730	ENSGALG00000011035	K00939
Cell cycle	6	111	0.458758	0.959042	ko04110	ENSGALG00000006474;ENSGALG00000012546;ENSGALG00000012627;ENSGALG00000015800;ENSGALG00000025759;ENSGALG00000028318	K03094+K02209+K06639+K02605+K09392+K06625
Metabolism of xenobiotics by cytochrome P450	2	32	0.467457	0.959042	ko00980	ENSGALG00000001320;ENSGALG00000001325	K07408+K07408
Primary bile acid biosynthesis	1	13	0.478408	0.959042	ko00120	ENSGALG00000005305	K07431
Glycosaminoglycan biosynthesis - keratan sulfate	1	13	0.478408	0.959042	ko00533	ENSGALG00000002022	K07966
Fructose and mannose metabolism	2	33	0.483679	0.959042	ko00051	ENSGALG00000001117;ENSGALG00000002099	K19029+K19030
Alanine, aspartate and glutamate metabolism	2	33	0.483679	0.959042	ko00250	ENSGALG00000002558;ENSGALG00000002576	K01755+K01755
Ribosome	6	114	0.484807	0.959042	ko03010	ENSGALG00000001658;ENSGALG00000007699;ENSGALG00000014432;ENSGALG00000016775;ENSGALG00000026303;ENSGALG00000027579	K02885+K02975+K02969+K02910+K02967+K02990
Pantothenate and CoA biosynthesis	1	14	0.503919	0.959042	ko00770	ENSGALG00000001711	K01598
ErbB signaling pathway	4	76	0.512073	0.959042	ko04012	ENSGALG00000001501;ENSGALG00000005505;ENSGALG00000028318;ENSGALG00000029077	K04371+K00922+K06625+K04707
Regulation of actin cytoskeleton	9	181	0.526345	0.959042	ko04810	ENSGALG00000001501;ENSGALG00000005505;ENSGALG00000009621;ENSGALG00000010027;ENSGALG00000011141;ENSGALG00000012894;ENSGALG00000014891;ENSGALG00000014903;ENSGALG00000026383	K04371+K00922+K05692+K05765+K06589+K04130+K06480+K06481+K05764
Metabolic pathways	54	1110	0.535604	0.959042	ko01100	ENSGALG00000001042;ENSGALG00000001320;ENSGALG00000001325;ENSGALG00000001330;ENSGALG00000001711;ENSGALG00000001806;ENSGALG00000001964;ENSGALG00000002022;ENSGALG00000002529;ENSGALG00000002542;ENSGALG00000002558;ENSGALG00000002576;ENSGALG00000005147;ENSGALG00000005305;ENSGALG00000005467;ENSGALG00000005472;ENSGALG00000005473;ENSGALG00000005474;ENSGALG00000005494;ENSGALG00000005505;ENSGALG00000005789;…	K18082+K07408+K07408+K02128+K01598+K00716+K20278+K07966+K01969+K01195+K01755+K01755+K01176+K07431+K13368+K00622+K00622+K00622+K01578+K00922+K00414+K12666+K01852+K00472+K01613+K02140+K00968+K00512+K03934+K01137+K01106+K00939+K01495+K00019+K00901+K13510+K03939+K02264+K03635+K00022+K00868+K00657+K00802+K00948+K00801+K18532+K05607+K07632+K13509+K18202+K10524+K00287+K11150+K16795
Ubiquitin mediated proteolysis	6	120	0.535648	0.959042	ko04120	ENSGALG00000001315;ENSGALG00000003381;ENSGALG00000006474;ENSGALG00000012311;ENSGALG00000021117;ENSGALG00000029077	K10585+K10594+K03094+K06689+K10611+K04707
Herpes simplex infection	7	141	0.537091	0.959042	ko05168	ENSGALG00000000533;ENSGALG00000005521;ENSGALG00000006474;ENSGALG00000011031;ENSGALG00000012145;ENSGALG00000012304;ENSGALG00000016067	K12892+K02633+K03094+K11217+K03120+K02580+K11299
Tight junction	7	142	0.544742	0.959042	ko04530	ENSGALG00000003487;ENSGALG00000005846;ENSGALG00000006061;ENSGALG00000006462;ENSGALG00000009621;ENSGALG00000016132;ENSGALG00000016662	K07902+K06095+K07839+K04382+K05692+K06786+K09183
Nitrogen metabolism	1	16	0.551273	0.959042	ko00910	ENSGALG00000003456	K01672
FoxO signaling pathway	6	122	0.552134	0.959042	ko04068	ENSGALG00000000892;ENSGALG00000001501;ENSGALG00000005505;ENSGALG00000013372;ENSGALG00000015297;ENSGALG00000028318	K05443+K04371+K00922+K05072+K09408+K06625
Gap junction	4	80	0.55314	0.959042	ko04540	ENSGALG00000001501;ENSGALG00000003837;ENSGALG00000008949;ENSGALG00000009845	K04371+K08047+K04141+K07373
Biosynthesis of amino acids	3	59	0.555204	0.959042	ko01230	ENSGALG00000002558;ENSGALG00000002576;ENSGALG00000016592	K01755+K01755+K00948
Toll-like receptor signaling pathway	4	81	0.563122	0.959042	ko04620	ENSGALG00000001501;ENSGALG00000005505;ENSGALG00000012304;ENSGALG00000016590	K04371+K00922+K02580+K05404
Other glycan degradation	1	17	0.573235	0.959042	ko00511	ENSGALG00000012308	K01192
One carbon pool by folate	1	17	0.573235	0.959042	ko00670	ENSGALG00000026757	K00287
Ether lipid metabolism	2	39	0.574299	0.959042	ko00565	ENSGALG00000013189;ENSGALG00000027918	K13510+K16795
AGE-RAGE signaling pathway in diabetic complications	4	84	0.592325	0.959042	ko04933	ENSGALG00000001501;ENSGALG00000002016;ENSGALG00000005505;ENSGALG00000012304	K04371+K06068+K00922+K02580
Ribosome biogenesis in eukaryotes	3	63	0.60032	0.959042	ko03008	ENSGALG00000008454;ENSGALG00000011866;ENSGALG00000020534	K14565+K14545+K18532
p53 signaling pathway	3	63	0.60032	0.959042	ko04115	ENSGALG00000015286;ENSGALG00000017204;ENSGALG00000028318	K10141+K10141+K06625
Lysosome	5	108	0.612802	0.959042	ko04142	ENSGALG00000000786;ENSGALG00000002542;ENSGALG00000009856;ENSGALG00000010811;ENSGALG00000012308	K01382+K01195+K01137+K01369+K01192
Pentose and glucuronate interconversions	1	19	0.613999	0.959042	ko00040	ENSGALG00000002542	K01195
Notch signaling pathway	2	43	0.628011	0.959042	ko04330	ENSGALG00000002375;ENSGALG00000010835	K02599+K06058
Histidine metabolism	1	20	0.632903	0.959042	ko00340	ENSGALG00000012377	K00546
Melanogenesis	4	90	0.647159	0.959042	ko04916	ENSGALG00000001501;ENSGALG00000003837;ENSGALG00000006480;ENSGALG00000009064	K04371+K08047+K02620+K02432
Other types of O-glycan biosynthesis	1	21	0.650885	0.959042	ko00514	ENSGALG00000002022	K07966
Glycosaminoglycan biosynthesis - heparan sulfate / heparin	1	21	0.650885	0.959042	ko00534	ENSGALG00000014934	K01024
Porphyrin and chlorophyll metabolism	1	21	0.650885	0.959042	ko00860	ENSGALG00000002542	K01195
RNA degradation	3	68	0.652361	0.959042	ko03018	ENSGALG00000007618;ENSGALG00000011276;ENSGALG00000011682	K14443+K14443+K10643
N-Glycan biosynthesis	2	45	0.652837	0.959042	ko00510	ENSGALG00000002022;ENSGALG00000005907	K07966+K12666
Phototransduction	1	22	0.667991	0.959042	ko04744	ENSGALG00000002800	K00909
Oocyte meiosis	4	93	0.672691	0.959042	ko04114	ENSGALG00000001501;ENSGALG00000003837;ENSGALG00000006462;ENSGALG00000006474	K04371+K08047+K04382+K03094
Apoptosis	5	116	0.675805	0.959042	ko04210	ENSGALG00000001501;ENSGALG00000005505;ENSGALG00000008933;ENSGALG00000009621;ENSGALG00000012304	K04371+K00922+K04397+K05692+K02580
NOD-like receptor signaling pathway	5	119	0.69761	0.959042	ko04621	ENSGALG00000000720;ENSGALG00000001501;ENSGALG00000002016;ENSGALG00000011031;ENSGALG00000012304	K20899+K04371+K06068+K11217+K02580
Pentose phosphate pathway	1	25	0.714459	0.959042	ko00030	ENSGALG00000016592	K00948
Wnt signaling pathway	5	122	0.718394	0.959042	ko04310	ENSGALG00000003396;ENSGALG00000003767;ENSGALG00000006474;ENSGALG00000006480;ENSGALG00000009064	K17333+K03213+K03094+K02620+K02432
Fatty acid elongation	1	26	0.728462	0.959042	ko00062	ENSGALG00000016124	K00022
Protein processing in endoplasmic reticulum	6	147	0.731262	0.959042	ko04141	ENSGALG00000005907;ENSGALG00000006474;ENSGALG00000007659;ENSGALG00000012311;ENSGALG00000016382;ENSGALG00000023066	K12666+K03094+K09486+K06689+K07765+K09502
Progesterone-mediated oocyte maturation	3	77	0.733462	0.959042	ko04914	ENSGALG00000001501;ENSGALG00000003837;ENSGALG00000005505	K04371+K08047+K00922
Propanoate metabolism	1	28	0.754449	0.959042	ko00640	ENSGALG00000005494	K01578
Base excision repair	1	28	0.754449	0.959042	ko03410	ENSGALG00000016664	K10568
GnRH signaling pathway	3	81	0.76442	0.959042	ko04912	ENSGALG00000001501;ENSGALG00000002016;ENSGALG00000003837	K04371+K06068+K08047
Nicotinate and nicotinamide metabolism	1	29	0.766499	0.959042	ko00760	ENSGALG00000025751	K10524
Spliceosome	4	106	0.768368	0.959042	ko03040	ENSGALG00000000137;ENSGALG00000000533;ENSGALG00000002087;ENSGALG00000017207	K11097+K12892+K12882+K12863
Glycerolipid metabolism	2	57	0.775002	0.959042	ko00561	ENSGALG00000012890;ENSGALG00000023517	K00901+K13509
Starch and sucrose metabolism	1	30	0.77796	0.959042	ko00500	ENSGALG00000005147	K01176
PPAR signaling pathway	2	58	0.783271	0.959042	ko03320	ENSGALG00000005305;ENSGALG00000007114	K07431+K08757
MAPK signaling pathway	10	249	0.783953	0.959042	ko04010	ENSGALG00000000883;ENSGALG00000001501;ENSGALG00000002283;ENSGALG00000002850;ENSGALG00000003396;ENSGALG00000005678;ENSGALG00000006655;ENSGALG00000011419;ENSGALG00000012304;ENSGALG00000025788	K04443+K04371+K04444+K08053+K17333+K04437+K04422+K04459+K02580+K04862
Fatty acid degradation	1	31	0.78886	0.959042	ko00071	ENSGALG00000016124	K00022
Adipocytokine signaling pathway	2	60	0.799015	0.959042	ko04920	ENSGALG00000011058;ENSGALG00000012304	K05062+K02580
Galactose metabolism	1	33	0.809089	0.959042	ko00052	ENSGALG00000002022	K07966
Insulin signaling pathway	4	114	0.815518	0.959042	ko04910	ENSGALG00000001501;ENSGALG00000005505;ENSGALG00000012179;ENSGALG00000029077	K04371+K00922+K04697+K04707
Proteasome	1	35	0.827388	0.959042	ko03050	ENSGALG00000026421	K02734
Neuroactive ligand-receptor interaction	10	264	0.840216	0.959042	ko04080	ENSGALG00000003425;ENSGALG00000004418;ENSGALG00000004841;ENSGALG00000005801;ENSGALG00000008362;ENSGALG00000008949;ENSGALG00000011058;ENSGALG00000012894;ENSGALG00000017212;ENSGALG00000021235	K04230+K04218+K04174+K04806+K04220+K04141+K05062+K04130+K04210+K04208
ABC transporters	1	37	0.843939	0.959042	ko02010	ENSGALG00000006795	K05680
Basal transcription factors	1	37	0.843939	0.959042	ko03022	ENSGALG00000012145	K03120
Cysteine and methionine metabolism	1	39	0.858911	0.959042	ko00270	ENSGALG00000016379	K00802
Vascular smooth muscle contraction	3	99	0.869456	0.959042	ko04270	ENSGALG00000001501;ENSGALG00000002016;ENSGALG00000003837	K04371+K06068+K08047
Cytosolic DNA-sensing pathway	1	41	0.872451	0.959042	ko04623	ENSGALG00000012304	K02580
Glutathione metabolism	1	43	0.884698	0.959042	ko00480	ENSGALG00000016379	K00802
Aminoacyl-tRNA biosynthesis	1	43	0.884698	0.959042	ko00970	ENSGALG00000015806	K01887
Fatty acid metabolism	1	43	0.884698	0.959042	ko01212	ENSGALG00000016124	K00022
mTOR signaling pathway	4	133	0.896635	0.963405	ko04150	ENSGALG00000001501;ENSGALG00000005505;ENSGALG00000006766;ENSGALG00000009064	K04371+K00922+K20404+K02432
Fanconi anemia pathway	1	48	0.910432	0.963405	ko03460	ENSGALG00000006658	K10895
Apelin signaling pathway	3	110	0.911127	0.963405	ko04371	ENSGALG00000001501;ENSGALG00000003837;ENSGALG00000004841	K04371+K08047+K04174
RIG-I-like receptor signaling pathway	1	52	0.926833	0.972044	ko04622	ENSGALG00000012304	K02580
Purine metabolism	4	154	0.948347	0.986587	ko00230	ENSGALG00000003837;ENSGALG00000011035;ENSGALG00000016592;ENSGALG00000020534	K08047+K00939+K00948+K18532
Cell adhesion molecules (CAMs)	2	103	0.965001	0.99588	ko04514	ENSGALG00000001177;ENSGALG00000001729	K06474+K06746
Peroxisome	1	79	0.981409	0.99814	ko04146	ENSGALG00000005494	K01578
Calcium signaling pathway	3	162	0.987875	0.99814	ko04020	ENSGALG00000003837;ENSGALG00000008949;ENSGALG00000012894	K08047+K04141+K04130
Carbon metabolism	1	98	0.992947	0.99814	ko01200	ENSGALG00000016592	K00948
Necroptosis	1	124	0.99814	0.99814	ko04217	ENSGALG00000011031	K11217
