# Supplementary material for: Analysis of lncRNA Expression Profile during the Formation of Male Germ Cells in Chickens
Source: Animals (Basel). 2020 Oct 11;10(10):1850. doi: 10.3390/ani10101850 (PMC7599500; doi:10.3390/ani10101850)
Supplement: Supplementary file 1 [file animals-10-01850-s001.zip › Supplementary files/supplementary file 4.xlsx]

## Sheet: Sheet1
Table S4. Biological function enrichment of target genes in ESC vs SSC
GO ID	Description	out (606)	All (12582)	pvalue	p.adjust	Genes
GO:0090090	negative regulation of canonical Wnt signaling pathway	14	94	0.000153142	0.463662	ENSGALG00000002375;ENSGALG00000002886;ENSGALG00000003767;ENSGALG00000004386;ENSGALG00000004631;ENSGALG00000004640;ENSGALG00000005803;ENSGALG00000005808;ENSGALG00000007330;ENSGALG00000008883;ENSGALG00000009064;ENSGALG00000015208;ENSGALG00000015297;ENSGALG00000015768
GO:0030178	negative regulation of Wnt signaling pathway	15	116	0.000441554	0.463662	ENSGALG00000001028;ENSGALG00000002375;ENSGALG00000002886;ENSGALG00000003767;ENSGALG00000004386;ENSGALG00000004631;ENSGALG00000004640;ENSGALG00000005803;ENSGALG00000005808;ENSGALG00000007330;ENSGALG00000008883;ENSGALG00000009064;ENSGALG00000015208;ENSGALG00000015297;ENSGALG00000015768
GO:0048644	muscle organ morphogenesis	10	62	0.000695027	0.463662	ENSGALG00000000120;ENSGALG00000002375;ENSGALG00000002649;ENSGALG00000002886;ENSGALG00000003521;ENSGALG00000004155;ENSGALG00000007527;ENSGALG00000009064;ENSGALG00000009844;ENSGALG00000026207
GO:1901185	negative regulation of ERBB signaling pathway	5	16	0.000714608	0.463662	ENSGALG00000004856;ENSGALG00000005902;ENSGALG00000010811;ENSGALG00000014891;ENSGALG00000029077
GO:0003007	heart morphogenesis	20	190	0.000841608	0.463662	ENSGALG00000000120;ENSGALG00000001916;ENSGALG00000002375;ENSGALG00000002515;ENSGALG00000002649;ENSGALG00000002886;ENSGALG00000003521;ENSGALG00000004155;ENSGALG00000004386;ENSGALG00000005438;ENSGALG00000007668;ENSGALG00000008018;ENSGALG00000008459;ENSGALG00000008473;ENSGALG00000008661;ENSGALG00000009064;ENSGALG00000009844;ENSGALG00000014974;ENSGALG00000014976;ENSGALG00000015013
GO:0003181	atrioventricular valve morphogenesis	5	17	0.000972566	0.463662	ENSGALG00000001916;ENSGALG00000002375;ENSGALG00000002515;ENSGALG00000008459;ENSGALG00000008661
GO:0060415	muscle tissue morphogenesis	9	58	0.00168884	0.463662	ENSGALG00000000120;ENSGALG00000002375;ENSGALG00000002649;ENSGALG00000002886;ENSGALG00000003521;ENSGALG00000004155;ENSGALG00000007527;ENSGALG00000009064;ENSGALG00000009844
GO:0060071	Wnt signaling pathway, planar cell polarity pathway	6	28	0.00184883	0.463662	ENSGALG00000003767;ENSGALG00000004249;ENSGALG00000005803;ENSGALG00000009064;ENSGALG00000015208;ENSGALG00000015768
GO:0001780	neutrophil homeostasis	4	12	0.00193436	0.463662	ENSGALG00000001472;ENSGALG00000002583;ENSGALG00000005505;ENSGALG00000008257
GO:0060411	cardiac septum morphogenesis	9	60	0.00215283	0.463662	ENSGALG00000001916;ENSGALG00000002375;ENSGALG00000002886;ENSGALG00000005438;ENSGALG00000007668;ENSGALG00000008459;ENSGALG00000008661;ENSGALG00000009064;ENSGALG00000014976
GO:0003171	atrioventricular valve development	5	20	0.00216121	0.463662	ENSGALG00000001916;ENSGALG00000002375;ENSGALG00000002515;ENSGALG00000008459;ENSGALG00000008661
GO:0003162	atrioventricular node development	2	2	0.00231613	0.463662	ENSGALG00000002375;ENSGALG00000002886
GO:0003249	cell proliferation involved in heart valve morphogenesis	2	2	0.00231613	0.463662	ENSGALG00000002375;ENSGALG00000008459
GO:0003250	regulation of cell proliferation involved in heart valve morphogenesis	2	2	0.00231613	0.463662	ENSGALG00000002375;ENSGALG00000008459
GO:0003252	negative regulation of cell proliferation involved in heart valve morphogenesis	2	2	0.00231613	0.463662	ENSGALG00000002375;ENSGALG00000008459
GO:0038018	Wnt receptor catabolic process	2	2	0.00231613	0.463662	ENSGALG00000001028;ENSGALG00000005803
GO:0071615	oxidative deethylation	2	2	0.00231613	0.463662	ENSGALG00000001320;ENSGALG00000001325
GO:0090154	positive regulation of sphingolipid biosynthetic process	2	2	0.00231613	0.463662	ENSGALG00000002016;ENSGALG00000008661
GO:1990967	multi-organism toxin transport	2	2	0.00231613	0.463662	ENSGALG00000000712;ENSGALG00000001545
GO:2000304	positive regulation of ceramide biosynthetic process	2	2	0.00231613	0.463662	ENSGALG00000002016;ENSGALG00000008661
GO:0045935	positive regulation of nucleobase-containing compound metabolic process	82	1257	0.00253948	0.463662	ENSGALG00000000120;ENSGALG00000000583;ENSGALG00000000678;ENSGALG00000000713;ENSGALG00000000944;ENSGALG00000001518;ENSGALG00000001577;ENSGALG00000001773;ENSGALG00000001801;ENSGALG00000001826;ENSGALG00000002016;ENSGALG00000002087;ENSGALG00000002375;ENSGALG00000002588;ENSGALG00000002630;ENSGALG00000002878;ENSGALG00000002886;ENSGALG00000003396;ENSGALG00000003786;ENSGALG00000003891;ENSGALG00000004249;…
GO:0007219	Notch signaling pathway	14	124	0.00254529	0.463662	ENSGALG00000001801;ENSGALG00000002375;ENSGALG00000003891;ENSGALG00000004386;ENSGALG00000005698;ENSGALG00000005909;ENSGALG00000007668;ENSGALG00000007927;ENSGALG00000008018;ENSGALG00000008470;ENSGALG00000010835;ENSGALG00000011244;ENSGALG00000014974;ENSGALG00000025907
GO:0003206	cardiac chamber morphogenesis	12	98	0.00256705	0.463662	ENSGALG00000000120;ENSGALG00000001916;ENSGALG00000002375;ENSGALG00000002649;ENSGALG00000002886;ENSGALG00000003521;ENSGALG00000005438;ENSGALG00000007668;ENSGALG00000008459;ENSGALG00000008661;ENSGALG00000009064;ENSGALG00000014976
GO:0090175	regulation of establishment of planar polarity	6	30	0.0026851	0.463662	ENSGALG00000003767;ENSGALG00000004249;ENSGALG00000005803;ENSGALG00000009064;ENSGALG00000015208;ENSGALG00000015768
GO:2000027	regulation of animal organ morphogenesis	14	127	0.00317703	0.463662	ENSGALG00000000120;ENSGALG00000002375;ENSGALG00000003767;ENSGALG00000004249;ENSGALG00000004386;ENSGALG00000005803;ENSGALG00000007668;ENSGALG00000008459;ENSGALG00000009064;ENSGALG00000015013;ENSGALG00000015208;ENSGALG00000015768;ENSGALG00000017295;ENSGALG00000026207
GO:0048872	homeostasis of number of cells	18	183	0.00317815	0.463662	ENSGALG00000001472;ENSGALG00000002375;ENSGALG00000002583;ENSGALG00000004386;ENSGALG00000005505;ENSGALG00000005909;ENSGALG00000006017;ENSGALG00000006378;ENSGALG00000006695;ENSGALG00000006818;ENSGALG00000008257;ENSGALG00000010005;ENSGALG00000012540;ENSGALG00000012541;ENSGALG00000015297;ENSGALG00000016327;ENSGALG00000020582;ENSGALG00000025907
GO:0002283	neutrophil activation involved in immune response	3	7	0.0033637	0.463662	ENSGALG00000005688;ENSGALG00000006695;ENSGALG00000007511
GO:0046532	regulation of photoreceptor cell differentiation	3	7	0.0033637	0.463662	ENSGALG00000002375;ENSGALG00000004386;ENSGALG00000026207
GO:0046533	negative regulation of photoreceptor cell differentiation	3	7	0.0033637	0.463662	ENSGALG00000002375;ENSGALG00000004386;ENSGALG00000026207
GO:0045746	negative regulation of Notch signaling pathway	5	22	0.00338954	0.463662	ENSGALG00000005698;ENSGALG00000005909;ENSGALG00000007668;ENSGALG00000011244;ENSGALG00000025907
GO:0051254	positive regulation of RNA metabolic process	75	1144	0.00342979	0.463662	ENSGALG00000000120;ENSGALG00000000583;ENSGALG00000000678;ENSGALG00000000713;ENSGALG00000000944;ENSGALG00000001518;ENSGALG00000001577;ENSGALG00000001773;ENSGALG00000001801;ENSGALG00000001826;ENSGALG00000002087;ENSGALG00000002375;ENSGALG00000002588;ENSGALG00000002630;ENSGALG00000002878;ENSGALG00000002886;ENSGALG00000003396;ENSGALG00000003786;ENSGALG00000003891;ENSGALG00000004249;ENSGALG00000004386;…
GO:1902680	positive regulation of RNA biosynthetic process	72	1094	0.00375852	0.463662	ENSGALG00000000120;ENSGALG00000000583;ENSGALG00000000678;ENSGALG00000000713;ENSGALG00000000944;ENSGALG00000001518;ENSGALG00000001577;ENSGALG00000001773;ENSGALG00000001801;ENSGALG00000001826;ENSGALG00000002375;ENSGALG00000002588;ENSGALG00000002630;ENSGALG00000002878;ENSGALG00000002886;ENSGALG00000003396;ENSGALG00000003786;ENSGALG00000003891;ENSGALG00000004249;ENSGALG00000004386;ENSGALG00000004640;…
GO:1903508	positive regulation of nucleic acid-templated transcription	72	1094	0.00375852	0.463662	ENSGALG00000000120;ENSGALG00000000583;ENSGALG00000000678;ENSGALG00000000713;ENSGALG00000000944;ENSGALG00000001518;ENSGALG00000001577;ENSGALG00000001773;ENSGALG00000001801;ENSGALG00000001826;ENSGALG00000002375;ENSGALG00000002588;ENSGALG00000002630;ENSGALG00000002878;ENSGALG00000002886;ENSGALG00000003396;ENSGALG00000003786;ENSGALG00000003891;ENSGALG00000004249;ENSGALG00000004386;ENSGALG00000004640;…
GO:0010628	positive regulation of gene expression	84	1316	0.00408261	0.463662	ENSGALG00000000112;ENSGALG00000000120;ENSGALG00000000209;ENSGALG00000000583;ENSGALG00000000678;ENSGALG00000000713;ENSGALG00000000745;ENSGALG00000000944;ENSGALG00000001518;ENSGALG00000001577;ENSGALG00000001773;ENSGALG00000001801;ENSGALG00000002087;ENSGALG00000002375;ENSGALG00000002515;ENSGALG00000002556;ENSGALG00000002583;ENSGALG00000002588;ENSGALG00000002630;ENSGALG00000002878;ENSGALG00000002886;…
GO:0003203	endocardial cushion morphogenesis	5	23	0.00416213	0.463662	ENSGALG00000002375;ENSGALG00000004386;ENSGALG00000007668;ENSGALG00000008018;ENSGALG00000015013
GO:0003209	cardiac atrium morphogenesis	5	23	0.00416213	0.463662	ENSGALG00000000120;ENSGALG00000002375;ENSGALG00000002886;ENSGALG00000008459;ENSGALG00000008661
GO:0030513	positive regulation of BMP signaling pathway	5	23	0.00416213	0.463662	ENSGALG00000002375;ENSGALG00000003891;ENSGALG00000008459;ENSGALG00000008661;ENSGALG00000015013
GO:0045893	positive regulation of transcription, DNA-templated	69	1046	0.00430054	0.463662	ENSGALG00000000120;ENSGALG00000000583;ENSGALG00000000678;ENSGALG00000000713;ENSGALG00000000944;ENSGALG00000001518;ENSGALG00000001577;ENSGALG00000001773;ENSGALG00000001801;ENSGALG00000002375;ENSGALG00000002588;ENSGALG00000002630;ENSGALG00000002878;ENSGALG00000002886;ENSGALG00000003396;ENSGALG00000003786;ENSGALG00000003891;ENSGALG00000004249;ENSGALG00000004386;ENSGALG00000004640;ENSGALG00000004825;…
GO:0003197	endocardial cushion development	6	33	0.00443174	0.463662	ENSGALG00000002375;ENSGALG00000004386;ENSGALG00000007668;ENSGALG00000008018;ENSGALG00000008459;ENSGALG00000015013
GO:0010718	positive regulation of epithelial to mesenchymal transition	6	33	0.00443174	0.463662	ENSGALG00000002375;ENSGALG00000002515;ENSGALG00000004386;ENSGALG00000007668;ENSGALG00000008018;ENSGALG00000008883
GO:0090174	organelle membrane fusion	9	67	0.00462339	0.463662	ENSGALG00000000723;ENSGALG00000000769;ENSGALG00000002882;ENSGALG00000003487;ENSGALG00000005902;ENSGALG00000009847;ENSGALG00000011280;ENSGALG00000011673;ENSGALG00000026446
GO:0003176	aortic valve development	4	15	0.00475302	0.463662	ENSGALG00000001916;ENSGALG00000002375;ENSGALG00000004386;ENSGALG00000008459
GO:0003272	endocardial cushion formation	4	15	0.00475302	0.463662	ENSGALG00000002375;ENSGALG00000007668;ENSGALG00000008018;ENSGALG00000015013
GO:0042059	negative regulation of epidermal growth factor receptor signaling pathway	4	15	0.00475302	0.463662	ENSGALG00000004856;ENSGALG00000005902;ENSGALG00000014891;ENSGALG00000029077
GO:0042119	neutrophil activation	4	15	0.00475302	0.463662	ENSGALG00000002016;ENSGALG00000005688;ENSGALG00000006695;ENSGALG00000007511
GO:0060216	definitive hemopoiesis	4	15	0.00475302	0.463662	ENSGALG00000005909;ENSGALG00000006695;ENSGALG00000006818;ENSGALG00000012540
GO:0048609	multicellular organismal reproductive process	29	361	0.00484288	0.463662	ENSGALG00000000672;ENSGALG00000001472;ENSGALG00000001721;ENSGALG00000001773;ENSGALG00000001916;ENSGALG00000002158;ENSGALG00000002878;ENSGALG00000004386;ENSGALG00000006565;ENSGALG00000006689;ENSGALG00000006934;ENSGALG00000007668;ENSGALG00000008257;ENSGALG00000008898;ENSGALG00000010646;ENSGALG00000010659;ENSGALG00000011722;ENSGALG00000012049;ENSGALG00000012808;ENSGALG00000014916;ENSGALG00000015200;…
GO:0061384	heart trabecula morphogenesis	5	24	0.00505261	0.463662	ENSGALG00000000120;ENSGALG00000002375;ENSGALG00000002649;ENSGALG00000002886;ENSGALG00000007668
GO:0003179	heart valve morphogenesis	6	34	0.0051668	0.463662	ENSGALG00000001916;ENSGALG00000002375;ENSGALG00000002515;ENSGALG00000004386;ENSGALG00000008459;ENSGALG00000008661
GO:0003334	keratinocyte development	3	8	0.00519033	0.463662	ENSGALG00000001801;ENSGALG00000005678;ENSGALG00000010036
GO:1905114	cell surface receptor signaling pathway involved in cell-cell signaling	28	347	0.00525241	0.463662	ENSGALG00000001028;ENSGALG00000001450;ENSGALG00000001716;ENSGALG00000002375;ENSGALG00000002886;ENSGALG00000003767;ENSGALG00000004249;ENSGALG00000004386;ENSGALG00000004631;ENSGALG00000004640;ENSGALG00000004936;ENSGALG00000005733;ENSGALG00000005803;ENSGALG00000005808;ENSGALG00000006480;ENSGALG00000006642;ENSGALG00000007330;ENSGALG00000008257;ENSGALG00000008883;ENSGALG00000008898;ENSGALG00000009064;…
GO:0009891	positive regulation of biosynthetic process	82	1293	0.00537646	0.463662	ENSGALG00000000120;ENSGALG00000000209;ENSGALG00000000583;ENSGALG00000000678;ENSGALG00000000703;ENSGALG00000000713;ENSGALG00000000944;ENSGALG00000001518;ENSGALG00000001577;ENSGALG00000001729;ENSGALG00000001773;ENSGALG00000001801;ENSGALG00000001826;ENSGALG00000002016;ENSGALG00000002375;ENSGALG00000002588;ENSGALG00000002630;ENSGALG00000002878;ENSGALG00000002886;ENSGALG00000003396;ENSGALG00000003786;…
GO:0032504	multicellular organism reproduction	29	364	0.00543025	0.463662	ENSGALG00000000672;ENSGALG00000001472;ENSGALG00000001721;ENSGALG00000001773;ENSGALG00000001916;ENSGALG00000002158;ENSGALG00000002878;ENSGALG00000004386;ENSGALG00000006565;ENSGALG00000006689;ENSGALG00000006934;ENSGALG00000007668;ENSGALG00000008257;ENSGALG00000008898;ENSGALG00000010646;ENSGALG00000010659;ENSGALG00000011722;ENSGALG00000012049;ENSGALG00000012808;ENSGALG00000014916;ENSGALG00000015200;…
GO:0003230	cardiac atrium development	5	25	0.00607006	0.463662	ENSGALG00000000120;ENSGALG00000002375;ENSGALG00000002886;ENSGALG00000008459;ENSGALG00000008661
GO:0060561	apoptotic process involved in morphogenesis	4	16	0.00609916	0.463662	ENSGALG00000002375;ENSGALG00000002886;ENSGALG00000007668;ENSGALG00000008661
GO:2000136	regulation of cell proliferation involved in heart morphogenesis	4	16	0.00609916	0.463662	ENSGALG00000000120;ENSGALG00000002375;ENSGALG00000004386;ENSGALG00000008459
GO:2000738	positive regulation of stem cell differentiation	4	16	0.00609916	0.463662	ENSGALG00000002886;ENSGALG00000004386;ENSGALG00000007668;ENSGALG00000014976
GO:0071772	response to BMP	13	123	0.00626723	0.463662	ENSGALG00000000120;ENSGALG00000002375;ENSGALG00000002886;ENSGALG00000003891;ENSGALG00000004386;ENSGALG00000007668;ENSGALG00000008459;ENSGALG00000008661;ENSGALG00000009064;ENSGALG00000012623;ENSGALG00000014976;ENSGALG00000015013;ENSGALG00000015208
GO:0071773	cellular response to BMP stimulus	13	123	0.00626723	0.463662	ENSGALG00000000120;ENSGALG00000002375;ENSGALG00000002886;ENSGALG00000003891;ENSGALG00000004386;ENSGALG00000007668;ENSGALG00000008459;ENSGALG00000008661;ENSGALG00000009064;ENSGALG00000012623;ENSGALG00000014976;ENSGALG00000015013;ENSGALG00000015208
GO:0045445	myoblast differentiation	8	58	0.00631238	0.463662	ENSGALG00000002375;ENSGALG00000002588;ENSGALG00000004386;ENSGALG00000005698;ENSGALG00000006806;ENSGALG00000008883;ENSGALG00000010005;ENSGALG00000016480
GO:0001996	positive regulation of heart rate by epinephrine-norepinephrine	2	3	0.00672599	0.463662	ENSGALG00000003521;ENSGALG00000008949
GO:0003278	apoptotic process involved in heart morphogenesis	2	3	0.00672599	0.463662	ENSGALG00000002886;ENSGALG00000008661
GO:0006844	acyl carnitine transport	2	3	0.00672599	0.463662	ENSGALG00000011220;ENSGALG00000011225
GO:0010957	negative regulation of vitamin D biosynthetic process	2	3	0.00672599	0.463662	ENSGALG00000008018;ENSGALG00000012304
GO:0030538	embryonic genitalia morphogenesis	2	3	0.00672599	0.463662	ENSGALG00000006480;ENSGALG00000015208
GO:0033031	positive regulation of neutrophil apoptotic process	2	3	0.00672599	0.463662	ENSGALG00000002583;ENSGALG00000005505
GO:0034499	late endosome to Golgi transport	2	3	0.00672599	0.463662	ENSGALG00000000769;ENSGALG00000016806
GO:0042078	germ-line stem cell division	2	3	0.00672599	0.463662	ENSGALG00000010659;ENSGALG00000011722
GO:0042450	arginine biosynthetic process via ornithine	2	3	0.00672599	0.463662	ENSGALG00000002558;ENSGALG00000002576
GO:0046137	negative regulation of vitamin metabolic process	2	3	0.00672599	0.463662	ENSGALG00000008018;ENSGALG00000012304
GO:0048133	male germ-line stem cell asymmetric division	2	3	0.00672599	0.463662	ENSGALG00000010659;ENSGALG00000011722
GO:0048254	snoRNA localization	2	3	0.00672599	0.463662	ENSGALG00000008454;ENSGALG00000008658
GO:0050748	negative regulation of lipoprotein metabolic process	2	3	0.00672599	0.463662	ENSGALG00000002655;ENSGALG00000005297
GO:0098728	germline stem cell asymmetric division	2	3	0.00672599	0.463662	ENSGALG00000010659;ENSGALG00000011722
GO:1902412	regulation of mitotic cytokinesis	2	3	0.00672599	0.463662	ENSGALG00000004856;ENSGALG00000007525
GO:1902616	acyl carnitine transmembrane transport	2	3	0.00672599	0.463662	ENSGALG00000011220;ENSGALG00000011225
GO:2000137	negative regulation of cell proliferation involved in heart morphogenesis	2	3	0.00672599	0.463662	ENSGALG00000002375;ENSGALG00000008459
GO:2001198	regulation of dendritic cell differentiation	2	3	0.00672599	0.463662	ENSGALG00000006062;ENSGALG00000008014
GO:0003279	cardiac septum development	10	84	0.00693822	0.47069	ENSGALG00000001916;ENSGALG00000002375;ENSGALG00000002886;ENSGALG00000005438;ENSGALG00000007668;ENSGALG00000008459;ENSGALG00000008473;ENSGALG00000008661;ENSGALG00000009064;ENSGALG00000014976
GO:0010717	regulation of epithelial to mesenchymal transition	8	59	0.00700301	0.47069	ENSGALG00000002375;ENSGALG00000002515;ENSGALG00000004386;ENSGALG00000004640;ENSGALG00000006462;ENSGALG00000007668;ENSGALG00000008018;ENSGALG00000008883
GO:0003205	cardiac chamber development	13	125	0.00716277	0.473657	ENSGALG00000000120;ENSGALG00000001916;ENSGALG00000002375;ENSGALG00000002649;ENSGALG00000002886;ENSGALG00000003521;ENSGALG00000005438;ENSGALG00000007668;ENSGALG00000008459;ENSGALG00000008473;ENSGALG00000008661;ENSGALG00000009064;ENSGALG00000014976
GO:0035329	hippo signaling	5	26	0.00722333	0.473657	ENSGALG00000001826;ENSGALG00000001856;ENSGALG00000005415;ENSGALG00000010668;ENSGALG00000014342
GO:2001053	regulation of mesenchymal cell apoptotic process	3	9	0.00750903	0.474448	ENSGALG00000004386;ENSGALG00000007668;ENSGALG00000015013
GO:0048284	organelle fusion	10	85	0.00753476	0.474448	ENSGALG00000000723;ENSGALG00000000769;ENSGALG00000002882;ENSGALG00000003487;ENSGALG00000005902;ENSGALG00000008951;ENSGALG00000009847;ENSGALG00000011280;ENSGALG00000011673;ENSGALG00000026446
GO:0030166	proteoglycan biosynthetic process	7	48	0.00766357	0.474448	ENSGALG00000001611;ENSGALG00000006725;ENSGALG00000006989;ENSGALG00000008459;ENSGALG00000008883;ENSGALG00000014934;ENSGALG00000015015
GO:0036230	granulocyte activation	4	17	0.00767658	0.474448	ENSGALG00000002016;ENSGALG00000005688;ENSGALG00000006695;ENSGALG00000007511
GO:0061323	cell proliferation involved in heart morphogenesis	4	17	0.00767658	0.474448	ENSGALG00000000120;ENSGALG00000002375;ENSGALG00000004386;ENSGALG00000008459
GO:0007283	spermatogenesis	19	215	0.00789537	0.482425	ENSGALG00000000672;ENSGALG00000001472;ENSGALG00000001773;ENSGALG00000002158;ENSGALG00000004386;ENSGALG00000006565;ENSGALG00000006689;ENSGALG00000006934;ENSGALG00000008257;ENSGALG00000010659;ENSGALG00000011722;ENSGALG00000012808;ENSGALG00000015200;ENSGALG00000015775;ENSGALG00000015803;ENSGALG00000016327;ENSGALG00000016356;ENSGALG00000023066;ENSGALG00000026384
GO:0031328	positive regulation of cellular biosynthetic process	80	1279	0.00837419	0.496041	ENSGALG00000000120;ENSGALG00000000583;ENSGALG00000000678;ENSGALG00000000703;ENSGALG00000000713;ENSGALG00000000944;ENSGALG00000001518;ENSGALG00000001577;ENSGALG00000001729;ENSGALG00000001773;ENSGALG00000001801;ENSGALG00000001826;ENSGALG00000002016;ENSGALG00000002375;ENSGALG00000002588;ENSGALG00000002630;ENSGALG00000002878;ENSGALG00000002886;ENSGALG00000003396;ENSGALG00000003786;ENSGALG00000003891;…
GO:1902742	apoptotic process involved in development	5	27	0.00852105	0.496041	ENSGALG00000001916;ENSGALG00000002375;ENSGALG00000002886;ENSGALG00000007668;ENSGALG00000008661
GO:2000826	regulation of heart morphogenesis	5	27	0.00852105	0.496041	ENSGALG00000000120;ENSGALG00000002375;ENSGALG00000004386;ENSGALG00000007668;ENSGALG00000008459
GO:0042147	retrograde transport, endosome to Golgi	8	61	0.00855359	0.496041	ENSGALG00000000712;ENSGALG00000000769;ENSGALG00000001521;ENSGALG00000004918;ENSGALG00000005902;ENSGALG00000006101;ENSGALG00000008500;ENSGALG00000016806
GO:0055008	cardiac muscle tissue morphogenesis	7	49	0.00857947	0.496041	ENSGALG00000000120;ENSGALG00000002375;ENSGALG00000002649;ENSGALG00000002886;ENSGALG00000003521;ENSGALG00000004155;ENSGALG00000009844
GO:0022414	reproductive process	44	632	0.00871658	0.498607	ENSGALG00000000672;ENSGALG00000001472;ENSGALG00000001491;ENSGALG00000001721;ENSGALG00000001773;ENSGALG00000001916;ENSGALG00000002158;ENSGALG00000002375;ENSGALG00000002511;ENSGALG00000002588;ENSGALG00000002878;ENSGALG00000004386;ENSGALG00000006480;ENSGALG00000006565;ENSGALG00000006689;ENSGALG00000006934;ENSGALG00000007668;ENSGALG00000008014;ENSGALG00000008018;ENSGALG00000008233;ENSGALG00000008257;…
GO:0008219	cell death	69	1080	0.00891329	0.504492	ENSGALG00000000120;ENSGALG00000000186;ENSGALG00000000209;ENSGALG00000000497;ENSGALG00000000724;ENSGALG00000001812;ENSGALG00000001882;ENSGALG00000001916;ENSGALG00000001992;ENSGALG00000002016;ENSGALG00000002143;ENSGALG00000002375;ENSGALG00000002515;ENSGALG00000002556;ENSGALG00000002583;ENSGALG00000002588;ENSGALG00000002649;ENSGALG00000002655;ENSGALG00000002882;ENSGALG00000002886;ENSGALG00000004386;…
GO:0000003	reproduction	44	634	0.00919161	0.514826	ENSGALG00000000672;ENSGALG00000001472;ENSGALG00000001491;ENSGALG00000001721;ENSGALG00000001773;ENSGALG00000001916;ENSGALG00000002158;ENSGALG00000002375;ENSGALG00000002511;ENSGALG00000002588;ENSGALG00000002878;ENSGALG00000004386;ENSGALG00000006480;ENSGALG00000006565;ENSGALG00000006689;ENSGALG00000006934;ENSGALG00000007668;ENSGALG00000008014;ENSGALG00000008018;ENSGALG00000008233;ENSGALG00000008257;…
GO:0006906	vesicle fusion	8	62	0.00941886	0.519973	ENSGALG00000000723;ENSGALG00000000769;ENSGALG00000003487;ENSGALG00000005902;ENSGALG00000009847;ENSGALG00000011280;ENSGALG00000011673;ENSGALG00000026446
GO:0048873	homeostasis of number of cells within a tissue	5	28	0.00997153	0.519973	ENSGALG00000002375;ENSGALG00000004386;ENSGALG00000005909;ENSGALG00000006378;ENSGALG00000006818
GO:0003170	heart valve development	6	39	0.0102334	0.519973	ENSGALG00000001916;ENSGALG00000002375;ENSGALG00000002515;ENSGALG00000004386;ENSGALG00000008459;ENSGALG00000008661
GO:0007512	adult heart development	3	10	0.0103472	0.519973	ENSGALG00000000120;ENSGALG00000002886;ENSGALG00000004841
GO:0015937	coenzyme A biosynthetic process	3	10	0.0103472	0.519973	ENSGALG00000001711;ENSGALG00000001895;ENSGALG00000006431
GO:0035330	regulation of hippo signaling	3	10	0.0103472	0.519973	ENSGALG00000001826;ENSGALG00000001856;ENSGALG00000010668
GO:0040015	negative regulation of multicellular organism growth	3	10	0.0103472	0.519973	ENSGALG00000002893;ENSGALG00000008949;ENSGALG00000010811
GO:0060080	inhibitory postsynaptic potential	3	10	0.0103472	0.519973	ENSGALG00000001450;ENSGALG00000001716;ENSGALG00000006642
GO:0097152	mesenchymal cell apoptotic process	3	10	0.0103472	0.519973	ENSGALG00000004386;ENSGALG00000007668;ENSGALG00000015013
GO:1902894	negative regulation of pri-miRNA transcription by RNA polymerase II	3	10	0.0103472	0.519973	ENSGALG00000002588;ENSGALG00000003396;ENSGALG00000004386
GO:1904293	negative regulation of ERAD pathway	3	10	0.0103472	0.519973	ENSGALG00000008172;ENSGALG00000014067;ENSGALG00000015775
GO:0012501	programmed cell death	64	998	0.0107579	0.531782	ENSGALG00000000120;ENSGALG00000000186;ENSGALG00000000209;ENSGALG00000000497;ENSGALG00000001812;ENSGALG00000001882;ENSGALG00000001916;ENSGALG00000001992;ENSGALG00000002016;ENSGALG00000002143;ENSGALG00000002375;ENSGALG00000002515;ENSGALG00000002556;ENSGALG00000002583;ENSGALG00000002588;ENSGALG00000002649;ENSGALG00000002655;ENSGALG00000002882;ENSGALG00000002886;ENSGALG00000004386;ENSGALG00000004631;…
GO:0016050	vesicle organization	17	191	0.0108409	0.531782	ENSGALG00000000723;ENSGALG00000000769;ENSGALG00000001773;ENSGALG00000002364;ENSGALG00000003487;ENSGALG00000005722;ENSGALG00000005902;ENSGALG00000006417;ENSGALG00000007268;ENSGALG00000008487;ENSGALG00000009847;ENSGALG00000011280;ENSGALG00000011673;ENSGALG00000014640;ENSGALG00000015304;ENSGALG00000016480;ENSGALG00000026446
GO:0048468	cell development	84	1370	0.0113443	0.531782	ENSGALG00000000112;ENSGALG00000000120;ENSGALG00000000195;ENSGALG00000000227;ENSGALG00000000703;ENSGALG00000000712;ENSGALG00000000713;ENSGALG00000001472;ENSGALG00000001503;ENSGALG00000001721;ENSGALG00000001773;ENSGALG00000001782;ENSGALG00000001801;ENSGALG00000001812;ENSGALG00000001840;ENSGALG00000001916;ENSGALG00000002375;ENSGALG00000002403;ENSGALG00000002515;ENSGALG00000002554;ENSGALG00000002556;…
GO:0051865	protein autoubiquitination	7	52	0.0118091	0.531782	ENSGALG00000002649;ENSGALG00000006424;ENSGALG00000008911;ENSGALG00000009692;ENSGALG00000011682;ENSGALG00000012311;ENSGALG00000017011
GO:0009755	hormone-mediated signaling pathway	14	148	0.012054	0.531782	ENSGALG00000002550;ENSGALG00000002588;ENSGALG00000002878;ENSGALG00000004418;ENSGALG00000004999;ENSGALG00000006689;ENSGALG00000007668;ENSGALG00000008490;ENSGALG00000008519;ENSGALG00000012540;ENSGALG00000015305;ENSGALG00000015803;ENSGALG00000023066;ENSGALG00000025907
GO:0060070	canonical Wnt signaling pathway	18	209	0.0122667	0.531782	ENSGALG00000002375;ENSGALG00000002886;ENSGALG00000003767;ENSGALG00000004386;ENSGALG00000004631;ENSGALG00000004640;ENSGALG00000005733;ENSGALG00000005803;ENSGALG00000005808;ENSGALG00000006480;ENSGALG00000007330;ENSGALG00000008883;ENSGALG00000009064;ENSGALG00000012304;ENSGALG00000015208;ENSGALG00000015297;ENSGALG00000015768;ENSGALG00000016480
GO:0022615	protein to membrane docking	2	4	0.0130231	0.531782	ENSGALG00000005902;ENSGALG00000015304
GO:0038044	transforming growth factor-beta secretion	2	4	0.0130231	0.531782	ENSGALG00000002655;ENSGALG00000011141
GO:0043313	regulation of neutrophil degranulation	2	4	0.0130231	0.531782	ENSGALG00000006695;ENSGALG00000007511
GO:0045650	negative regulation of macrophage differentiation	2	4	0.0130231	0.531782	ENSGALG00000005909;ENSGALG00000006062
GO:0045714	regulation of low-density lipoprotein particle receptor biosynthetic process	2	4	0.0130231	0.531782	ENSGALG00000002655;ENSGALG00000006417
GO:0046601	positive regulation of centriole replication	2	4	0.0130231	0.531782	ENSGALG00000004856;ENSGALG00000005368
GO:0048625	myoblast fate commitment	2	4	0.0130231	0.531782	ENSGALG00000008883;ENSGALG00000010005
GO:0060556	regulation of vitamin D biosynthetic process	2	4	0.0130231	0.531782	ENSGALG00000008018;ENSGALG00000012304
GO:0061314	Notch signaling involved in heart development	2	4	0.0130231	0.531782	ENSGALG00000002375;ENSGALG00000008018
GO:0072321	chaperone-mediated protein transport	2	4	0.0130231	0.531782	ENSGALG00000004845;ENSGALG00000004963
GO:1902337	regulation of apoptotic process involved in morphogenesis	2	4	0.0130231	0.531782	ENSGALG00000002375;ENSGALG00000007668
GO:1902563	regulation of neutrophil activation	2	4	0.0130231	0.531782	ENSGALG00000006695;ENSGALG00000007511
GO:1904748	regulation of apoptotic process involved in development	2	4	0.0130231	0.531782	ENSGALG00000002375;ENSGALG00000007668
GO:2000615	regulation of histone H3-K9 acetylation	2	4	0.0130231	0.531782	ENSGALG00000006818;ENSGALG00000008014
GO:2000793	cell proliferation involved in heart valve development	2	4	0.0130231	0.531782	ENSGALG00000002375;ENSGALG00000008459
GO:0003198	epithelial to mesenchymal transition involved in endocardial cushion formation	3	11	0.0137249	0.531782	ENSGALG00000002375;ENSGALG00000008018;ENSGALG00000015013
GO:0045652	regulation of megakaryocyte differentiation	3	11	0.0137249	0.531782	ENSGALG00000000769;ENSGALG00000005909;ENSGALG00000011682
GO:0060841	venous blood vessel development	3	11	0.0137249	0.531782	ENSGALG00000002375;ENSGALG00000002886;ENSGALG00000008459
GO:2000095	regulation of Wnt signaling pathway, planar cell polarity pathway	3	11	0.0137249	0.531782	ENSGALG00000003767;ENSGALG00000005803;ENSGALG00000015768
GO:1901136	carbohydrate derivative catabolic process	10	93	0.0138395	0.531782	ENSGALG00000002016;ENSGALG00000002542;ENSGALG00000004657;ENSGALG00000004806;ENSGALG00000004948;ENSGALG00000006627;ENSGALG00000009856;ENSGALG00000011285;ENSGALG00000012308;ENSGALG00000014280
GO:0006915	apoptotic process	62	974	0.0138711	0.531782	ENSGALG00000000120;ENSGALG00000000186;ENSGALG00000000209;ENSGALG00000000497;ENSGALG00000001812;ENSGALG00000001882;ENSGALG00000001916;ENSGALG00000002016;ENSGALG00000002143;ENSGALG00000002375;ENSGALG00000002515;ENSGALG00000002556;ENSGALG00000002583;ENSGALG00000002588;ENSGALG00000002649;ENSGALG00000002655;ENSGALG00000002882;ENSGALG00000002886;ENSGALG00000004386;ENSGALG00000004631;ENSGALG00000004856;…
GO:0003148	outflow tract septum morphogenesis	4	20	0.0139394	0.531782	ENSGALG00000002886;ENSGALG00000005438;ENSGALG00000008459;ENSGALG00000014976
GO:1901566	organonitrogen compound biosynthetic process	72	1159	0.0141373	0.531782	ENSGALG00000001563;ENSGALG00000001611;ENSGALG00000001711;ENSGALG00000001729;ENSGALG00000001806;ENSGALG00000001850;ENSGALG00000001895;ENSGALG00000001992;ENSGALG00000002016;ENSGALG00000002087;ENSGALG00000002558;ENSGALG00000002576;ENSGALG00000002644;ENSGALG00000002655;ENSGALG00000002868;ENSGALG00000003837;ENSGALG00000004557;ENSGALG00000004831;ENSGALG00000004908;ENSGALG00000004952;ENSGALG00000005057;…
GO:0003006	developmental process involved in reproduction	26	342	0.0144343	0.531782	ENSGALG00000001472;ENSGALG00000001721;ENSGALG00000001773;ENSGALG00000001916;ENSGALG00000002375;ENSGALG00000002588;ENSGALG00000004386;ENSGALG00000006480;ENSGALG00000006689;ENSGALG00000006934;ENSGALG00000007668;ENSGALG00000008014;ENSGALG00000008018;ENSGALG00000008257;ENSGALG00000010646;ENSGALG00000010659;ENSGALG00000011722;ENSGALG00000012808;ENSGALG00000014976;ENSGALG00000015208;ENSGALG00000015297;…
GO:0001736	establishment of planar polarity	6	42	0.0145765	0.531782	ENSGALG00000003767;ENSGALG00000004249;ENSGALG00000005803;ENSGALG00000009064;ENSGALG00000015208;ENSGALG00000015768
GO:0010557	positive regulation of macromolecule biosynthetic process	76	1237	0.0151104	0.531782	ENSGALG00000000120;ENSGALG00000000209;ENSGALG00000000583;ENSGALG00000000678;ENSGALG00000000713;ENSGALG00000000944;ENSGALG00000001518;ENSGALG00000001577;ENSGALG00000001729;ENSGALG00000001773;ENSGALG00000001801;ENSGALG00000001826;ENSGALG00000002375;ENSGALG00000002588;ENSGALG00000002630;ENSGALG00000002878;ENSGALG00000002886;ENSGALG00000003396;ENSGALG00000003786;ENSGALG00000003891;ENSGALG00000004249;…
GO:0048232	male gamete generation	19	230	0.0154644	0.531782	ENSGALG00000000672;ENSGALG00000001472;ENSGALG00000001773;ENSGALG00000002158;ENSGALG00000004386;ENSGALG00000006565;ENSGALG00000006689;ENSGALG00000006934;ENSGALG00000008257;ENSGALG00000010659;ENSGALG00000011722;ENSGALG00000012808;ENSGALG00000015200;ENSGALG00000015775;ENSGALG00000015803;ENSGALG00000016327;ENSGALG00000016356;ENSGALG00000023066;ENSGALG00000026384
GO:0051241	negative regulation of multicellular organismal process	46	691	0.0157812	0.531782	ENSGALG00000000120;ENSGALG00000000209;ENSGALG00000000712;ENSGALG00000001729;ENSGALG00000001826;ENSGALG00000001840;ENSGALG00000002016;ENSGALG00000002375;ENSGALG00000002893;ENSGALG00000003396;ENSGALG00000003837;ENSGALG00000003891;ENSGALG00000004386;ENSGALG00000004631;ENSGALG00000004640;ENSGALG00000004662;ENSGALG00000004958;ENSGALG00000005696;ENSGALG00000005808;ENSGALG00000005909;ENSGALG00000006062;…
GO:0032482	Rab protein signal transduction	7	55	0.0158363	0.531782	ENSGALG00000000712;ENSGALG00000000769;ENSGALG00000001545;ENSGALG00000003487;ENSGALG00000004918;ENSGALG00000006710;ENSGALG00000017248
GO:0044089	positive regulation of cellular component biogenesis	26	345	0.0159759	0.531782	ENSGALG00000000120;ENSGALG00000001840;ENSGALG00000002606;ENSGALG00000002886;ENSGALG00000004386;ENSGALG00000004856;ENSGALG00000005105;ENSGALG00000005368;ENSGALG00000005902;ENSGALG00000006017;ENSGALG00000006809;ENSGALG00000006921;ENSGALG00000007668;ENSGALG00000008014;ENSGALG00000008195;ENSGALG00000008435;ENSGALG00000009739;ENSGALG00000010010;ENSGALG00000010820;ENSGALG00000011209;ENSGALG00000011228;…
GO:0007164	establishment of tissue polarity	6	43	0.0162714	0.531782	ENSGALG00000003767;ENSGALG00000004249;ENSGALG00000005803;ENSGALG00000009064;ENSGALG00000015208;ENSGALG00000015768
GO:1901184	regulation of ERBB signaling pathway	6	43	0.0162714	0.531782	ENSGALG00000004856;ENSGALG00000005483;ENSGALG00000005902;ENSGALG00000010811;ENSGALG00000014891;ENSGALG00000029077
GO:0061061	muscle structure development	29	396	0.0162828	0.531782	ENSGALG00000000120;ENSGALG00000000195;ENSGALG00000002375;ENSGALG00000002588;ENSGALG00000002649;ENSGALG00000002886;ENSGALG00000003396;ENSGALG00000003521;ENSGALG00000004155;ENSGALG00000004386;ENSGALG00000005292;ENSGALG00000005678;ENSGALG00000005698;ENSGALG00000006806;ENSGALG00000006949;ENSGALG00000007527;ENSGALG00000008883;ENSGALG00000009064;ENSGALG00000009130;ENSGALG00000009844;ENSGALG00000010005;…
GO:0070861	regulation of protein exit from endoplasmic reticulum	4	21	0.016578	0.531782	ENSGALG00000002364;ENSGALG00000008172;ENSGALG00000015775;ENSGALG00000016806
GO:1905314	semi-lunar valve development	4	21	0.016578	0.531782	ENSGALG00000001916;ENSGALG00000002375;ENSGALG00000004386;ENSGALG00000008459
GO:0003151	outflow tract morphogenesis	7	56	0.0173719	0.531782	ENSGALG00000002886;ENSGALG00000005438;ENSGALG00000007668;ENSGALG00000008459;ENSGALG00000008473;ENSGALG00000009064;ENSGALG00000014976
GO:0030433	ubiquitin-dependent ERAD pathway	7	56	0.0173719	0.531782	ENSGALG00000002649;ENSGALG00000004657;ENSGALG00000004806;ENSGALG00000008172;ENSGALG00000014067;ENSGALG00000015775;ENSGALG00000017011
GO:0060412	ventricular septum morphogenesis	5	32	0.0174544	0.531782	ENSGALG00000001916;ENSGALG00000002375;ENSGALG00000002886;ENSGALG00000008459;ENSGALG00000009064
GO:0072132	mesenchyme morphogenesis	5	32	0.0174544	0.531782	ENSGALG00000002375;ENSGALG00000004386;ENSGALG00000007668;ENSGALG00000008018;ENSGALG00000015013
GO:0045665	negative regulation of neuron differentiation	13	140	0.01752	0.531782	ENSGALG00000000712;ENSGALG00000002375;ENSGALG00000004386;ENSGALG00000004631;ENSGALG00000004662;ENSGALG00000005808;ENSGALG00000006898;ENSGALG00000007184;ENSGALG00000007668;ENSGALG00000008263;ENSGALG00000014974;ENSGALG00000015305;ENSGALG00000026207
GO:0003222	ventricular trabecula myocardium morphogenesis	3	12	0.017655	0.531782	ENSGALG00000002375;ENSGALG00000002649;ENSGALG00000002886
GO:0016137	glycoside metabolic process	3	12	0.017655	0.531782	ENSGALG00000002542;ENSGALG00000004948;ENSGALG00000009714
GO:0016055	Wnt signaling pathway	22	282	0.0178067	0.531782	ENSGALG00000001028;ENSGALG00000002375;ENSGALG00000002886;ENSGALG00000003767;ENSGALG00000004249;ENSGALG00000004386;ENSGALG00000004631;ENSGALG00000004640;ENSGALG00000005733;ENSGALG00000005803;ENSGALG00000005808;ENSGALG00000006480;ENSGALG00000007330;ENSGALG00000008257;ENSGALG00000008883;ENSGALG00000009064;ENSGALG00000012304;ENSGALG00000015208;ENSGALG00000015297;ENSGALG00000015304;ENSGALG00000015768;…
GO:0035567	non-canonical Wnt signaling pathway	6	44	0.0180975	0.531782	ENSGALG00000003767;ENSGALG00000004249;ENSGALG00000005803;ENSGALG00000009064;ENSGALG00000015208;ENSGALG00000015768
GO:0048708	astrocyte differentiation	6	44	0.0180975	0.531782	ENSGALG00000000112;ENSGALG00000002375;ENSGALG00000002554;ENSGALG00000004386;ENSGALG00000015305;ENSGALG00000026207
GO:0060828	regulation of canonical Wnt signaling pathway	15	171	0.0181368	0.531782	ENSGALG00000002375;ENSGALG00000002886;ENSGALG00000003767;ENSGALG00000004386;ENSGALG00000004631;ENSGALG00000004640;ENSGALG00000005803;ENSGALG00000005808;ENSGALG00000007330;ENSGALG00000008883;ENSGALG00000009064;ENSGALG00000012304;ENSGALG00000015208;ENSGALG00000015297;ENSGALG00000015768
GO:0030509	BMP signaling pathway	11	112	0.0189973	0.531782	ENSGALG00000000120;ENSGALG00000002375;ENSGALG00000002886;ENSGALG00000003891;ENSGALG00000007668;ENSGALG00000008459;ENSGALG00000008661;ENSGALG00000009064;ENSGALG00000012623;ENSGALG00000015013;ENSGALG00000015208
GO:0043401	steroid hormone mediated signaling pathway	11	112	0.0189973	0.531782	ENSGALG00000002588;ENSGALG00000002878;ENSGALG00000004999;ENSGALG00000006689;ENSGALG00000007668;ENSGALG00000008519;ENSGALG00000012540;ENSGALG00000015305;ENSGALG00000015803;ENSGALG00000023066;ENSGALG00000025907
GO:1903725	regulation of phospholipid metabolic process	7	57	0.0190095	0.531782	ENSGALG00000001042;ENSGALG00000001840;ENSGALG00000002016;ENSGALG00000007557;ENSGALG00000010335;ENSGALG00000011724;ENSGALG00000013189
GO:0198738	cell-cell signaling by wnt	22	284	0.0191495	0.531782	ENSGALG00000001028;ENSGALG00000002375;ENSGALG00000002886;ENSGALG00000003767;ENSGALG00000004249;ENSGALG00000004386;ENSGALG00000004631;ENSGALG00000004640;ENSGALG00000005733;ENSGALG00000005803;ENSGALG00000005808;ENSGALG00000006480;ENSGALG00000007330;ENSGALG00000008257;ENSGALG00000008883;ENSGALG00000009064;ENSGALG00000012304;ENSGALG00000015208;ENSGALG00000015297;ENSGALG00000015304;ENSGALG00000015768;…
GO:0016192	vesicle-mediated transport	59	936	0.0193963	0.531782	ENSGALG00000000712;ENSGALG00000000723;ENSGALG00000000769;ENSGALG00000001521;ENSGALG00000001872;ENSGALG00000002364;ENSGALG00000002375;ENSGALG00000002606;ENSGALG00000002655;ENSGALG00000002726;ENSGALG00000002863;ENSGALG00000003487;ENSGALG00000004070;ENSGALG00000004918;ENSGALG00000005070;ENSGALG00000005305;ENSGALG00000005483;ENSGALG00000005722;ENSGALG00000005794;ENSGALG00000005824;ENSGALG00000005862;…
GO:0002886	regulation of myeloid leukocyte mediated immunity	4	22	0.0195087	0.531782	ENSGALG00000005688;ENSGALG00000006695;ENSGALG00000007511;ENSGALG00000012052
GO:0048638	regulation of developmental growth	18	220	0.0197701	0.531782	ENSGALG00000000120;ENSGALG00000000227;ENSGALG00000001782;ENSGALG00000001826;ENSGALG00000002375;ENSGALG00000002515;ENSGALG00000002556;ENSGALG00000002588;ENSGALG00000002886;ENSGALG00000002893;ENSGALG00000003767;ENSGALG00000004631;ENSGALG00000008459;ENSGALG00000008949;ENSGALG00000010668;ENSGALG00000010811;ENSGALG00000014976;ENSGALG00000017295
GO:0002275	myeloid cell activation involved in immune response	5	33	0.0197799	0.531782	ENSGALG00000005688;ENSGALG00000006695;ENSGALG00000007511;ENSGALG00000010820;ENSGALG00000012052
GO:0055010	ventricular cardiac muscle tissue morphogenesis	5	33	0.0197799	0.531782	ENSGALG00000000120;ENSGALG00000002375;ENSGALG00000002649;ENSGALG00000002886;ENSGALG00000003521
GO:0061025	membrane fusion	9	85	0.0208348	0.531782	ENSGALG00000000723;ENSGALG00000000769;ENSGALG00000002882;ENSGALG00000003487;ENSGALG00000005902;ENSGALG00000009847;ENSGALG00000011280;ENSGALG00000011673;ENSGALG00000026446
GO:0001781	neutrophil apoptotic process	2	5	0.0210162	0.531782	ENSGALG00000002583;ENSGALG00000005505
GO:0003321	positive regulation of blood pressure by epinephrine-norepinephrine	2	5	0.0210162	0.531782	ENSGALG00000003521;ENSGALG00000008949
GO:0006526	arginine biosynthetic process	2	5	0.0210162	0.531782	ENSGALG00000002558;ENSGALG00000002576
GO:0006751	glutathione catabolic process	2	5	0.0210162	0.531782	ENSGALG00000006565;ENSGALG00000008182
GO:0010825	positive regulation of centrosome duplication	2	5	0.0210162	0.531782	ENSGALG00000004856;ENSGALG00000005368
GO:0030578	PML body organization	2	5	0.0210162	0.531782	ENSGALG00000008435;ENSGALG00000012628
GO:0030656	regulation of vitamin metabolic process	2	5	0.0210162	0.531782	ENSGALG00000008018;ENSGALG00000012304
GO:0033029	regulation of neutrophil apoptotic process	2	5	0.0210162	0.531782	ENSGALG00000002583;ENSGALG00000005505
GO:0042368	vitamin D biosynthetic process	2	5	0.0210162	0.531782	ENSGALG00000008018;ENSGALG00000012304
GO:0043570	maintenance of DNA repeat elements	2	5	0.0210162	0.531782	ENSGALG00000008883;ENSGALG00000015589
GO:0043970	histone H3-K9 acetylation	2	5	0.0210162	0.531782	ENSGALG00000006818;ENSGALG00000008014
GO:0045654	positive regulation of megakaryocyte differentiation	2	5	0.0210162	0.531782	ENSGALG00000000769;ENSGALG00000005909
GO:0045713	low-density lipoprotein particle receptor biosynthetic process	2	5	0.0210162	0.531782	ENSGALG00000002655;ENSGALG00000006417
GO:0051891	positive regulation of cardioblast differentiation	2	5	0.0210162	0.531782	ENSGALG00000002886;ENSGALG00000014976
GO:0060947	cardiac vascular smooth muscle cell differentiation	2	5	0.0210162	0.531782	ENSGALG00000002375;ENSGALG00000014976
GO:0072497	mesenchymal stem cell differentiation	2	5	0.0210162	0.531782	ENSGALG00000004386;ENSGALG00000009064
GO:0098722	asymmetric stem cell division	2	5	0.0210162	0.531782	ENSGALG00000010659;ENSGALG00000011722
GO:1901201	regulation of extracellular matrix assembly	2	5	0.0210162	0.531782	ENSGALG00000002375;ENSGALG00000004386
GO:1903589	positive regulation of blood vessel endothelial cell proliferation involved in sprouting angiogenesis	2	5	0.0210162	0.531782	ENSGALG00000004841;ENSGALG00000005909
GO:2000138	positive regulation of cell proliferation involved in heart morphogenesis	2	5	0.0210162	0.531782	ENSGALG00000000120;ENSGALG00000004386
GO:0016197	endosomal transport	13	144	0.0216141	0.531782	ENSGALG00000000712;ENSGALG00000000769;ENSGALG00000001521;ENSGALG00000004070;ENSGALG00000004918;ENSGALG00000005902;ENSGALG00000006101;ENSGALG00000008487;ENSGALG00000008500;ENSGALG00000012052;ENSGALG00000015576;ENSGALG00000016806;ENSGALG00000027633
GO:0007276	gamete generation	24	321	0.0218482	0.531782	ENSGALG00000000672;ENSGALG00000001472;ENSGALG00000001721;ENSGALG00000001773;ENSGALG00000002158;ENSGALG00000004386;ENSGALG00000006565;ENSGALG00000006689;ENSGALG00000006934;ENSGALG00000008257;ENSGALG00000010659;ENSGALG00000011722;ENSGALG00000012049;ENSGALG00000012808;ENSGALG00000014916;ENSGALG00000015200;ENSGALG00000015297;ENSGALG00000015606;ENSGALG00000015775;ENSGALG00000015803;ENSGALG00000016327;…
GO:0120036	plasma membrane bounded cell projection organization	58	924	0.0219402	0.531782	ENSGALG00000000112;ENSGALG00000000209;ENSGALG00000000227;ENSGALG00000000712;ENSGALG00000001773;ENSGALG00000001782;ENSGALG00000001801;ENSGALG00000001812;ENSGALG00000001916;ENSGALG00000002016;ENSGALG00000002375;ENSGALG00000002403;ENSGALG00000002515;ENSGALG00000002554;ENSGALG00000002556;ENSGALG00000002649;ENSGALG00000003381;ENSGALG00000004631;ENSGALG00000004870;ENSGALG00000005079;ENSGALG00000005368;…
GO:0090100	positive regulation of transmembrane receptor protein serine/threonine kinase signaling pathway	8	72	0.0219949	0.531782	ENSGALG00000000120;ENSGALG00000002375;ENSGALG00000003891;ENSGALG00000007668;ENSGALG00000008459;ENSGALG00000008661;ENSGALG00000010659;ENSGALG00000015013
GO:0016482	cytosolic transport	10	100	0.0220409	0.531782	ENSGALG00000000712;ENSGALG00000000769;ENSGALG00000001521;ENSGALG00000004918;ENSGALG00000005902;ENSGALG00000006101;ENSGALG00000008500;ENSGALG00000011724;ENSGALG00000015304;ENSGALG00000016806
GO:0002446	neutrophil mediated immunity	3	13	0.022145	0.531782	ENSGALG00000005688;ENSGALG00000006695;ENSGALG00000007511
GO:0003180	aortic valve morphogenesis	3	13	0.022145	0.531782	ENSGALG00000001916;ENSGALG00000002375;ENSGALG00000004386
GO:0006516	glycoprotein catabolic process	3	13	0.022145	0.531782	ENSGALG00000004657;ENSGALG00000004806;ENSGALG00000012308
GO:0006525	arginine metabolic process	3	13	0.022145	0.531782	ENSGALG00000002558;ENSGALG00000002576;ENSGALG00000008663
GO:0015936	coenzyme A metabolic process	3	13	0.022145	0.531782	ENSGALG00000001711;ENSGALG00000001895;ENSGALG00000006431
GO:1903830	magnesium ion transmembrane transport	3	13	0.022145	0.531782	ENSGALG00000000721;ENSGALG00000004268;ENSGALG00000004975
GO:0042773	ATP synthesis coupled electron transport	6	46	0.0221604	0.531782	ENSGALG00000005704;ENSGALG00000005789;ENSGALG00000008606;ENSGALG00000013191;ENSGALG00000014121;ENSGALG00000015303
GO:0035065	regulation of histone acetylation	5	34	0.0222994	0.531782	ENSGALG00000003786;ENSGALG00000004999;ENSGALG00000005909;ENSGALG00000006818;ENSGALG00000008014
GO:2000736	regulation of stem cell differentiation	5	34	0.0222994	0.531782	ENSGALG00000002886;ENSGALG00000004386;ENSGALG00000007668;ENSGALG00000014976;ENSGALG00000015803
GO:0008593	regulation of Notch signaling pathway	7	59	0.0226031	0.531782	ENSGALG00000002375;ENSGALG00000005698;ENSGALG00000005909;ENSGALG00000007668;ENSGALG00000007927;ENSGALG00000011244;ENSGALG00000025907
GO:0046620	regulation of organ growth	7	59	0.0226031	0.531782	ENSGALG00000000120;ENSGALG00000001826;ENSGALG00000002375;ENSGALG00000002886;ENSGALG00000010668;ENSGALG00000014976;ENSGALG00000017295
GO:0045823	positive regulation of heart contraction	4	23	0.0227396	0.531782	ENSGALG00000002886;ENSGALG00000003521;ENSGALG00000006490;ENSGALG00000008949
GO:0051489	regulation of filopodium assembly	4	23	0.0227396	0.531782	ENSGALG00000002016;ENSGALG00000006017;ENSGALG00000010010;ENSGALG00000021128
GO:0006928	movement of cell or subcellular component	76	1262	0.0231419	0.531782	ENSGALG00000000120;ENSGALG00000000227;ENSGALG00000001472;ENSGALG00000001782;ENSGALG00000001801;ENSGALG00000001826;ENSGALG00000001840;ENSGALG00000001916;ENSGALG00000001947;ENSGALG00000002016;ENSGALG00000002375;ENSGALG00000002583;ENSGALG00000002588;ENSGALG00000002655;ENSGALG00000002726;ENSGALG00000003521;ENSGALG00000004386;ENSGALG00000004631;ENSGALG00000004870;ENSGALG00000005070;ENSGALG00000005079;…
GO:0006357	regulation of transcription by RNA polymerase II	81	1357	0.0234079	0.531782	ENSGALG00000000120;ENSGALG00000000583;ENSGALG00000000678;ENSGALG00000000713;ENSGALG00000001518;ENSGALG00000001577;ENSGALG00000001773;ENSGALG00000001801;ENSGALG00000001826;ENSGALG00000001947;ENSGALG00000002375;ENSGALG00000002588;ENSGALG00000002630;ENSGALG00000002878;ENSGALG00000002886;ENSGALG00000003396;ENSGALG00000003786;ENSGALG00000003891;ENSGALG00000004189;ENSGALG00000004249;ENSGALG00000004386;…
GO:0048640	negative regulation of developmental growth	8	73	0.0236999	0.531782	ENSGALG00000001826;ENSGALG00000002893;ENSGALG00000003767;ENSGALG00000004631;ENSGALG00000008949;ENSGALG00000010668;ENSGALG00000010811;ENSGALG00000017295
GO:0010648	negative regulation of cell communication	51	802	0.0248003	0.531782	ENSGALG00000000209;ENSGALG00000000523;ENSGALG00000000769;ENSGALG00000001028;ENSGALG00000001826;ENSGALG00000001916;ENSGALG00000002016;ENSGALG00000002375;ENSGALG00000002655;ENSGALG00000002878;ENSGALG00000002886;ENSGALG00000003767;ENSGALG00000004386;ENSGALG00000004631;ENSGALG00000004640;ENSGALG00000004841;ENSGALG00000004856;ENSGALG00000005696;ENSGALG00000005698;ENSGALG00000005803;ENSGALG00000005808;…
GO:0002063	chondrocyte development	5	35	0.025018	0.531782	ENSGALG00000004386;ENSGALG00000006725;ENSGALG00000008459;ENSGALG00000016478;ENSGALG00000017295
GO:0002444	myeloid leukocyte mediated immunity	5	35	0.025018	0.531782	ENSGALG00000005688;ENSGALG00000006695;ENSGALG00000007511;ENSGALG00000010820;ENSGALG00000012052
GO:0061383	trabecula morphogenesis	5	35	0.025018	0.531782	ENSGALG00000000120;ENSGALG00000002375;ENSGALG00000002649;ENSGALG00000002886;ENSGALG00000007668
GO:0048523	negative regulation of cellular process	160	2896	0.0250995	0.531782	ENSGALG00000000120;ENSGALG00000000209;ENSGALG00000000523;ENSGALG00000000583;ENSGALG00000000712;ENSGALG00000000713;ENSGALG00000000724;ENSGALG00000000769;ENSGALG00000001028;ENSGALG00000001503;ENSGALG00000001729;ENSGALG00000001782;ENSGALG00000001801;ENSGALG00000001812;ENSGALG00000001826;ENSGALG00000001882;ENSGALG00000001916;ENSGALG00000002016;ENSGALG00000002143;ENSGALG00000002180;ENSGALG00000002375;…
GO:0048608	reproductive structure development	17	210	0.0252638	0.531782	ENSGALG00000001916;ENSGALG00000002375;ENSGALG00000002588;ENSGALG00000004386;ENSGALG00000006480;ENSGALG00000006934;ENSGALG00000007668;ENSGALG00000008014;ENSGALG00000008018;ENSGALG00000008257;ENSGALG00000010646;ENSGALG00000010659;ENSGALG00000014976;ENSGALG00000015208;ENSGALG00000015297;ENSGALG00000015407;ENSGALG00000016327
GO:0048589	developmental growth	30	429	0.0258942	0.531782	ENSGALG00000000120;ENSGALG00000000227;ENSGALG00000001782;ENSGALG00000001826;ENSGALG00000001916;ENSGALG00000002375;ENSGALG00000002403;ENSGALG00000002515;ENSGALG00000002556;ENSGALG00000002588;ENSGALG00000002886;ENSGALG00000002893;ENSGALG00000003767;ENSGALG00000004386;ENSGALG00000004631;ENSGALG00000005079;ENSGALG00000006424;ENSGALG00000007527;ENSGALG00000008459;ENSGALG00000008949;ENSGALG00000010668;…
GO:0045926	negative regulation of growth	13	148	0.0263829	0.531782	ENSGALG00000000120;ENSGALG00000001826;ENSGALG00000001916;ENSGALG00000002893;ENSGALG00000003767;ENSGALG00000004631;ENSGALG00000005701;ENSGALG00000008459;ENSGALG00000008949;ENSGALG00000010668;ENSGALG00000010811;ENSGALG00000015013;ENSGALG00000017295
GO:0048646	anatomical structure formation involved in morphogenesis	45	696	0.0263958	0.531782	ENSGALG00000000120;ENSGALG00000001472;ENSGALG00000001773;ENSGALG00000001840;ENSGALG00000001992;ENSGALG00000002375;ENSGALG00000002515;ENSGALG00000002655;ENSGALG00000002886;ENSGALG00000003381;ENSGALG00000003521;ENSGALG00000004155;ENSGALG00000004249;ENSGALG00000004386;ENSGALG00000004841;ENSGALG00000005438;ENSGALG00000005483;ENSGALG00000005505;ENSGALG00000005909;ENSGALG00000006708;ENSGALG00000007007;…
GO:0048585	negative regulation of response to stimulus	60	971	0.0264904	0.531782	ENSGALG00000000209;ENSGALG00000000523;ENSGALG00000000769;ENSGALG00000001028;ENSGALG00000001729;ENSGALG00000001826;ENSGALG00000001916;ENSGALG00000002016;ENSGALG00000002375;ENSGALG00000002588;ENSGALG00000002655;ENSGALG00000002878;ENSGALG00000002886;ENSGALG00000003767;ENSGALG00000003837;ENSGALG00000004386;ENSGALG00000004631;ENSGALG00000004640;ENSGALG00000004841;ENSGALG00000004856;ENSGALG00000005698;…
GO:0009893	positive regulation of metabolic process	131	2330	0.0266396	0.531782	ENSGALG00000000112;ENSGALG00000000120;ENSGALG00000000186;ENSGALG00000000209;ENSGALG00000000511;ENSGALG00000000551;ENSGALG00000000583;ENSGALG00000000678;ENSGALG00000000703;ENSGALG00000000712;ENSGALG00000000713;ENSGALG00000000745;ENSGALG00000000944;ENSGALG00000001518;ENSGALG00000001577;ENSGALG00000001729;ENSGALG00000001773;ENSGALG00000001801;ENSGALG00000001826;ENSGALG00000001840;ENSGALG00000002016;…
GO:0045944	positive regulation of transcription by RNA polymerase II	52	824	0.0267069	0.531782	ENSGALG00000000583;ENSGALG00000001518;ENSGALG00000001577;ENSGALG00000001773;ENSGALG00000001801;ENSGALG00000002375;ENSGALG00000002588;ENSGALG00000002630;ENSGALG00000002878;ENSGALG00000002886;ENSGALG00000003396;ENSGALG00000004249;ENSGALG00000004386;ENSGALG00000004825;ENSGALG00000004999;ENSGALG00000005415;ENSGALG00000005483;ENSGALG00000005909;ENSGALG00000006809;ENSGALG00000006818;ENSGALG00000006934;…
GO:0023057	negative regulation of signaling	51	806	0.0268688	0.531782	ENSGALG00000000209;ENSGALG00000000523;ENSGALG00000000769;ENSGALG00000001028;ENSGALG00000001826;ENSGALG00000001916;ENSGALG00000002016;ENSGALG00000002375;ENSGALG00000002655;ENSGALG00000002878;ENSGALG00000002886;ENSGALG00000003767;ENSGALG00000004386;ENSGALG00000004631;ENSGALG00000004640;ENSGALG00000004841;ENSGALG00000004856;ENSGALG00000005696;ENSGALG00000005698;ENSGALG00000005803;ENSGALG00000005808;…
GO:0048545	response to steroid hormone	14	164	0.0270026	0.531782	ENSGALG00000001916;ENSGALG00000002588;ENSGALG00000002878;ENSGALG00000004418;ENSGALG00000004999;ENSGALG00000006689;ENSGALG00000007668;ENSGALG00000008519;ENSGALG00000012540;ENSGALG00000015305;ENSGALG00000015803;ENSGALG00000017212;ENSGALG00000023066;ENSGALG00000025907
GO:0009084	glutamine family amino acid biosynthetic process	3	14	0.0271967	0.531782	ENSGALG00000002558;ENSGALG00000002576;ENSGALG00000016273
GO:0010460	positive regulation of heart rate	3	14	0.0271967	0.531782	ENSGALG00000003521;ENSGALG00000006490;ENSGALG00000008949
GO:0010869	regulation of receptor biosynthetic process	3	14	0.0271967	0.531782	ENSGALG00000000209;ENSGALG00000002655;ENSGALG00000006417
GO:0060413	atrial septum morphogenesis	3	14	0.0271967	0.531782	ENSGALG00000002886;ENSGALG00000008459;ENSGALG00000008661
GO:0120033	negative regulation of plasma membrane bounded cell projection assembly	3	14	0.0271967	0.531782	ENSGALG00000002016;ENSGALG00000009859;ENSGALG00000011209
GO:0009968	negative regulation of signal transduction	48	752	0.0272775	0.531782	ENSGALG00000000209;ENSGALG00000000523;ENSGALG00000000769;ENSGALG00000001028;ENSGALG00000001826;ENSGALG00000001916;ENSGALG00000002016;ENSGALG00000002375;ENSGALG00000002655;ENSGALG00000002878;ENSGALG00000002886;ENSGALG00000003767;ENSGALG00000004386;ENSGALG00000004631;ENSGALG00000004640;ENSGALG00000004841;ENSGALG00000004856;ENSGALG00000005698;ENSGALG00000005803;ENSGALG00000005808;ENSGALG00000005902;…
GO:0051146	striated muscle cell differentiation	15	180	0.0273378	0.531782	ENSGALG00000000120;ENSGALG00000000195;ENSGALG00000002375;ENSGALG00000002886;ENSGALG00000003521;ENSGALG00000004155;ENSGALG00000005292;ENSGALG00000009844;ENSGALG00000012570;ENSGALG00000014976;ENSGALG00000015013;ENSGALG00000015464;ENSGALG00000016176;ENSGALG00000016480;ENSGALG00000026081
GO:0061458	reproductive system development	17	212	0.0273696	0.531782	ENSGALG00000001916;ENSGALG00000002375;ENSGALG00000002588;ENSGALG00000004386;ENSGALG00000006480;ENSGALG00000006934;ENSGALG00000007668;ENSGALG00000008014;ENSGALG00000008018;ENSGALG00000008257;ENSGALG00000010646;ENSGALG00000010659;ENSGALG00000014976;ENSGALG00000015208;ENSGALG00000015297;ENSGALG00000015407;ENSGALG00000016327
GO:0060548	negative regulation of cell death	36	537	0.0277773	0.531782	ENSGALG00000000209;ENSGALG00000000724;ENSGALG00000001882;ENSGALG00000002016;ENSGALG00000002143;ENSGALG00000002375;ENSGALG00000002556;ENSGALG00000002655;ENSGALG00000002886;ENSGALG00000004386;ENSGALG00000004631;ENSGALG00000004856;ENSGALG00000005909;ENSGALG00000006480;ENSGALG00000007668;ENSGALG00000008014;ENSGALG00000008018;ENSGALG00000008257;ENSGALG00000008661;ENSGALG00000008898;ENSGALG00000009064;…
GO:0070169	positive regulation of biomineral tissue development	5	36	0.0279405	0.531782	ENSGALG00000001729;ENSGALG00000007668;ENSGALG00000008014;ENSGALG00000008459;ENSGALG00000008661
GO:0030030	cell projection organization	58	937	0.0280023	0.531782	ENSGALG00000000112;ENSGALG00000000209;ENSGALG00000000227;ENSGALG00000000712;ENSGALG00000001773;ENSGALG00000001782;ENSGALG00000001801;ENSGALG00000001812;ENSGALG00000001916;ENSGALG00000002016;ENSGALG00000002375;ENSGALG00000002403;ENSGALG00000002515;ENSGALG00000002554;ENSGALG00000002556;ENSGALG00000002649;ENSGALG00000003381;ENSGALG00000004631;ENSGALG00000004870;ENSGALG00000005079;ENSGALG00000005368;…
GO:0002262	myeloid cell homeostasis	10	104	0.0280694	0.531782	ENSGALG00000001472;ENSGALG00000002583;ENSGALG00000005505;ENSGALG00000005909;ENSGALG00000008257;ENSGALG00000010005;ENSGALG00000012540;ENSGALG00000012541;ENSGALG00000015297;ENSGALG00000025907
GO:0008380	RNA splicing	18	229	0.0281995	0.531782	ENSGALG00000000137;ENSGALG00000000533;ENSGALG00000002014;ENSGALG00000002087;ENSGALG00000003374;ENSGALG00000004782;ENSGALG00000004832;ENSGALG00000005162;ENSGALG00000006596;ENSGALG00000007370;ENSGALG00000012540;ENSGALG00000012628;ENSGALG00000014652;ENSGALG00000015200;ENSGALG00000017207;ENSGALG00000025907;ENSGALG00000026081;ENSGALG00000028205
GO:0007507	heart development	27	381	0.0288539	0.531782	ENSGALG00000000120;ENSGALG00000001801;ENSGALG00000001916;ENSGALG00000002375;ENSGALG00000002515;ENSGALG00000002649;ENSGALG00000002886;ENSGALG00000003521;ENSGALG00000004155;ENSGALG00000004386;ENSGALG00000004841;ENSGALG00000005438;ENSGALG00000006725;ENSGALG00000007668;ENSGALG00000008018;ENSGALG00000008459;ENSGALG00000008473;ENSGALG00000008661;ENSGALG00000008933;ENSGALG00000009064;ENSGALG00000009844;…
GO:0038127	ERBB signaling pathway	8	76	0.0293674	0.531782	ENSGALG00000004386;ENSGALG00000004856;ENSGALG00000005483;ENSGALG00000005902;ENSGALG00000006411;ENSGALG00000010811;ENSGALG00000014891;ENSGALG00000029077
GO:0051961	negative regulation of nervous system development	15	182	0.0297838	0.531782	ENSGALG00000000712;ENSGALG00000002375;ENSGALG00000004386;ENSGALG00000004631;ENSGALG00000004662;ENSGALG00000005808;ENSGALG00000006898;ENSGALG00000007184;ENSGALG00000007668;ENSGALG00000008263;ENSGALG00000010500;ENSGALG00000013424;ENSGALG00000014974;ENSGALG00000015305;ENSGALG00000026207
GO:0060236	regulation of mitotic spindle organization	4	25	0.0301259	0.531782	ENSGALG00000004856;ENSGALG00000005105;ENSGALG00000006921;ENSGALG00000007653
GO:0006397	mRNA processing	20	264	0.0303651	0.531782	ENSGALG00000000137;ENSGALG00000000533;ENSGALG00000002014;ENSGALG00000002087;ENSGALG00000003374;ENSGALG00000004832;ENSGALG00000005162;ENSGALG00000006596;ENSGALG00000007370;ENSGALG00000010622;ENSGALG00000012540;ENSGALG00000012628;ENSGALG00000014652;ENSGALG00000014656;ENSGALG00000015200;ENSGALG00000017207;ENSGALG00000017249;ENSGALG00000025907;ENSGALG00000026081;ENSGALG00000028205
GO:0032930	positive regulation of superoxide anion generation	2	6	0.0305276	0.531782	ENSGALG00000002016;ENSGALG00000007511
GO:0033034	positive regulation of myeloid cell apoptotic process	2	6	0.0305276	0.531782	ENSGALG00000002583;ENSGALG00000005505
GO:0043312	neutrophil degranulation	2	6	0.0305276	0.531782	ENSGALG00000006695;ENSGALG00000007511
GO:0050746	regulation of lipoprotein metabolic process	2	6	0.0305276	0.531782	ENSGALG00000002655;ENSGALG00000005297
GO:0051890	regulation of cardioblast differentiation	2	6	0.0305276	0.531782	ENSGALG00000002886;ENSGALG00000014976
GO:0060746	parental behavior	2	6	0.0305276	0.531782	ENSGALG00000002878;ENSGALG00000016327
GO:0072109	glomerular mesangium development	2	6	0.0305276	0.531782	ENSGALG00000002375;ENSGALG00000007668
GO:0090153	regulation of sphingolipid biosynthetic process	2	6	0.0305276	0.531782	ENSGALG00000002016;ENSGALG00000008661
GO:0090385	phagosome-lysosome fusion	2	6	0.0305276	0.531782	ENSGALG00000000769;ENSGALG00000005902
GO:0097065	anterior head development	2	6	0.0305276	0.531782	ENSGALG00000004386;ENSGALG00000010774
GO:1902260	negative regulation of delayed rectifier potassium channel activity	2	6	0.0305276	0.531782	ENSGALG00000008435;ENSGALG00000017012
GO:1905038	regulation of membrane lipid metabolic process	2	6	0.0305276	0.531782	ENSGALG00000002016;ENSGALG00000008661
GO:2000096	positive regulation of Wnt signaling pathway, planar cell polarity pathway	2	6	0.0305276	0.531782	ENSGALG00000003767;ENSGALG00000015768
GO:2000303	regulation of ceramide biosynthetic process	2	6	0.0305276	0.531782	ENSGALG00000002016;ENSGALG00000008661
GO:0051128	regulation of cellular component organization	90	1546	0.0305393	0.531782	ENSGALG00000000120;ENSGALG00000000209;ENSGALG00000000227;ENSGALG00000000551;ENSGALG00000000712;ENSGALG00000001472;ENSGALG00000001503;ENSGALG00000001782;ENSGALG00000001840;ENSGALG00000001916;ENSGALG00000002016;ENSGALG00000002087;ENSGALG00000002375;ENSGALG00000002403;ENSGALG00000002515;ENSGALG00000002556;ENSGALG00000002606;ENSGALG00000002655;ENSGALG00000002886;ENSGALG00000003521;ENSGALG00000003786;…
GO:1901657	glycosyl compound metabolic process	9	91	0.0308587	0.531782	ENSGALG00000002542;ENSGALG00000004908;ENSGALG00000004948;ENSGALG00000005057;ENSGALG00000006627;ENSGALG00000009714;ENSGALG00000010010;ENSGALG00000014280;ENSGALG00000014906
GO:1901135	carbohydrate derivative metabolic process	47	740	0.0309632	0.531782	ENSGALG00000001531;ENSGALG00000001611;ENSGALG00000001711;ENSGALG00000001806;ENSGALG00000001895;ENSGALG00000001992;ENSGALG00000002016;ENSGALG00000002099;ENSGALG00000002542;ENSGALG00000003837;ENSGALG00000004657;ENSGALG00000004806;ENSGALG00000004908;ENSGALG00000004948;ENSGALG00000005057;ENSGALG00000005704;ENSGALG00000005789;ENSGALG00000005907;ENSGALG00000006431;ENSGALG00000006627;ENSGALG00000006725;…
GO:1901799	negative regulation of proteasomal protein catabolic process	5	37	0.0310707	0.531782	ENSGALG00000005292;ENSGALG00000006411;ENSGALG00000008172;ENSGALG00000014067;ENSGALG00000015775
GO:0070167	regulation of biomineral tissue development	7	63	0.0311429	0.531782	ENSGALG00000001729;ENSGALG00000002375;ENSGALG00000004386;ENSGALG00000007668;ENSGALG00000008014;ENSGALG00000008459;ENSGALG00000008661
GO:0071346	cellular response to interferon-gamma	7	63	0.0311429	0.531782	ENSGALG00000000769;ENSGALG00000001521;ENSGALG00000005678;ENSGALG00000011209;ENSGALG00000014688;ENSGALG00000023193;ENSGALG00000026089
GO:0007286	spermatid development	8	77	0.0314474	0.531782	ENSGALG00000001472;ENSGALG00000001773;ENSGALG00000006689;ENSGALG00000010659;ENSGALG00000012808;ENSGALG00000015775;ENSGALG00000015803;ENSGALG00000026384
GO:0040011	locomotion	66	1093	0.0315856	0.531782	ENSGALG00000000120;ENSGALG00000000227;ENSGALG00000001472;ENSGALG00000001782;ENSGALG00000001826;ENSGALG00000001840;ENSGALG00000001916;ENSGALG00000001947;ENSGALG00000002016;ENSGALG00000002375;ENSGALG00000002583;ENSGALG00000002588;ENSGALG00000002655;ENSGALG00000003521;ENSGALG00000004386;ENSGALG00000004631;ENSGALG00000004870;ENSGALG00000005079;ENSGALG00000005305;ENSGALG00000005438;ENSGALG00000005483;…
GO:0072359	circulatory system development	44	688	0.0326823	0.531782	ENSGALG00000000120;ENSGALG00000001472;ENSGALG00000001801;ENSGALG00000001840;ENSGALG00000001916;ENSGALG00000001992;ENSGALG00000002375;ENSGALG00000002515;ENSGALG00000002649;ENSGALG00000002655;ENSGALG00000002886;ENSGALG00000003396;ENSGALG00000003521;ENSGALG00000004155;ENSGALG00000004386;ENSGALG00000004841;ENSGALG00000005438;ENSGALG00000005483;ENSGALG00000005505;ENSGALG00000005909;ENSGALG00000006708;…
GO:0006622	protein targeting to lysosome	3	15	0.0328076	0.531782	ENSGALG00000005902;ENSGALG00000015576;ENSGALG00000016806
GO:0015693	magnesium ion transport	3	15	0.0328076	0.531782	ENSGALG00000000721;ENSGALG00000004268;ENSGALG00000004975
GO:0061564	axon development	23	317	0.0329643	0.531782	ENSGALG00000000112;ENSGALG00000000227;ENSGALG00000001916;ENSGALG00000002375;ENSGALG00000002403;ENSGALG00000002515;ENSGALG00000002554;ENSGALG00000002556;ENSGALG00000004631;ENSGALG00000005079;ENSGALG00000005808;ENSGALG00000007184;ENSGALG00000007527;ENSGALG00000007668;ENSGALG00000007927;ENSGALG00000008263;ENSGALG00000008459;ENSGALG00000008473;ENSGALG00000008898;ENSGALG00000008974;ENSGALG00000014687;…
GO:0048870	cell motility	59	965	0.0331554	0.531782	ENSGALG00000000120;ENSGALG00000001472;ENSGALG00000001782;ENSGALG00000001826;ENSGALG00000001840;ENSGALG00000001947;ENSGALG00000002016;ENSGALG00000002375;ENSGALG00000002583;ENSGALG00000002588;ENSGALG00000002655;ENSGALG00000003521;ENSGALG00000004386;ENSGALG00000004870;ENSGALG00000005079;ENSGALG00000005305;ENSGALG00000005438;ENSGALG00000005483;ENSGALG00000005505;ENSGALG00000005696;ENSGALG00000005909;…
GO:0051674	localization of cell	59	965	0.0331554	0.531782	ENSGALG00000000120;ENSGALG00000001472;ENSGALG00000001782;ENSGALG00000001826;ENSGALG00000001840;ENSGALG00000001947;ENSGALG00000002016;ENSGALG00000002375;ENSGALG00000002583;ENSGALG00000002588;ENSGALG00000002655;ENSGALG00000003521;ENSGALG00000004386;ENSGALG00000004870;ENSGALG00000005079;ENSGALG00000005305;ENSGALG00000005438;ENSGALG00000005483;ENSGALG00000005505;ENSGALG00000005696;ENSGALG00000005909;…
GO:0014902	myotube differentiation	8	78	0.033626	0.531782	ENSGALG00000000195;ENSGALG00000002375;ENSGALG00000002886;ENSGALG00000005292;ENSGALG00000012570;ENSGALG00000015464;ENSGALG00000016176;ENSGALG00000026081
GO:1905330	regulation of morphogenesis of an epithelium	8	78	0.033626	0.531782	ENSGALG00000003767;ENSGALG00000004249;ENSGALG00000004386;ENSGALG00000005803;ENSGALG00000007668;ENSGALG00000009064;ENSGALG00000015208;ENSGALG00000015768
GO:0006366	transcription by RNA polymerase II	82	1400	0.0337397	0.531782	ENSGALG00000000120;ENSGALG00000000583;ENSGALG00000000678;ENSGALG00000000713;ENSGALG00000001518;ENSGALG00000001577;ENSGALG00000001773;ENSGALG00000001801;ENSGALG00000001826;ENSGALG00000001947;ENSGALG00000002375;ENSGALG00000002588;ENSGALG00000002630;ENSGALG00000002878;ENSGALG00000002886;ENSGALG00000003396;ENSGALG00000003786;ENSGALG00000003891;ENSGALG00000004189;ENSGALG00000004249;ENSGALG00000004386;…
GO:0045664	regulation of neuron differentiation	28	404	0.033802	0.531782	ENSGALG00000000227;ENSGALG00000000712;ENSGALG00000000713;ENSGALG00000001782;ENSGALG00000002375;ENSGALG00000002515;ENSGALG00000002556;ENSGALG00000002886;ENSGALG00000004386;ENSGALG00000004530;ENSGALG00000004631;ENSGALG00000004662;ENSGALG00000005713;ENSGALG00000005808;ENSGALG00000005909;ENSGALG00000006898;ENSGALG00000007007;ENSGALG00000007184;ENSGALG00000007668;ENSGALG00000008263;ENSGALG00000008459;…
GO:1901031	regulation of response to reactive oxygen species	4	26	0.03429	0.531782	ENSGALG00000006049;ENSGALG00000015286;ENSGALG00000017204;ENSGALG00000026757
GO:1901658	glycosyl compound catabolic process	4	26	0.03429	0.531782	ENSGALG00000002542;ENSGALG00000004948;ENSGALG00000006627;ENSGALG00000014280
GO:1903793	positive regulation of anion transport	4	26	0.03429	0.531782	ENSGALG00000002016;ENSGALG00000008014;ENSGALG00000008490;ENSGALG00000011149
GO:0007160	cell-matrix adhesion	12	138	0.0342981	0.531782	ENSGALG00000001472;ENSGALG00000001840;ENSGALG00000002655;ENSGALG00000005483;ENSGALG00000005505;ENSGALG00000007511;ENSGALG00000011141;ENSGALG00000012256;ENSGALG00000014687;ENSGALG00000014688;ENSGALG00000014891;ENSGALG00000014903
GO:0003229	ventricular cardiac muscle tissue development	5	38	0.0344122	0.531782	ENSGALG00000000120;ENSGALG00000002375;ENSGALG00000002649;ENSGALG00000002886;ENSGALG00000003521
GO:0003231	cardiac ventricle development	9	93	0.0348396	0.531782	ENSGALG00000000120;ENSGALG00000001916;ENSGALG00000002375;ENSGALG00000002649;ENSGALG00000002886;ENSGALG00000003521;ENSGALG00000008459;ENSGALG00000008661;ENSGALG00000009064
GO:0045165	cell fate commitment	15	186	0.0351535	0.531782	ENSGALG00000000583;ENSGALG00000002375;ENSGALG00000002886;ENSGALG00000004386;ENSGALG00000005733;ENSGALG00000005909;ENSGALG00000007184;ENSGALG00000008014;ENSGALG00000008883;ENSGALG00000010005;ENSGALG00000010500;ENSGALG00000010721;ENSGALG00000014976;ENSGALG00000015208;ENSGALG00000015305
GO:0050768	negative regulation of neurogenesis	14	170	0.0351824	0.531782	ENSGALG00000000712;ENSGALG00000002375;ENSGALG00000004386;ENSGALG00000004631;ENSGALG00000004662;ENSGALG00000005808;ENSGALG00000006898;ENSGALG00000007184;ENSGALG00000007668;ENSGALG00000008263;ENSGALG00000010500;ENSGALG00000014974;ENSGALG00000015305;ENSGALG00000026207
GO:0030111	regulation of Wnt signaling pathway	17	219	0.0357816	0.531782	ENSGALG00000001028;ENSGALG00000002375;ENSGALG00000002886;ENSGALG00000003767;ENSGALG00000004386;ENSGALG00000004631;ENSGALG00000004640;ENSGALG00000005803;ENSGALG00000005808;ENSGALG00000007330;ENSGALG00000008883;ENSGALG00000009064;ENSGALG00000012304;ENSGALG00000015208;ENSGALG00000015297;ENSGALG00000015304;ENSGALG00000015768
GO:0048515	spermatid differentiation	8	79	0.035905	0.531782	ENSGALG00000001472;ENSGALG00000001773;ENSGALG00000006689;ENSGALG00000010659;ENSGALG00000012808;ENSGALG00000015775;ENSGALG00000015803;ENSGALG00000026384
GO:0071383	cellular response to steroid hormone stimulus	12	139	0.0359708	0.531782	ENSGALG00000002588;ENSGALG00000002878;ENSGALG00000004418;ENSGALG00000004999;ENSGALG00000006689;ENSGALG00000007668;ENSGALG00000008519;ENSGALG00000012540;ENSGALG00000015305;ENSGALG00000015803;ENSGALG00000023066;ENSGALG00000025907
GO:0051093	negative regulation of developmental process	38	585	0.0368464	0.531782	ENSGALG00000000712;ENSGALG00000001826;ENSGALG00000001840;ENSGALG00000002375;ENSGALG00000002588;ENSGALG00000002655;ENSGALG00000002886;ENSGALG00000002893;ENSGALG00000003396;ENSGALG00000003767;ENSGALG00000004386;ENSGALG00000004631;ENSGALG00000004640;ENSGALG00000004662;ENSGALG00000005808;ENSGALG00000005909;ENSGALG00000006062;ENSGALG00000006462;ENSGALG00000006695;ENSGALG00000006898;ENSGALG00000007184;…
GO:0007166	cell surface receptor signaling pathway	95	1657	0.0374742	0.531782	ENSGALG00000000120;ENSGALG00000000209;ENSGALG00000000712;ENSGALG00000001028;ENSGALG00000001042;ENSGALG00000001450;ENSGALG00000001716;ENSGALG00000001729;ENSGALG00000001801;ENSGALG00000001840;ENSGALG00000001882;ENSGALG00000001916;ENSGALG00000002016;ENSGALG00000002375;ENSGALG00000002554;ENSGALG00000002556;ENSGALG00000002655;ENSGALG00000002675;ENSGALG00000002878;ENSGALG00000002886;ENSGALG00000003767;…
GO:0016477	cell migration	54	879	0.0375173	0.531782	ENSGALG00000000120;ENSGALG00000001472;ENSGALG00000001782;ENSGALG00000001826;ENSGALG00000001840;ENSGALG00000001947;ENSGALG00000002016;ENSGALG00000002375;ENSGALG00000002583;ENSGALG00000002588;ENSGALG00000002655;ENSGALG00000003521;ENSGALG00000004386;ENSGALG00000005079;ENSGALG00000005305;ENSGALG00000005438;ENSGALG00000005483;ENSGALG00000005505;ENSGALG00000005696;ENSGALG00000005909;ENSGALG00000006049;…
GO:0048588	developmental cell growth	12	140	0.0377006	0.531782	ENSGALG00000000227;ENSGALG00000001782;ENSGALG00000001916;ENSGALG00000002403;ENSGALG00000002515;ENSGALG00000002556;ENSGALG00000004386;ENSGALG00000004631;ENSGALG00000005079;ENSGALG00000006424;ENSGALG00000008459;ENSGALG00000017295
GO:0001776	leukocyte homeostasis	6	52	0.0378953	0.531782	ENSGALG00000001472;ENSGALG00000002583;ENSGALG00000005505;ENSGALG00000006017;ENSGALG00000008257;ENSGALG00000020582
GO:0009064	glutamine family amino acid metabolic process	6	52	0.0378953	0.531782	ENSGALG00000001812;ENSGALG00000002558;ENSGALG00000002576;ENSGALG00000006565;ENSGALG00000008663;ENSGALG00000016273
GO:0006406	mRNA export from nucleus	5	39	0.0379679	0.531782	ENSGALG00000000533;ENSGALG00000002087;ENSGALG00000005105;ENSGALG00000007653;ENSGALG00000011863
GO:0071427	mRNA-containing ribonucleoprotein complex export from nucleus	5	39	0.0379679	0.531782	ENSGALG00000000533;ENSGALG00000002087;ENSGALG00000005105;ENSGALG00000007653;ENSGALG00000011863
GO:2000756	regulation of peptidyl-lysine acetylation	5	39	0.0379679	0.531782	ENSGALG00000003786;ENSGALG00000004999;ENSGALG00000005909;ENSGALG00000006818;ENSGALG00000008014
GO:0061036	positive regulation of cartilage development	4	27	0.0387716	0.531782	ENSGALG00000000120;ENSGALG00000004386;ENSGALG00000008459;ENSGALG00000008661
GO:0090224	regulation of spindle organization	4	27	0.0387716	0.531782	ENSGALG00000004856;ENSGALG00000005105;ENSGALG00000006921;ENSGALG00000007653
GO:0006029	proteoglycan metabolic process	7	66	0.0388091	0.531782	ENSGALG00000001611;ENSGALG00000006725;ENSGALG00000006989;ENSGALG00000008459;ENSGALG00000008883;ENSGALG00000014934;ENSGALG00000015015
GO:0003283	atrial septum development	3	16	0.0389711	0.531782	ENSGALG00000002886;ENSGALG00000008459;ENSGALG00000008661
GO:0010002	cardioblast differentiation	3	16	0.0389711	0.531782	ENSGALG00000002375;ENSGALG00000002886;ENSGALG00000014976
GO:0051491	positive regulation of filopodium assembly	3	16	0.0389711	0.531782	ENSGALG00000006017;ENSGALG00000010010;ENSGALG00000021128
GO:0090322	regulation of superoxide metabolic process	3	16	0.0389711	0.531782	ENSGALG00000002016;ENSGALG00000007511;ENSGALG00000026757
GO:0048869	cellular developmental process	137	2481	0.0391679	0.531782	ENSGALG00000000112;ENSGALG00000000120;ENSGALG00000000195;ENSGALG00000000227;ENSGALG00000000583;ENSGALG00000000703;ENSGALG00000000712;ENSGALG00000000713;ENSGALG00000000769;ENSGALG00000001472;ENSGALG00000001503;ENSGALG00000001721;ENSGALG00000001729;ENSGALG00000001773;ENSGALG00000001782;ENSGALG00000001801;ENSGALG00000001812;ENSGALG00000001840;ENSGALG00000001872;ENSGALG00000001916;ENSGALG00000002016;…
GO:0019216	regulation of lipid metabolic process	15	189	0.0396183	0.531782	ENSGALG00000000703;ENSGALG00000001042;ENSGALG00000001840;ENSGALG00000002016;ENSGALG00000002588;ENSGALG00000003505;ENSGALG00000004662;ENSGALG00000005696;ENSGALG00000007557;ENSGALG00000008018;ENSGALG00000008661;ENSGALG00000010335;ENSGALG00000011724;ENSGALG00000012304;ENSGALG00000013189
GO:0043066	negative regulation of apoptotic process	32	481	0.0399112	0.531782	ENSGALG00000000209;ENSGALG00000001882;ENSGALG00000002016;ENSGALG00000002143;ENSGALG00000002556;ENSGALG00000002655;ENSGALG00000002886;ENSGALG00000004386;ENSGALG00000004631;ENSGALG00000004856;ENSGALG00000005909;ENSGALG00000006480;ENSGALG00000007668;ENSGALG00000008014;ENSGALG00000008018;ENSGALG00000008257;ENSGALG00000008661;ENSGALG00000008898;ENSGALG00000009692;ENSGALG00000009739;ENSGALG00000009844;…
GO:0003281	ventricular septum development	6	53	0.041066	0.531782	ENSGALG00000001916;ENSGALG00000002375;ENSGALG00000002886;ENSGALG00000008459;ENSGALG00000008661;ENSGALG00000009064
GO:0001993	regulation of systemic arterial blood pressure by norepinephrine-epinephrine	2	7	0.0413932	0.531782	ENSGALG00000003521;ENSGALG00000008949
GO:0003211	cardiac ventricle formation	2	7	0.0413932	0.531782	ENSGALG00000002375;ENSGALG00000002886
GO:0003344	pericardium morphogenesis	2	7	0.0413932	0.531782	ENSGALG00000002375;ENSGALG00000007668
GO:0003415	chondrocyte hypertrophy	2	7	0.0413932	0.531782	ENSGALG00000004386;ENSGALG00000017295
GO:0006729	tetrahydrobiopterin biosynthetic process	2	7	0.0413932	0.531782	ENSGALG00000006367;ENSGALG00000026757
GO:0016540	protein autoprocessing	2	7	0.0413932	0.531782	ENSGALG00000000786;ENSGALG00000006872
GO:0021902	commitment of neuronal cell to specific neuron type in forebrain	2	7	0.0413932	0.531782	ENSGALG00000005909;ENSGALG00000007184
GO:0030007	cellular potassium ion homeostasis	2	7	0.0413932	0.531782	ENSGALG00000002618;ENSGALG00000006469
GO:0035331	negative regulation of hippo signaling	2	7	0.0413932	0.531782	ENSGALG00000001826;ENSGALG00000010668
GO:0042090	interleukin-12 biosynthetic process	2	7	0.0413932	0.531782	ENSGALG00000010313;ENSGALG00000012304
GO:0042362	fat-soluble vitamin biosynthetic process	2	7	0.0413932	0.531782	ENSGALG00000008018;ENSGALG00000012304
GO:0043129	surfactant homeostasis	2	7	0.0413932	0.531782	ENSGALG00000010005;ENSGALG00000013189
GO:0043247	telomere maintenance in response to DNA damage	2	7	0.0413932	0.531782	ENSGALG00000006123;ENSGALG00000008938
GO:0045075	regulation of interleukin-12 biosynthetic process	2	7	0.0413932	0.531782	ENSGALG00000010313;ENSGALG00000012304
GO:0046146	tetrahydrobiopterin metabolic process	2	7	0.0413932	0.531782	ENSGALG00000006367;ENSGALG00000026757
GO:0046477	glycosylceramide catabolic process	2	7	0.0413932	0.531782	ENSGALG00000002016;ENSGALG00000004948
GO:0060251	regulation of glial cell proliferation	2	7	0.0413932	0.531782	ENSGALG00000002375;ENSGALG00000015407
GO:0060837	blood vessel endothelial cell differentiation	2	7	0.0413932	0.531782	ENSGALG00000002375;ENSGALG00000014329
GO:0097062	dendritic spine maintenance	2	7	0.0413932	0.531782	ENSGALG00000000209;ENSGALG00000012570
GO:1904153	negative regulation of retrograde protein transport, ER to cytosol	2	7	0.0413932	0.531782	ENSGALG00000008172;ENSGALG00000015775
GO:2000288	positive regulation of myoblast proliferation	2	7	0.0413932	0.531782	ENSGALG00000002588;ENSGALG00000014976
GO:2001054	negative regulation of mesenchymal cell apoptotic process	2	7	0.0413932	0.531782	ENSGALG00000004386;ENSGALG00000007668
GO:0007173	epidermal growth factor receptor signaling pathway	7	67	0.0416159	0.531782	ENSGALG00000004386;ENSGALG00000004856;ENSGALG00000005483;ENSGALG00000005902;ENSGALG00000006411;ENSGALG00000014891;ENSGALG00000029077
GO:0031124	mRNA 3'-end processing	5	40	0.0417402	0.531782	ENSGALG00000002087;ENSGALG00000007370;ENSGALG00000010622;ENSGALG00000014656;ENSGALG00000017249
GO:0042058	regulation of epidermal growth factor receptor signaling pathway	5	40	0.0417402	0.531782	ENSGALG00000004856;ENSGALG00000005483;ENSGALG00000005902;ENSGALG00000014891;ENSGALG00000029077
GO:0042775	mitochondrial ATP synthesis coupled electron transport	5	40	0.0417402	0.531782	ENSGALG00000005704;ENSGALG00000005789;ENSGALG00000013191;ENSGALG00000014121;ENSGALG00000015303
GO:0060560	developmental growth involved in morphogenesis	13	159	0.0434266	0.531782	ENSGALG00000000227;ENSGALG00000001782;ENSGALG00000001916;ENSGALG00000002375;ENSGALG00000002403;ENSGALG00000002515;ENSGALG00000002556;ENSGALG00000003767;ENSGALG00000004386;ENSGALG00000004631;ENSGALG00000005079;ENSGALG00000006424;ENSGALG00000008459
GO:0034113	heterotypic cell-cell adhesion	4	28	0.0435716	0.531782	ENSGALG00000002655;ENSGALG00000005438;ENSGALG00000007511;ENSGALG00000007668
GO:0043299	leukocyte degranulation	4	28	0.0435716	0.531782	ENSGALG00000006695;ENSGALG00000007511;ENSGALG00000010820;ENSGALG00000012052
GO:0060043	regulation of cardiac muscle cell proliferation	4	28	0.0435716	0.531782	ENSGALG00000000120;ENSGALG00000002375;ENSGALG00000002886;ENSGALG00000014976
GO:0034341	response to interferon-gamma	7	68	0.0445512	0.531782	ENSGALG00000000769;ENSGALG00000001521;ENSGALG00000005678;ENSGALG00000011209;ENSGALG00000014688;ENSGALG00000023193;ENSGALG00000026089
GO:0008285	negative regulation of cell proliferation	26	380	0.0452836	0.531782	ENSGALG00000000209;ENSGALG00000001729;ENSGALG00000001801;ENSGALG00000001916;ENSGALG00000002375;ENSGALG00000002588;ENSGALG00000003521;ENSGALG00000003786;ENSGALG00000004386;ENSGALG00000004856;ENSGALG00000004958;ENSGALG00000005483;ENSGALG00000005909;ENSGALG00000006818;ENSGALG00000007184;ENSGALG00000007527;ENSGALG00000007668;ENSGALG00000008014;ENSGALG00000008459;ENSGALG00000008663;ENSGALG00000010659;…
GO:0032870	cellular response to hormone stimulus	26	380	0.0452836	0.531782	ENSGALG00000001916;ENSGALG00000001992;ENSGALG00000002016;ENSGALG00000002550;ENSGALG00000002588;ENSGALG00000002878;ENSGALG00000003487;ENSGALG00000004418;ENSGALG00000004999;ENSGALG00000006689;ENSGALG00000007668;ENSGALG00000008490;ENSGALG00000008519;ENSGALG00000010010;ENSGALG00000010335;ENSGALG00000012304;ENSGALG00000012540;ENSGALG00000012894;ENSGALG00000014976;ENSGALG00000015297;ENSGALG00000015305;…
GO:0048193	Golgi vesicle transport	16	209	0.0453535	0.531782	ENSGALG00000000769;ENSGALG00000002364;ENSGALG00000002863;ENSGALG00000003487;ENSGALG00000005722;ENSGALG00000005869;ENSGALG00000006101;ENSGALG00000006417;ENSGALG00000007546;ENSGALG00000008500;ENSGALG00000009847;ENSGALG00000010654;ENSGALG00000010813;ENSGALG00000014640;ENSGALG00000016806;ENSGALG00000017248
GO:0014002	astrocyte development	3	17	0.0456771	0.531782	ENSGALG00000000112;ENSGALG00000002554;ENSGALG00000026207
GO:0019098	reproductive behavior	3	17	0.0456771	0.531782	ENSGALG00000002878;ENSGALG00000008898;ENSGALG00000016327
GO:0021533	cell differentiation in hindbrain	3	17	0.0456771	0.531782	ENSGALG00000003381;ENSGALG00000005909;ENSGALG00000007007
GO:0032800	receptor biosynthetic process	3	17	0.0456771	0.531782	ENSGALG00000000209;ENSGALG00000002655;ENSGALG00000006417
GO:0045686	negative regulation of glial cell differentiation	3	17	0.0456771	0.531782	ENSGALG00000002375;ENSGALG00000010500;ENSGALG00000015305
GO:0055075	potassium ion homeostasis	3	17	0.0456771	0.531782	ENSGALG00000002618;ENSGALG00000006469;ENSGALG00000012045
GO:0060972	left/right pattern formation	3	17	0.0456771	0.531782	ENSGALG00000002375;ENSGALG00000002886;ENSGALG00000008018
GO:0007029	endoplasmic reticulum organization	5	41	0.0457307	0.531782	ENSGALG00000002364;ENSGALG00000002882;ENSGALG00000005722;ENSGALG00000008487;ENSGALG00000014067
GO:0002040	sprouting angiogenesis	8	83	0.0460553	0.531782	ENSGALG00000001840;ENSGALG00000001992;ENSGALG00000002375;ENSGALG00000004841;ENSGALG00000005438;ENSGALG00000005483;ENSGALG00000005909;ENSGALG00000015305
GO:0030154	cell differentiation	129	2339	0.0466506	0.531782	ENSGALG00000000112;ENSGALG00000000120;ENSGALG00000000195;ENSGALG00000000227;ENSGALG00000000583;ENSGALG00000000703;ENSGALG00000000712;ENSGALG00000000713;ENSGALG00000000769;ENSGALG00000001472;ENSGALG00000001503;ENSGALG00000001721;ENSGALG00000001729;ENSGALG00000001773;ENSGALG00000001782;ENSGALG00000001801;ENSGALG00000001812;ENSGALG00000001840;ENSGALG00000001872;ENSGALG00000001916;ENSGALG00000002375;…
GO:0051960	regulation of nervous system development	37	578	0.0467877	0.531782	ENSGALG00000000227;ENSGALG00000000703;ENSGALG00000000712;ENSGALG00000000713;ENSGALG00000001782;ENSGALG00000002375;ENSGALG00000002515;ENSGALG00000002556;ENSGALG00000002606;ENSGALG00000002886;ENSGALG00000004249;ENSGALG00000004386;ENSGALG00000004530;ENSGALG00000004631;ENSGALG00000004662;ENSGALG00000005713;ENSGALG00000005808;ENSGALG00000005909;ENSGALG00000006424;ENSGALG00000006898;ENSGALG00000007007;…
GO:0048519	negative regulation of biological process	172	3196	0.0476271	0.531782	ENSGALG00000000120;ENSGALG00000000209;ENSGALG00000000523;ENSGALG00000000583;ENSGALG00000000712;ENSGALG00000000713;ENSGALG00000000724;ENSGALG00000000769;ENSGALG00000001028;ENSGALG00000001503;ENSGALG00000001729;ENSGALG00000001782;ENSGALG00000001801;ENSGALG00000001812;ENSGALG00000001826;ENSGALG00000001840;ENSGALG00000001882;ENSGALG00000001916;ENSGALG00000001964;ENSGALG00000002016;ENSGALG00000002087;…
GO:0001738	morphogenesis of a polarized epithelium	6	55	0.0478968	0.531782	ENSGALG00000003767;ENSGALG00000004249;ENSGALG00000005803;ENSGALG00000009064;ENSGALG00000015208;ENSGALG00000015768
GO:0035265	organ growth	10	114	0.0480801	0.531782	ENSGALG00000000120;ENSGALG00000001826;ENSGALG00000002375;ENSGALG00000002886;ENSGALG00000004386;ENSGALG00000010668;ENSGALG00000014976;ENSGALG00000015407;ENSGALG00000016478;ENSGALG00000017295
GO:0030334	regulation of cell migration	34	525	0.0481204	0.531782	ENSGALG00000000120;ENSGALG00000001472;ENSGALG00000001782;ENSGALG00000001840;ENSGALG00000001947;ENSGALG00000002375;ENSGALG00000002583;ENSGALG00000002655;ENSGALG00000003521;ENSGALG00000004386;ENSGALG00000005079;ENSGALG00000005483;ENSGALG00000005696;ENSGALG00000005909;ENSGALG00000006049;ENSGALG00000006061;ENSGALG00000006689;ENSGALG00000006695;ENSGALG00000007177;ENSGALG00000007527;ENSGALG00000007668;…
GO:0000301	retrograde transport, vesicle recycling within Golgi	1	1	0.048164	0.531782	ENSGALG00000010813
GO:0000710	meiotic mismatch repair	1	1	0.048164	0.531782	ENSGALG00000015589
GO:0000719	photoreactive repair	1	1	0.048164	0.531782	ENSGALG00000007536
GO:0000732	strand displacement	1	1	0.048164	0.531782	ENSGALG00000006123
GO:0000735	removal of nonhomologous ends	1	1	0.048164	0.531782	ENSGALG00000015589
GO:0001581	detection of chemical stimulus involved in sensory perception of sour taste	1	1	0.048164	0.531782	ENSGALG00000005766
GO:0001680	tRNA 3'-terminal CCA addition	1	1	0.048164	0.531782	ENSGALG00000017368
GO:0002030	inhibitory G protein-coupled receptor phosphorylation	1	1	0.048164	0.531782	ENSGALG00000004841
GO:0002041	intussusceptive angiogenesis	1	1	0.048164	0.531782	ENSGALG00000008661
GO:0002343	peripheral B cell selection	1	1	0.048164	0.531782	ENSGALG00000004958
GO:0002344	B cell affinity maturation	1	1	0.048164	0.531782	ENSGALG00000004958
GO:0003065	positive regulation of heart rate by epinephrine	1	1	0.048164	0.531782	ENSGALG00000003521
GO:0003168	Purkinje myocyte differentiation	1	1	0.048164	0.531782	ENSGALG00000002886
GO:0003169	coronary vein morphogenesis	1	1	0.048164	0.531782	ENSGALG00000002375
GO:0003178	coronary sinus valve development	1	1	0.048164	0.531782	ENSGALG00000002375
GO:0003182	coronary sinus valve morphogenesis	1	1	0.048164	0.531782	ENSGALG00000002375
GO:0003270	Notch signaling pathway involved in regulation of secondary heart field cardioblast proliferation	1	1	0.048164	0.531782	ENSGALG00000002375
GO:0003273	cell migration involved in endocardial cushion formation	1	1	0.048164	0.531782	ENSGALG00000002375
GO:0003292	cardiac septum cell differentiation	1	1	0.048164	0.531782	ENSGALG00000002886
GO:0006175	dATP biosynthetic process	1	1	0.048164	0.531782	ENSGALG00000005057
GO:0006500	N-terminal protein palmitoylation	1	1	0.048164	0.531782	ENSGALG00000005297
GO:0006624	vacuolar protein processing	1	1	0.048164	0.531782	ENSGALG00000010811
GO:0007174	epidermal growth factor catabolic process	1	1	0.048164	0.531782	ENSGALG00000005902
GO:0007290	spermatid nucleus elongation	1	1	0.048164	0.531782	ENSGALG00000015803
GO:0009216	purine deoxyribonucleoside triphosphate biosynthetic process	1	1	0.048164	0.531782	ENSGALG00000005057
GO:0009237	siderophore metabolic process	1	1	0.048164	0.531782	ENSGALG00000012338
GO:0010412	mannan metabolic process	1	1	0.048164	0.531782	ENSGALG00000012308
GO:0010725	regulation of primitive erythrocyte differentiation	1	1	0.048164	0.531782	ENSGALG00000005909
GO:0014036	neural crest cell fate specification	1	1	0.048164	0.531782	ENSGALG00000004386
GO:0014050	negative regulation of glutamate secretion	1	1	0.048164	0.531782	ENSGALG00000008490
GO:0018964	propylene metabolic process	1	1	0.048164	0.531782	ENSGALG00000008898
GO:0019042	viral latency	1	1	0.048164	0.531782	ENSGALG00000000708
GO:0019045	latent virus replication	1	1	0.048164	0.531782	ENSGALG00000000708
GO:0019046	release from viral latency	1	1	0.048164	0.531782	ENSGALG00000000708
GO:0019290	siderophore biosynthetic process	1	1	0.048164	0.531782	ENSGALG00000012338
GO:0021501	prechordal plate formation	1	1	0.048164	0.531782	ENSGALG00000010774
GO:0021528	commissural neuron differentiation in spinal cord	1	1	0.048164	0.531782	ENSGALG00000004631
GO:0021547	midbrain-hindbrain boundary initiation	1	1	0.048164	0.531782	ENSGALG00000010774
GO:0021566	hypoglossal nerve development	1	1	0.048164	0.531782	ENSGALG00000007527
GO:0021618	hypoglossal nerve morphogenesis	1	1	0.048164	0.531782	ENSGALG00000007527
GO:0021965	spinal cord ventral commissure morphogenesis	1	1	0.048164	0.531782	ENSGALG00000007527
GO:0021999	neural plate anterior/posterior regionalization	1	1	0.048164	0.531782	ENSGALG00000010774
GO:0030389	fructosamine metabolic process	1	1	0.048164	0.531782	ENSGALG00000001531
GO:0032014	positive regulation of ARF protein signal transduction	1	1	0.048164	0.531782	ENSGALG00000015215
GO:0032912	negative regulation of transforming growth factor beta2 production	1	1	0.048164	0.531782	ENSGALG00000014976
GO:0032917	polyamine acetylation	1	1	0.048164	0.531782	ENSGALG00000016348
GO:0032918	spermidine acetylation	1	1	0.048164	0.531782	ENSGALG00000016348
GO:0033396	beta-alanine biosynthetic process via 3-ureidopropionate	1	1	0.048164	0.531782	ENSGALG00000006627
GO:0034203	glycolipid translocation	1	1	0.048164	0.531782	ENSGALG00000001945
GO:0034474	U2 snRNA 3'-end processing	1	1	0.048164	0.531782	ENSGALG00000004104
GO:0035425	autocrine signaling	1	1	0.048164	0.531782	ENSGALG00000009064
GO:0035622	intrahepatic bile duct development	1	1	0.048164	0.531782	ENSGALG00000004386
GO:0035854	eosinophil fate commitment	1	1	0.048164	0.531782	ENSGALG00000005909
GO:0036138	peptidyl-histidine hydroxylation	1	1	0.048164	0.531782	ENSGALG00000005698
GO:0036146	cellular response to mycotoxin	1	1	0.048164	0.531782	ENSGALG00000009621
GO:0042265	peptidyl-asparagine hydroxylation	1	1	0.048164	0.531782	ENSGALG00000005698
GO:0042340	keratan sulfate catabolic process	1	1	0.048164	0.531782	ENSGALG00000009856
GO:0043315	positive regulation of neutrophil degranulation	1	1	0.048164	0.531782	ENSGALG00000007511
GO:0043449	cellular alkene metabolic process	1	1	0.048164	0.531782	ENSGALG00000008898
GO:0043605	cellular amide catabolic process	1	1	0.048164	0.531782	ENSGALG00000000724
GO:0044648	histone H3-K4 dimethylation	1	1	0.048164	0.531782	ENSGALG00000006818
GO:0045083	negative regulation of interleukin-12 biosynthetic process	1	1	0.048164	0.531782	ENSGALG00000012304
GO:0046293	formaldehyde biosynthetic process	1	1	0.048164	0.531782	ENSGALG00000015803
GO:0046355	mannan catabolic process	1	1	0.048164	0.531782	ENSGALG00000012308
GO:0048619	embryonic hindgut morphogenesis	1	1	0.048164	0.531782	ENSGALG00000006480
GO:0048627	myoblast development	1	1	0.048164	0.531782	ENSGALG00000016480
GO:0060254	regulation of N-terminal protein palmitoylation	1	1	0.048164	0.531782	ENSGALG00000005297
GO:0060262	negative regulation of N-terminal protein palmitoylation	1	1	0.048164	0.531782	ENSGALG00000005297
GO:0060517	epithelial cell proliferation involved in prostatic bud elongation	1	1	0.048164	0.531782	ENSGALG00000004386
GO:0060697	positive regulation of phospholipid catabolic process	1	1	0.048164	0.531782	ENSGALG00000002016
GO:0060784	regulation of cell proliferation involved in tissue homeostasis	1	1	0.048164	0.531782	ENSGALG00000004386
GO:0060806	negative regulation of cell differentiation involved in embryonic placenta development	1	1	0.048164	0.531782	ENSGALG00000008018
GO:0060843	venous endothelial cell differentiation	1	1	0.048164	0.531782	ENSGALG00000002375
GO:0060922	atrioventricular node cell differentiation	1	1	0.048164	0.531782	ENSGALG00000002886
GO:0060927	cardiac pacemaker cell fate commitment	1	1	0.048164	0.531782	ENSGALG00000002886
GO:0060928	atrioventricular node cell development	1	1	0.048164	0.531782	ENSGALG00000002886
GO:0060929	atrioventricular node cell fate commitment	1	1	0.048164	0.531782	ENSGALG00000002886
GO:0061110	dense core granule biogenesis	1	1	0.048164	0.531782	ENSGALG00000010820
GO:0061400	positive regulation of transcription from RNA polymerase II promoter in response to calcium ion	1	1	0.048164	0.531782	ENSGALG00000008474
GO:0070481	nuclear-transcribed mRNA catabolic process, non-stop decay	1	1	0.048164	0.531782	ENSGALG00000014891
GO:0070651	nonfunctional rRNA decay	1	1	0.048164	0.531782	ENSGALG00000014891
GO:0072134	nephrogenic mesenchyme morphogenesis	1	1	0.048164	0.531782	ENSGALG00000007668
GO:0072749	cellular response to cytochalasin B	1	1	0.048164	0.531782	ENSGALG00000009621
GO:0086030	adenylate cyclase-activating adrenergic receptor signaling pathway involved in cardiac muscle relaxation	1	1	0.048164	0.531782	ENSGALG00000010820
GO:0090138	regulation of actin cytoskeleton organization by cell-cell adhesion	1	1	0.048164	0.531782	ENSGALG00000001472
GO:0090310	negative regulation of methylation-dependent chromatin silencing	1	1	0.048164	0.531782	ENSGALG00000014280
GO:0097551	mitochondrial double-strand break repair	1	1	0.048164	0.531782	ENSGALG00000017211
GO:0097552	mitochondrial double-strand break repair via homologous recombination	1	1	0.048164	0.531782	ENSGALG00000017211
GO:0099606	microtubule plus-end directed mitotic chromosome migration	1	1	0.048164	0.531782	ENSGALG00000013208
GO:0099607	lateral attachment of mitotic spindle microtubules to kinetochore	1	1	0.048164	0.531782	ENSGALG00000013208
GO:0110057	regulation of blood vessel endothelial cell differentiation	1	1	0.048164	0.531782	ENSGALG00000014329
GO:0110059	negative regulation of blood vessel endothelial cell differentiation	1	1	0.048164	0.531782	ENSGALG00000014329
GO:0110112	regulation of lipid transporter activity	1	1	0.048164	0.531782	ENSGALG00000002016
GO:0110113	positive regulation of lipid transporter activity	1	1	0.048164	0.531782	ENSGALG00000002016
GO:0120093	regulation of peptidyl-lysine crotonylation	1	1	0.048164	0.531782	ENSGALG00000012808
GO:0120094	negative regulation of peptidyl-lysine crotonylation	1	1	0.048164	0.531782	ENSGALG00000012808
GO:1900161	regulation of phospholipid scramblase activity	1	1	0.048164	0.531782	ENSGALG00000002016
GO:1900163	positive regulation of phospholipid scramblase activity	1	1	0.048164	0.531782	ENSGALG00000002016
GO:1900169	regulation of glucocorticoid mediated signaling pathway	1	1	0.048164	0.531782	ENSGALG00000002878
GO:1900170	negative regulation of glucocorticoid mediated signaling pathway	1	1	0.048164	0.531782	ENSGALG00000002878
GO:1901229	regulation of non-canonical Wnt signaling pathway via JNK cascade	1	1	0.048164	0.531782	ENSGALG00000003767
GO:1901231	positive regulation of non-canonical Wnt signaling pathway via JNK cascade	1	1	0.048164	0.531782	ENSGALG00000003767
GO:1901232	regulation of convergent extension involved in axis elongation	1	1	0.048164	0.531782	ENSGALG00000003767
GO:1901233	negative regulation of convergent extension involved in axis elongation	1	1	0.048164	0.531782	ENSGALG00000003767
GO:1901328	response to cytochalasin B	1	1	0.048164	0.531782	ENSGALG00000009621
GO:1902027	positive regulation of cartilage condensation	1	1	0.048164	0.531782	ENSGALG00000004386
GO:1902211	regulation of prolactin signaling pathway	1	1	0.048164	0.531782	ENSGALG00000002878
GO:1902213	positive regulation of prolactin signaling pathway	1	1	0.048164	0.531782	ENSGALG00000002878
GO:1902565	positive regulation of neutrophil activation	1	1	0.048164	0.531782	ENSGALG00000007511
GO:1903060	negative regulation of protein lipidation	1	1	0.048164	0.531782	ENSGALG00000005297
GO:1903436	regulation of mitotic cytokinetic process	1	1	0.048164	0.531782	ENSGALG00000004856
GO:1903438	positive regulation of mitotic cytokinetic process	1	1	0.048164	0.531782	ENSGALG00000004856
GO:1903490	positive regulation of mitotic cytokinesis	1	1	0.048164	0.531782	ENSGALG00000004856
GO:1904323	regulation of inhibitory G protein-coupled receptor phosphorylation	1	1	0.048164	0.531782	ENSGALG00000004841
GO:1904325	positive regulation of inhibitory G protein-coupled receptor phosphorylation	1	1	0.048164	0.531782	ENSGALG00000004841
GO:1904535	positive regulation of telomeric loop disassembly	1	1	0.048164	0.531782	ENSGALG00000006123
GO:1905255	regulation of RNA binding transcription factor activity	1	1	0.048164	0.531782	ENSGALG00000000708
GO:1905395	response to flavonoid	1	1	0.048164	0.531782	ENSGALG00000005701
GO:1905396	cellular response to flavonoid	1	1	0.048164	0.531782	ENSGALG00000005701
GO:1905429	response to glycine	1	1	0.048164	0.531782	ENSGALG00000008898
GO:1990968	modulation by host of RNA binding by virus	1	1	0.048164	0.531782	ENSGALG00000000708
GO:1990969	modulation by host of viral RNA-binding transcription factor activity	1	1	0.048164	0.531782	ENSGALG00000000708
GO:2000124	regulation of endocannabinoid signaling pathway	1	1	0.048164	0.531782	ENSGALG00000005696
GO:2000212	negative regulation of glutamate metabolic process	1	1	0.048164	0.531782	ENSGALG00000001812
GO:2000536	negative regulation of entry of bacterium into host cell	1	1	0.048164	0.531782	ENSGALG00000002655
GO:2000705	regulation of dense core granule biogenesis	1	1	0.048164	0.531782	ENSGALG00000010820
GO:2000707	positive regulation of dense core granule biogenesis	1	1	0.048164	0.531782	ENSGALG00000010820
GO:2000752	regulation of glucosylceramide catabolic process	1	1	0.048164	0.531782	ENSGALG00000002016
GO:2000753	positive regulation of glucosylceramide catabolic process	1	1	0.048164	0.531782	ENSGALG00000002016
GO:2000754	regulation of sphingomyelin catabolic process	1	1	0.048164	0.531782	ENSGALG00000002016
GO:2000755	positive regulation of sphingomyelin catabolic process	1	1	0.048164	0.531782	ENSGALG00000002016
GO:2001199	negative regulation of dendritic cell differentiation	1	1	0.048164	0.531782	ENSGALG00000006062
GO:2001246	negative regulation of phosphatidylcholine biosynthetic process	1	1	0.048164	0.531782	ENSGALG00000013189
GO:0046847	filopodium assembly	4	29	0.0486898	0.536485	ENSGALG00000002016;ENSGALG00000006017;ENSGALG00000010010;ENSGALG00000021128
GO:0007281	germ cell development	12	146	0.0493219	0.542339	ENSGALG00000001472;ENSGALG00000001721;ENSGALG00000001773;ENSGALG00000006689;ENSGALG00000010659;ENSGALG00000011722;ENSGALG00000012808;ENSGALG00000015297;ENSGALG00000015775;ENSGALG00000015803;ENSGALG00000016327;ENSGALG00000026384
GO:0010558	negative regulation of macromolecule biosynthetic process	54	896	0.0503418	0.546725	ENSGALG00000000583;ENSGALG00000000713;ENSGALG00000001729;ENSGALG00000001826;ENSGALG00000002375;ENSGALG00000002588;ENSGALG00000002655;ENSGALG00000002886;ENSGALG00000003396;ENSGALG00000003786;ENSGALG00000003891;ENSGALG00000004189;ENSGALG00000004386;ENSGALG00000004640;ENSGALG00000004999;ENSGALG00000005016;ENSGALG00000005105;ENSGALG00000005297;ENSGALG00000005354;ENSGALG00000005698;ENSGALG00000005909;…
GO:0007043	cell-cell junction assembly	7	70	0.050813	0.546725	ENSGALG00000005079;ENSGALG00000005483;ENSGALG00000007330;ENSGALG00000008018;ENSGALG00000008195;ENSGALG00000012561;ENSGALG00000021128
GO:0022612	gland morphogenesis	7	70	0.050813	0.546725	ENSGALG00000002375;ENSGALG00000003374;ENSGALG00000004386;ENSGALG00000007668;ENSGALG00000008014;ENSGALG00000008473;ENSGALG00000015407
GO:2000146	negative regulation of cell motility	13	163	0.0511989	0.546725	ENSGALG00000000120;ENSGALG00000003521;ENSGALG00000005696;ENSGALG00000006049;ENSGALG00000006061;ENSGALG00000006689;ENSGALG00000006695;ENSGALG00000007177;ENSGALG00000007527;ENSGALG00000011209;ENSGALG00000014687;ENSGALG00000015297;ENSGALG00000015572
GO:0009725	response to hormone	29	438	0.0512174	0.546725	ENSGALG00000001916;ENSGALG00000001992;ENSGALG00000002016;ENSGALG00000002550;ENSGALG00000002588;ENSGALG00000002878;ENSGALG00000003487;ENSGALG00000004418;ENSGALG00000004662;ENSGALG00000004999;ENSGALG00000006565;ENSGALG00000006689;ENSGALG00000007668;ENSGALG00000008490;ENSGALG00000008519;ENSGALG00000010010;ENSGALG00000010335;ENSGALG00000012304;ENSGALG00000012540;ENSGALG00000012894;ENSGALG00000014976;…
GO:0043069	negative regulation of programmed cell death	32	492	0.0514911	0.546725	ENSGALG00000000209;ENSGALG00000001882;ENSGALG00000002016;ENSGALG00000002143;ENSGALG00000002556;ENSGALG00000002655;ENSGALG00000002886;ENSGALG00000004386;ENSGALG00000004631;ENSGALG00000004856;ENSGALG00000005909;ENSGALG00000006480;ENSGALG00000007668;ENSGALG00000008014;ENSGALG00000008018;ENSGALG00000008257;ENSGALG00000008661;ENSGALG00000008898;ENSGALG00000009692;ENSGALG00000009739;ENSGALG00000009844;…
GO:0007517	muscle organ development	17	230	0.0526007	0.546725	ENSGALG00000000120;ENSGALG00000000195;ENSGALG00000002375;ENSGALG00000002649;ENSGALG00000002886;ENSGALG00000003521;ENSGALG00000004155;ENSGALG00000005292;ENSGALG00000005678;ENSGALG00000006949;ENSGALG00000007527;ENSGALG00000009064;ENSGALG00000009130;ENSGALG00000009844;ENSGALG00000014976;ENSGALG00000015013;ENSGALG00000026207
GO:0044087	regulation of cellular component biogenesis	38	602	0.052703	0.546725	ENSGALG00000000120;ENSGALG00000001503;ENSGALG00000001840;ENSGALG00000002016;ENSGALG00000002375;ENSGALG00000002403;ENSGALG00000002606;ENSGALG00000002886;ENSGALG00000004386;ENSGALG00000004856;ENSGALG00000005105;ENSGALG00000005368;ENSGALG00000005902;ENSGALG00000006017;ENSGALG00000006123;ENSGALG00000006809;ENSGALG00000006921;ENSGALG00000007668;ENSGALG00000008014;ENSGALG00000008018;ENSGALG00000008195;…
GO:0001502	cartilage condensation	3	18	0.0529125	0.546725	ENSGALG00000004386;ENSGALG00000006725;ENSGALG00000015208
GO:0007340	acrosome reaction	3	18	0.0529125	0.546725	ENSGALG00000001721;ENSGALG00000006689;ENSGALG00000026384
GO:0018196	peptidyl-asparagine modification	3	18	0.0529125	0.546725	ENSGALG00000005698;ENSGALG00000005907;ENSGALG00000015775
GO:0032801	receptor catabolic process	3	18	0.0529125	0.546725	ENSGALG00000001028;ENSGALG00000005803;ENSGALG00000010811
GO:0034311	diol metabolic process	3	18	0.0529125	0.546725	ENSGALG00000006367;ENSGALG00000011213;ENSGALG00000026757
GO:0035886	vascular smooth muscle cell differentiation	3	18	0.0529125	0.546725	ENSGALG00000002375;ENSGALG00000003396;ENSGALG00000014976
GO:0039694	viral RNA genome replication	3	18	0.0529125	0.546725	ENSGALG00000000712;ENSGALG00000011280;ENSGALG00000014280
GO:0044273	sulfur compound catabolic process	3	18	0.0529125	0.546725	ENSGALG00000006565;ENSGALG00000008182;ENSGALG00000009856
GO:0060536	cartilage morphogenesis	3	18	0.0529125	0.546725	ENSGALG00000008018;ENSGALG00000015013;ENSGALG00000016478
GO:0061311	cell surface receptor signaling pathway involved in heart development	3	18	0.0529125	0.546725	ENSGALG00000002375;ENSGALG00000008018;ENSGALG00000015013
GO:0010033	response to organic substance	94	1665	0.0532291	0.546725	ENSGALG00000000120;ENSGALG00000000209;ENSGALG00000000713;ENSGALG00000000769;ENSGALG00000001042;ENSGALG00000001521;ENSGALG00000001773;ENSGALG00000001782;ENSGALG00000001882;ENSGALG00000001916;ENSGALG00000001992;ENSGALG00000002016;ENSGALG00000002375;ENSGALG00000002550;ENSGALG00000002556;ENSGALG00000002588;ENSGALG00000002649;ENSGALG00000002878;ENSGALG00000002886;ENSGALG00000002893;ENSGALG00000003487;…
GO:0003188	heart valve formation	2	8	0.0534608	0.546725	ENSGALG00000002515;ENSGALG00000004386
GO:0015697	quaternary ammonium group transport	2	8	0.0534608	0.546725	ENSGALG00000011220;ENSGALG00000011225
GO:0018027	peptidyl-lysine dimethylation	2	8	0.0534608	0.546725	ENSGALG00000006818;ENSGALG00000015803
GO:0032799	low-density lipoprotein receptor particle metabolic process	2	8	0.0534608	0.546725	ENSGALG00000002655;ENSGALG00000006417
GO:0035112	genitalia morphogenesis	2	8	0.0534608	0.546725	ENSGALG00000006480;ENSGALG00000015208
GO:0042359	vitamin D metabolic process	2	8	0.0534608	0.546725	ENSGALG00000008018;ENSGALG00000012304
GO:0046135	pyrimidine nucleoside catabolic process	2	8	0.0534608	0.546725	ENSGALG00000006627;ENSGALG00000014280
GO:0051953	negative regulation of amine transport	2	8	0.0534608	0.546725	ENSGALG00000008490;ENSGALG00000010820
GO:0055064	chloride ion homeostasis	2	8	0.0534608	0.546725	ENSGALG00000003456;ENSGALG00000012045
GO:0061418	regulation of transcription from RNA polymerase II promoter in response to hypoxia	2	8	0.0534608	0.546725	ENSGALG00000002375;ENSGALG00000005698
GO:0070862	negative regulation of protein exit from endoplasmic reticulum	2	8	0.0534608	0.546725	ENSGALG00000008172;ENSGALG00000015775
GO:1901388	regulation of transforming growth factor beta activation	2	8	0.0534608	0.546725	ENSGALG00000002655;ENSGALG00000011141
GO:1903726	negative regulation of phospholipid metabolic process	2	8	0.0534608	0.546725	ENSGALG00000007557;ENSGALG00000013189
GO:1903817	negative regulation of voltage-gated potassium channel activity	2	8	0.0534608	0.546725	ENSGALG00000008435;ENSGALG00000017012
GO:1905214	regulation of RNA binding	2	8	0.0534608	0.546725	ENSGALG00000000708;ENSGALG00000002087
GO:1905941	positive regulation of gonad development	2	8	0.0534608	0.546725	ENSGALG00000004386;ENSGALG00000007668
GO:2000810	regulation of bicellular tight junction assembly	2	8	0.0534608	0.546725	ENSGALG00000008018;ENSGALG00000008195
GO:0010721	negative regulation of cell development	15	197	0.0534829	0.546725	ENSGALG00000000712;ENSGALG00000002375;ENSGALG00000004386;ENSGALG00000004631;ENSGALG00000004662;ENSGALG00000005808;ENSGALG00000006898;ENSGALG00000007184;ENSGALG00000007668;ENSGALG00000008263;ENSGALG00000010500;ENSGALG00000014974;ENSGALG00000015305;ENSGALG00000017295;ENSGALG00000026207
GO:0000122	negative regulation of transcription by RNA polymerase II	34	530	0.0536333	0.547223	ENSGALG00000000713;ENSGALG00000001826;ENSGALG00000002375;ENSGALG00000002588;ENSGALG00000002886;ENSGALG00000003396;ENSGALG00000004189;ENSGALG00000004386;ENSGALG00000004640;ENSGALG00000004999;ENSGALG00000005016;ENSGALG00000005105;ENSGALG00000005354;ENSGALG00000005698;ENSGALG00000005909;ENSGALG00000006480;ENSGALG00000006806;ENSGALG00000007184;ENSGALG00000008018;ENSGALG00000008883;ENSGALG00000008916;…
GO:0043618	regulation of transcription from RNA polymerase II promoter in response to stress	4	30	0.0541248	0.549283	ENSGALG00000002375;ENSGALG00000005698;ENSGALG00000008014;ENSGALG00000010005
GO:0055021	regulation of cardiac muscle tissue growth	4	30	0.0541248	0.549283	ENSGALG00000000120;ENSGALG00000002375;ENSGALG00000002886;ENSGALG00000014976
GO:0031123	RNA 3'-end processing	7	71	0.0541418	0.549283	ENSGALG00000002087;ENSGALG00000004104;ENSGALG00000007370;ENSGALG00000010622;ENSGALG00000014656;ENSGALG00000017249;ENSGALG00000017368
GO:0050764	regulation of phagocytosis	5	43	0.0543709	0.55057	ENSGALG00000002655;ENSGALG00000006695;ENSGALG00000006702;ENSGALG00000008257;ENSGALG00000015304
GO:0120035	regulation of plasma membrane bounded cell projection organization	26	388	0.0555738	0.554659	ENSGALG00000000209;ENSGALG00000000227;ENSGALG00000000712;ENSGALG00000001782;ENSGALG00000002016;ENSGALG00000002515;ENSGALG00000002556;ENSGALG00000004631;ENSGALG00000005368;ENSGALG00000005713;ENSGALG00000005808;ENSGALG00000006017;ENSGALG00000007007;ENSGALG00000007184;ENSGALG00000007668;ENSGALG00000008459;ENSGALG00000008473;ENSGALG00000008898;ENSGALG00000009859;ENSGALG00000010010;ENSGALG00000011209;…
GO:0042692	muscle cell differentiation	17	232	0.05617	0.554659	ENSGALG00000000120;ENSGALG00000000195;ENSGALG00000002375;ENSGALG00000002886;ENSGALG00000003396;ENSGALG00000003521;ENSGALG00000004155;ENSGALG00000004386;ENSGALG00000005292;ENSGALG00000009844;ENSGALG00000012570;ENSGALG00000014976;ENSGALG00000015013;ENSGALG00000015464;ENSGALG00000016176;ENSGALG00000016480;ENSGALG00000026081
GO:0000375	RNA splicing, via transesterification reactions	14	182	0.0566314	0.554659	ENSGALG00000000137;ENSGALG00000000533;ENSGALG00000002014;ENSGALG00000002087;ENSGALG00000003374;ENSGALG00000004832;ENSGALG00000005162;ENSGALG00000006596;ENSGALG00000012540;ENSGALG00000014652;ENSGALG00000015200;ENSGALG00000017207;ENSGALG00000025907;ENSGALG00000028205
GO:0000377	RNA splicing, via transesterification reactions with bulged adenosine as nucleophile	14	182	0.0566314	0.554659	ENSGALG00000000137;ENSGALG00000000533;ENSGALG00000002014;ENSGALG00000002087;ENSGALG00000003374;ENSGALG00000004832;ENSGALG00000005162;ENSGALG00000006596;ENSGALG00000012540;ENSGALG00000014652;ENSGALG00000015200;ENSGALG00000017207;ENSGALG00000025907;ENSGALG00000028205
GO:0000398	mRNA splicing, via spliceosome	14	182	0.0566314	0.554659	ENSGALG00000000137;ENSGALG00000000533;ENSGALG00000002014;ENSGALG00000002087;ENSGALG00000003374;ENSGALG00000004832;ENSGALG00000005162;ENSGALG00000006596;ENSGALG00000012540;ENSGALG00000014652;ENSGALG00000015200;ENSGALG00000017207;ENSGALG00000025907;ENSGALG00000028205
GO:1901342	regulation of vasculature development	14	182	0.0566314	0.554659	ENSGALG00000001840;ENSGALG00000001992;ENSGALG00000002375;ENSGALG00000003396;ENSGALG00000004841;ENSGALG00000005909;ENSGALG00000007668;ENSGALG00000008473;ENSGALG00000011228;ENSGALG00000014329;ENSGALG00000014687;ENSGALG00000014976;ENSGALG00000015305;ENSGALG00000016176
GO:0051716	cellular response to stimulus	241	4613	0.0572783	0.554659	ENSGALG00000000120;ENSGALG00000000209;ENSGALG00000000523;ENSGALG00000000708;ENSGALG00000000712;ENSGALG00000000721;ENSGALG00000000769;ENSGALG00000001028;ENSGALG00000001042;ENSGALG00000001450;ENSGALG00000001472;ENSGALG00000001521;ENSGALG00000001545;ENSGALG00000001563;ENSGALG00000001716;ENSGALG00000001729;ENSGALG00000001773;ENSGALG00000001782;ENSGALG00000001801;ENSGALG00000001826;ENSGALG00000001840;…
GO:1902275	regulation of chromatin organization	10	118	0.0582446	0.554659	ENSGALG00000000551;ENSGALG00000003786;ENSGALG00000004999;ENSGALG00000005105;ENSGALG00000005909;ENSGALG00000006818;ENSGALG00000008014;ENSGALG00000010659;ENSGALG00000014280;ENSGALG00000015803
GO:0006954	inflammatory response	21	302	0.058366	0.554659	ENSGALG00000000112;ENSGALG00000001472;ENSGALG00000001729;ENSGALG00000001782;ENSGALG00000002375;ENSGALG00000002554;ENSGALG00000002588;ENSGALG00000003837;ENSGALG00000005305;ENSGALG00000005688;ENSGALG00000006378;ENSGALG00000006565;ENSGALG00000006642;ENSGALG00000006695;ENSGALG00000008014;ENSGALG00000008026;ENSGALG00000008267;ENSGALG00000011141;ENSGALG00000012052;ENSGALG00000012304;ENSGALG00000026207
GO:0051130	positive regulation of cellular component organization	45	737	0.0588479	0.554659	ENSGALG00000000120;ENSGALG00000000551;ENSGALG00000001782;ENSGALG00000001840;ENSGALG00000002016;ENSGALG00000002556;ENSGALG00000002606;ENSGALG00000002886;ENSGALG00000003786;ENSGALG00000004386;ENSGALG00000004856;ENSGALG00000005105;ENSGALG00000005368;ENSGALG00000005713;ENSGALG00000006017;ENSGALG00000006123;ENSGALG00000006695;ENSGALG00000006702;ENSGALG00000006809;ENSGALG00000006818;ENSGALG00000006921;…
GO:0009719	response to endogenous stimulus	52	868	0.0589417	0.554659	ENSGALG00000000120;ENSGALG00000000209;ENSGALG00000000713;ENSGALG00000001042;ENSGALG00000001916;ENSGALG00000001992;ENSGALG00000002016;ENSGALG00000002375;ENSGALG00000002550;ENSGALG00000002556;ENSGALG00000002588;ENSGALG00000002878;ENSGALG00000002886;ENSGALG00000003487;ENSGALG00000003891;ENSGALG00000004386;ENSGALG00000004418;ENSGALG00000004662;ENSGALG00000004999;ENSGALG00000005105;ENSGALG00000005483;…
GO:2000145	regulation of cell motility	35	553	0.0593034	0.554659	ENSGALG00000000120;ENSGALG00000001472;ENSGALG00000001782;ENSGALG00000001840;ENSGALG00000001947;ENSGALG00000002375;ENSGALG00000002583;ENSGALG00000002655;ENSGALG00000003521;ENSGALG00000004386;ENSGALG00000005079;ENSGALG00000005483;ENSGALG00000005696;ENSGALG00000005909;ENSGALG00000006049;ENSGALG00000006061;ENSGALG00000006689;ENSGALG00000006695;ENSGALG00000007177;ENSGALG00000007527;ENSGALG00000007668;…
GO:0007229	integrin-mediated signaling pathway	6	58	0.0593858	0.554659	ENSGALG00000002655;ENSGALG00000007511;ENSGALG00000011141;ENSGALG00000014688;ENSGALG00000014891;ENSGALG00000014903
GO:0031589	cell-substrate adhesion	16	217	0.0598184	0.554659	ENSGALG00000001472;ENSGALG00000001840;ENSGALG00000002588;ENSGALG00000002655;ENSGALG00000005438;ENSGALG00000005483;ENSGALG00000005505;ENSGALG00000007511;ENSGALG00000008257;ENSGALG00000008661;ENSGALG00000011141;ENSGALG00000012256;ENSGALG00000014687;ENSGALG00000014688;ENSGALG00000014891;ENSGALG00000014903
GO:0048194	Golgi vesicle budding	4	31	0.059874	0.554659	ENSGALG00000002364;ENSGALG00000005722;ENSGALG00000006417;ENSGALG00000014640
GO:0060317	cardiac epithelial to mesenchymal transition	4	31	0.059874	0.554659	ENSGALG00000002375;ENSGALG00000002515;ENSGALG00000008018;ENSGALG00000015013
GO:0001837	epithelial to mesenchymal transition	9	103	0.0600323	0.554659	ENSGALG00000002375;ENSGALG00000002515;ENSGALG00000004386;ENSGALG00000004640;ENSGALG00000006462;ENSGALG00000007668;ENSGALG00000008018;ENSGALG00000008883;ENSGALG00000015013
GO:0050767	regulation of neurogenesis	32	499	0.0600417	0.554659	ENSGALG00000000227;ENSGALG00000000703;ENSGALG00000000712;ENSGALG00000000713;ENSGALG00000001782;ENSGALG00000002375;ENSGALG00000002515;ENSGALG00000002556;ENSGALG00000002886;ENSGALG00000004386;ENSGALG00000004530;ENSGALG00000004631;ENSGALG00000004662;ENSGALG00000005713;ENSGALG00000005808;ENSGALG00000005909;ENSGALG00000006424;ENSGALG00000006898;ENSGALG00000007007;ENSGALG00000007184;ENSGALG00000007668;…
GO:0042221	response to chemical	130	2383	0.0604019	0.554659	ENSGALG00000000120;ENSGALG00000000209;ENSGALG00000000227;ENSGALG00000000713;ENSGALG00000000721;ENSGALG00000000769;ENSGALG00000001042;ENSGALG00000001320;ENSGALG00000001325;ENSGALG00000001472;ENSGALG00000001521;ENSGALG00000001773;ENSGALG00000001782;ENSGALG00000001882;ENSGALG00000001916;ENSGALG00000001954;ENSGALG00000001992;ENSGALG00000002016;ENSGALG00000002375;ENSGALG00000002550;ENSGALG00000002556;…
GO:0000470	maturation of LSU-rRNA	3	19	0.0606616	0.554659	ENSGALG00000002644;ENSGALG00000008470;ENSGALG00000008658
GO:0036297	interstrand cross-link repair	3	19	0.0606616	0.554659	ENSGALG00000000708;ENSGALG00000002561;ENSGALG00000008938
GO:0045920	negative regulation of exocytosis	3	19	0.0606616	0.554659	ENSGALG00000002375;ENSGALG00000005902;ENSGALG00000006695
GO:0055003	cardiac myofibril assembly	3	19	0.0606616	0.554659	ENSGALG00000002886;ENSGALG00000004155;ENSGALG00000009844
GO:0060045	positive regulation of cardiac muscle cell proliferation	3	19	0.0606616	0.554659	ENSGALG00000000120;ENSGALG00000002375;ENSGALG00000014976
GO:0060445	branching involved in salivary gland morphogenesis	3	19	0.0606616	0.554659	ENSGALG00000003374;ENSGALG00000007668;ENSGALG00000008473
GO:0071634	regulation of transforming growth factor beta production	3	19	0.0606616	0.554659	ENSGALG00000002655;ENSGALG00000011141;ENSGALG00000014976
GO:2000050	regulation of non-canonical Wnt signaling pathway	3	19	0.0606616	0.554659	ENSGALG00000003767;ENSGALG00000005803;ENSGALG00000015768
GO:0061448	connective tissue development	14	184	0.0609203	0.554659	ENSGALG00000000120;ENSGALG00000002375;ENSGALG00000002588;ENSGALG00000004386;ENSGALG00000006725;ENSGALG00000007668;ENSGALG00000008018;ENSGALG00000008459;ENSGALG00000008661;ENSGALG00000015013;ENSGALG00000015015;ENSGALG00000015208;ENSGALG00000016478;ENSGALG00000017295
GO:0001525	angiogenesis	21	304	0.0617028	0.554659	ENSGALG00000001472;ENSGALG00000001840;ENSGALG00000001992;ENSGALG00000002375;ENSGALG00000002655;ENSGALG00000004841;ENSGALG00000005438;ENSGALG00000005483;ENSGALG00000005505;ENSGALG00000005909;ENSGALG00000006708;ENSGALG00000008473;ENSGALG00000008661;ENSGALG00000010005;ENSGALG00000011228;ENSGALG00000014329;ENSGALG00000014687;ENSGALG00000014976;ENSGALG00000015305;ENSGALG00000016176;ENSGALG00000016348
GO:0031344	regulation of cell projection organization	26	393	0.0628016	0.554659	ENSGALG00000000209;ENSGALG00000000227;ENSGALG00000000712;ENSGALG00000001782;ENSGALG00000002016;ENSGALG00000002515;ENSGALG00000002556;ENSGALG00000004631;ENSGALG00000005368;ENSGALG00000005713;ENSGALG00000005808;ENSGALG00000006017;ENSGALG00000007007;ENSGALG00000007184;ENSGALG00000007668;ENSGALG00000008459;ENSGALG00000008473;ENSGALG00000008898;ENSGALG00000009859;ENSGALG00000010010;ENSGALG00000011209;…
GO:0016064	immunoglobulin mediated immune response	6	59	0.0635498	0.554659	ENSGALG00000002016;ENSGALG00000004640;ENSGALG00000004958;ENSGALG00000007485;ENSGALG00000014280;ENSGALG00000022137
GO:0019724	B cell mediated immunity	6	59	0.0635498	0.554659	ENSGALG00000002016;ENSGALG00000004640;ENSGALG00000004958;ENSGALG00000007485;ENSGALG00000014280;ENSGALG00000022137
GO:1903051	negative regulation of proteolysis involved in cellular protein catabolic process	5	45	0.0638916	0.554659	ENSGALG00000005292;ENSGALG00000006411;ENSGALG00000008172;ENSGALG00000014067;ENSGALG00000015775
GO:0031056	regulation of histone modification	8	89	0.0645184	0.554659	ENSGALG00000000551;ENSGALG00000003786;ENSGALG00000004999;ENSGALG00000005909;ENSGALG00000006818;ENSGALG00000008014;ENSGALG00000010659;ENSGALG00000015803
GO:2000113	negative regulation of cellular macromolecule biosynthetic process	51	855	0.0647841	0.554659	ENSGALG00000000583;ENSGALG00000000713;ENSGALG00000001826;ENSGALG00000002375;ENSGALG00000002588;ENSGALG00000002886;ENSGALG00000003396;ENSGALG00000003786;ENSGALG00000003891;ENSGALG00000004189;ENSGALG00000004386;ENSGALG00000004640;ENSGALG00000004999;ENSGALG00000005016;ENSGALG00000005105;ENSGALG00000005297;ENSGALG00000005354;ENSGALG00000005698;ENSGALG00000005909;ENSGALG00000006480;ENSGALG00000006806;…
GO:0036503	ERAD pathway	7	74	0.0649299	0.554659	ENSGALG00000002649;ENSGALG00000004657;ENSGALG00000004806;ENSGALG00000008172;ENSGALG00000014067;ENSGALG00000015775;ENSGALG00000017011
GO:0030501	positive regulation of bone mineralization	4	32	0.065934	0.554659	ENSGALG00000001729;ENSGALG00000007668;ENSGALG00000008459;ENSGALG00000008661
GO:1902893	regulation of pri-miRNA transcription by RNA polymerase II	4	32	0.065934	0.554659	ENSGALG00000002588;ENSGALG00000003396;ENSGALG00000004386;ENSGALG00000005909
GO:0043484	regulation of RNA splicing	9	105	0.0661838	0.554659	ENSGALG00000000533;ENSGALG00000002014;ENSGALG00000002087;ENSGALG00000003374;ENSGALG00000012540;ENSGALG00000012628;ENSGALG00000015200;ENSGALG00000025907;ENSGALG00000026081
GO:0003207	cardiac chamber formation	2	9	0.0665899	0.554659	ENSGALG00000002375;ENSGALG00000002886
GO:0006388	tRNA splicing, via endonucleolytic cleavage and ligation	2	9	0.0665899	0.554659	ENSGALG00000004782;ENSGALG00000007370
GO:0006591	ornithine metabolic process	2	9	0.0665899	0.554659	ENSGALG00000002558;ENSGALG00000002576
GO:0006925	inflammatory cell apoptotic process	2	9	0.0665899	0.554659	ENSGALG00000002583;ENSGALG00000005505
GO:0016553	base conversion or substitution editing	2	9	0.0665899	0.554659	ENSGALG00000007527;ENSGALG00000014280
GO:0030240	skeletal muscle thin filament assembly	2	9	0.0665899	0.554659	ENSGALG00000004155;ENSGALG00000009844
GO:0032928	regulation of superoxide anion generation	2	9	0.0665899	0.554659	ENSGALG00000002016;ENSGALG00000007511
GO:0043201	response to leucine	2	9	0.0665899	0.554659	ENSGALG00000015286;ENSGALG00000017204
GO:0043302	positive regulation of leukocyte degranulation	2	9	0.0665899	0.554659	ENSGALG00000007511;ENSGALG00000012052
GO:0048875	chemical homeostasis within a tissue	2	9	0.0665899	0.554659	ENSGALG00000010005;ENSGALG00000013189
GO:0060263	regulation of respiratory burst	2	9	0.0665899	0.554659	ENSGALG00000006695;ENSGALG00000008952
GO:0070593	dendrite self-avoidance	2	9	0.0665899	0.554659	ENSGALG00000007927;ENSGALG00000008263
GO:0071233	cellular response to leucine	2	9	0.0665899	0.554659	ENSGALG00000015286;ENSGALG00000017204
GO:1903587	regulation of blood vessel endothelial cell proliferation involved in sprouting angiogenesis	2	9	0.0665899	0.554659	ENSGALG00000004841;ENSGALG00000005909
GO:1990253	cellular response to leucine starvation	2	9	0.0665899	0.554659	ENSGALG00000015286;ENSGALG00000017204
GO:0010941	regulation of cell death	53	895	0.0671646	0.554659	ENSGALG00000000120;ENSGALG00000000186;ENSGALG00000000209;ENSGALG00000000497;ENSGALG00000000724;ENSGALG00000001882;ENSGALG00000002016;ENSGALG00000002143;ENSGALG00000002375;ENSGALG00000002515;ENSGALG00000002556;ENSGALG00000002583;ENSGALG00000002655;ENSGALG00000002886;ENSGALG00000004386;ENSGALG00000004631;ENSGALG00000004856;ENSGALG00000005505;ENSGALG00000005701;ENSGALG00000005909;ENSGALG00000006049;…
GO:0051270	regulation of cellular component movement	37	596	0.0671769	0.554659	ENSGALG00000000120;ENSGALG00000001472;ENSGALG00000001782;ENSGALG00000001840;ENSGALG00000001947;ENSGALG00000002375;ENSGALG00000002583;ENSGALG00000002655;ENSGALG00000003521;ENSGALG00000004386;ENSGALG00000005079;ENSGALG00000005483;ENSGALG00000005696;ENSGALG00000005909;ENSGALG00000006049;ENSGALG00000006061;ENSGALG00000006689;ENSGALG00000006695;ENSGALG00000007177;ENSGALG00000007184;ENSGALG00000007527;…
GO:0030336	negative regulation of cell migration	12	154	0.068321	0.554659	ENSGALG00000000120;ENSGALG00000003521;ENSGALG00000005696;ENSGALG00000006049;ENSGALG00000006061;ENSGALG00000006689;ENSGALG00000006695;ENSGALG00000007177;ENSGALG00000007527;ENSGALG00000011209;ENSGALG00000014687;ENSGALG00000015297
GO:0007007	inner mitochondrial membrane organization	3	20	0.0689067	0.554659	ENSGALG00000004845;ENSGALG00000015783;ENSGALG00000016345
GO:0014014	negative regulation of gliogenesis	3	20	0.0689067	0.554659	ENSGALG00000002375;ENSGALG00000010500;ENSGALG00000015305
GO:0015695	organic cation transport	3	20	0.0689067	0.554659	ENSGALG00000011220;ENSGALG00000011225;ENSGALG00000017216
GO:0043171	peptide catabolic process	3	20	0.0689067	0.554659	ENSGALG00000006565;ENSGALG00000008182;ENSGALG00000008523
GO:0043300	regulation of leukocyte degranulation	3	20	0.0689067	0.554659	ENSGALG00000006695;ENSGALG00000007511;ENSGALG00000012052
GO:0051154	negative regulation of striated muscle cell differentiation	3	20	0.0689067	0.554659	ENSGALG00000002375;ENSGALG00000002886;ENSGALG00000015013
GO:0098743	cell aggregation	3	20	0.0689067	0.554659	ENSGALG00000004386;ENSGALG00000006725;ENSGALG00000015208
GO:1904292	regulation of ERAD pathway	3	20	0.0689067	0.554659	ENSGALG00000008172;ENSGALG00000014067;ENSGALG00000015775
GO:1905209	positive regulation of cardiocyte differentiation	3	20	0.0689067	0.554659	ENSGALG00000002886;ENSGALG00000007668;ENSGALG00000014976
GO:0033627	cell adhesion mediated by integrin	5	46	0.0689808	0.554659	ENSGALG00000001801;ENSGALG00000002655;ENSGALG00000007511;ENSGALG00000011141;ENSGALG00000014903
GO:0043407	negative regulation of MAP kinase activity	5	46	0.0689808	0.554659	ENSGALG00000000523;ENSGALG00000002016;ENSGALG00000004856;ENSGALG00000007668;ENSGALG00000023066
GO:0044070	regulation of anion transport	5	46	0.0689808	0.554659	ENSGALG00000000209;ENSGALG00000002016;ENSGALG00000008014;ENSGALG00000008490;ENSGALG00000011149
GO:0055006	cardiac cell development	5	46	0.0689808	0.554659	ENSGALG00000000120;ENSGALG00000002375;ENSGALG00000002886;ENSGALG00000004155;ENSGALG00000009844
GO:1901983	regulation of protein acetylation	5	46	0.0689808	0.554659	ENSGALG00000003786;ENSGALG00000004999;ENSGALG00000005909;ENSGALG00000006818;ENSGALG00000008014
GO:0051050	positive regulation of transport	31	488	0.0699195	0.554659	ENSGALG00000000209;ENSGALG00000000712;ENSGALG00000001729;ENSGALG00000001782;ENSGALG00000002016;ENSGALG00000002364;ENSGALG00000002618;ENSGALG00000002886;ENSGALG00000004841;ENSGALG00000005105;ENSGALG00000005902;ENSGALG00000006417;ENSGALG00000006490;ENSGALG00000006695;ENSGALG00000006702;ENSGALG00000007021;ENSGALG00000007511;ENSGALG00000007668;ENSGALG00000008014;ENSGALG00000008257;ENSGALG00000008435;…
GO:0033673	negative regulation of kinase activity	12	155	0.0709895	0.554659	ENSGALG00000000523;ENSGALG00000002016;ENSGALG00000004856;ENSGALG00000004999;ENSGALG00000007527;ENSGALG00000007557;ENSGALG00000007668;ENSGALG00000011228;ENSGALG00000014687;ENSGALG00000023066;ENSGALG00000028318;ENSGALG00000029077
GO:0007030	Golgi organization	8	91	0.0715628	0.554659	ENSGALG00000000712;ENSGALG00000002364;ENSGALG00000008500;ENSGALG00000010654;ENSGALG00000010813;ENSGALG00000014640;ENSGALG00000016806;ENSGALG00000017248
GO:0006950	response to stress	111	2024	0.0717992	0.554659	ENSGALG00000000112;ENSGALG00000000120;ENSGALG00000000209;ENSGALG00000000551;ENSGALG00000000708;ENSGALG00000000769;ENSGALG00000001472;ENSGALG00000001521;ENSGALG00000001563;ENSGALG00000001729;ENSGALG00000001782;ENSGALG00000001954;ENSGALG00000002016;ENSGALG00000002364;ENSGALG00000002375;ENSGALG00000002554;ENSGALG00000002561;ENSGALG00000002583;ENSGALG00000002588;ENSGALG00000002649;ENSGALG00000002878;…
GO:0044703	multi-organism reproductive process	27	417	0.0722964	0.554659	ENSGALG00000000672;ENSGALG00000001472;ENSGALG00000001721;ENSGALG00000001773;ENSGALG00000002158;ENSGALG00000002588;ENSGALG00000004386;ENSGALG00000006565;ENSGALG00000006689;ENSGALG00000006934;ENSGALG00000008257;ENSGALG00000008898;ENSGALG00000010646;ENSGALG00000010659;ENSGALG00000011722;ENSGALG00000012049;ENSGALG00000012808;ENSGALG00000014916;ENSGALG00000015200;ENSGALG00000015297;ENSGALG00000015606;…
GO:0001954	positive regulation of cell-matrix adhesion	4	33	0.0723001	0.554659	ENSGALG00000001840;ENSGALG00000005483;ENSGALG00000012256;ENSGALG00000014687
GO:0002381	immunoglobulin production involved in immunoglobulin mediated immune response	4	33	0.0723001	0.554659	ENSGALG00000004640;ENSGALG00000004958;ENSGALG00000007485;ENSGALG00000014280
GO:0043392	negative regulation of DNA binding	4	33	0.0723001	0.554659	ENSGALG00000004640;ENSGALG00000008435;ENSGALG00000012628;ENSGALG00000015013
GO:0060420	regulation of heart growth	4	33	0.0723001	0.554659	ENSGALG00000000120;ENSGALG00000002375;ENSGALG00000002886;ENSGALG00000014976
GO:0010604	positive regulation of macromolecule metabolic process	118	2163	0.0723723	0.554659	ENSGALG00000000112;ENSGALG00000000120;ENSGALG00000000186;ENSGALG00000000209;ENSGALG00000000551;ENSGALG00000000583;ENSGALG00000000678;ENSGALG00000000712;ENSGALG00000000713;ENSGALG00000000745;ENSGALG00000000944;ENSGALG00000001518;ENSGALG00000001577;ENSGALG00000001729;ENSGALG00000001773;ENSGALG00000001801;ENSGALG00000001826;ENSGALG00000001840;ENSGALG00000002016;ENSGALG00000002087;ENSGALG00000002143;…
GO:0006119	oxidative phosphorylation	6	61	0.0723805	0.554659	ENSGALG00000005704;ENSGALG00000005789;ENSGALG00000008606;ENSGALG00000013191;ENSGALG00000014121;ENSGALG00000015303
GO:0048709	oligodendrocyte differentiation	6	61	0.0723805	0.554659	ENSGALG00000000112;ENSGALG00000000703;ENSGALG00000002375;ENSGALG00000002554;ENSGALG00000004386;ENSGALG00000010500
GO:0071456	cellular response to hypoxia	6	61	0.0723805	0.554659	ENSGALG00000002375;ENSGALG00000002588;ENSGALG00000005698;ENSGALG00000008663;ENSGALG00000010005;ENSGALG00000014976
GO:0009890	negative regulation of biosynthetic process	55	938	0.0726333	0.554659	ENSGALG00000000583;ENSGALG00000000713;ENSGALG00000001729;ENSGALG00000001826;ENSGALG00000002375;ENSGALG00000002588;ENSGALG00000002655;ENSGALG00000002886;ENSGALG00000003396;ENSGALG00000003786;ENSGALG00000003891;ENSGALG00000004189;ENSGALG00000004386;ENSGALG00000004640;ENSGALG00000004999;ENSGALG00000005016;ENSGALG00000005105;ENSGALG00000005297;ENSGALG00000005354;ENSGALG00000005698;ENSGALG00000005909;…
GO:0007218	neuropeptide signaling pathway	7	76	0.0727948	0.554659	ENSGALG00000002587;ENSGALG00000003425;ENSGALG00000004418;ENSGALG00000004936;ENSGALG00000008589;ENSGALG00000017212;ENSGALG00000021235
GO:0051239	regulation of multicellular organismal process	101	1829	0.0731877	0.554659	ENSGALG00000000120;ENSGALG00000000209;ENSGALG00000000227;ENSGALG00000000583;ENSGALG00000000703;ENSGALG00000000712;ENSGALG00000000713;ENSGALG00000000769;ENSGALG00000001450;ENSGALG00000001729;ENSGALG00000001782;ENSGALG00000001826;ENSGALG00000001840;ENSGALG00000001992;ENSGALG00000002016;ENSGALG00000002375;ENSGALG00000002515;ENSGALG00000002556;ENSGALG00000002588;ENSGALG00000002606;ENSGALG00000002655;…
GO:0006900	vesicle budding from membrane	5	47	0.0742874	0.554659	ENSGALG00000002364;ENSGALG00000005722;ENSGALG00000006417;ENSGALG00000014640;ENSGALG00000015304
GO:0042035	regulation of cytokine biosynthetic process	5	47	0.0742874	0.554659	ENSGALG00000001729;ENSGALG00000008014;ENSGALG00000010313;ENSGALG00000012304;ENSGALG00000015775
GO:0016567	protein ubiquitination	31	491	0.0744125	0.554659	ENSGALG00000001028;ENSGALG00000001545;ENSGALG00000001782;ENSGALG00000002180;ENSGALG00000002649;ENSGALG00000003381;ENSGALG00000004611;ENSGALG00000004629;ENSGALG00000004640;ENSGALG00000004657;ENSGALG00000005292;ENSGALG00000005803;ENSGALG00000006411;ENSGALG00000006424;ENSGALG00000006474;ENSGALG00000006658;ENSGALG00000008176;ENSGALG00000008254;ENSGALG00000008274;ENSGALG00000008911;ENSGALG00000008946;…
GO:0040012	regulation of locomotion	37	602	0.0752073	0.554659	ENSGALG00000000120;ENSGALG00000001472;ENSGALG00000001782;ENSGALG00000001840;ENSGALG00000001947;ENSGALG00000002375;ENSGALG00000002583;ENSGALG00000002655;ENSGALG00000003521;ENSGALG00000004386;ENSGALG00000005079;ENSGALG00000005483;ENSGALG00000005696;ENSGALG00000005909;ENSGALG00000006049;ENSGALG00000006061;ENSGALG00000006689;ENSGALG00000006695;ENSGALG00000007177;ENSGALG00000007184;ENSGALG00000007527;…
GO:0048729	tissue morphogenesis	27	419	0.0756028	0.554659	ENSGALG00000000120;ENSGALG00000002375;ENSGALG00000002649;ENSGALG00000002886;ENSGALG00000003374;ENSGALG00000003521;ENSGALG00000003767;ENSGALG00000004155;ENSGALG00000004249;ENSGALG00000004386;ENSGALG00000005079;ENSGALG00000005803;ENSGALG00000007527;ENSGALG00000007668;ENSGALG00000008018;ENSGALG00000008459;ENSGALG00000008473;ENSGALG00000008661;ENSGALG00000009064;ENSGALG00000009844;ENSGALG00000013424;…
GO:0043067	regulation of programmed cell death	49	827	0.0756622	0.554659	ENSGALG00000000120;ENSGALG00000000186;ENSGALG00000000209;ENSGALG00000000497;ENSGALG00000001882;ENSGALG00000002016;ENSGALG00000002143;ENSGALG00000002375;ENSGALG00000002515;ENSGALG00000002556;ENSGALG00000002583;ENSGALG00000002655;ENSGALG00000002886;ENSGALG00000004386;ENSGALG00000004631;ENSGALG00000004856;ENSGALG00000005505;ENSGALG00000005701;ENSGALG00000005909;ENSGALG00000006049;ENSGALG00000006480;…
GO:1901565	organonitrogen compound catabolic process	49	827	0.0756622	0.554659	ENSGALG00000001028;ENSGALG00000001782;ENSGALG00000002016;ENSGALG00000002180;ENSGALG00000002529;ENSGALG00000002649;ENSGALG00000003427;ENSGALG00000003767;ENSGALG00000004386;ENSGALG00000004611;ENSGALG00000004629;ENSGALG00000004640;ENSGALG00000004657;ENSGALG00000004806;ENSGALG00000004948;ENSGALG00000005292;ENSGALG00000005803;ENSGALG00000005902;ENSGALG00000006411;ENSGALG00000006474;ENSGALG00000006565;…
GO:0060627	regulation of vesicle-mediated transport	20	294	0.0756779	0.554659	ENSGALG00000002375;ENSGALG00000002655;ENSGALG00000003487;ENSGALG00000005483;ENSGALG00000005902;ENSGALG00000006695;ENSGALG00000006702;ENSGALG00000007511;ENSGALG00000007557;ENSGALG00000008257;ENSGALG00000009847;ENSGALG00000010343;ENSGALG00000012052;ENSGALG00000012890;ENSGALG00000012894;ENSGALG00000014974;ENSGALG00000015304;ENSGALG00000016480;ENSGALG00000026446;ENSGALG00000029077
GO:0036294	cellular response to decreased oxygen levels	6	62	0.0770464	0.554659	ENSGALG00000002375;ENSGALG00000002588;ENSGALG00000005698;ENSGALG00000008663;ENSGALG00000010005;ENSGALG00000014976
GO:0051348	negative regulation of transferase activity	13	174	0.0773289	0.554659	ENSGALG00000000523;ENSGALG00000002016;ENSGALG00000004640;ENSGALG00000004856;ENSGALG00000004999;ENSGALG00000007527;ENSGALG00000007557;ENSGALG00000007668;ENSGALG00000011228;ENSGALG00000014687;ENSGALG00000023066;ENSGALG00000028318;ENSGALG00000029077
GO:0001974	blood vessel remodeling	3	21	0.0776281	0.554659	ENSGALG00000006695;ENSGALG00000008459;ENSGALG00000010005
GO:0003413	chondrocyte differentiation involved in endochondral bone morphogenesis	3	21	0.0776281	0.554659	ENSGALG00000004386;ENSGALG00000016478;ENSGALG00000017295
GO:0045992	negative regulation of embryonic development	3	21	0.0776281	0.554659	ENSGALG00000007668;ENSGALG00000008018;ENSGALG00000013424
GO:0055023	positive regulation of cardiac muscle tissue growth	3	21	0.0776281	0.554659	ENSGALG00000000120;ENSGALG00000002375;ENSGALG00000014976
GO:0060037	pharyngeal system development	3	21	0.0776281	0.554659	ENSGALG00000002886;ENSGALG00000007668;ENSGALG00000008459
GO:0071604	transforming growth factor beta production	3	21	0.0776281	0.554659	ENSGALG00000002655;ENSGALG00000011141;ENSGALG00000014976
GO:0110111	negative regulation of animal organ morphogenesis	3	21	0.0776281	0.554659	ENSGALG00000002375;ENSGALG00000007668;ENSGALG00000008459
GO:0045892	negative regulation of transcription, DNA-templated	44	735	0.0783836	0.554659	ENSGALG00000000583;ENSGALG00000000713;ENSGALG00000001826;ENSGALG00000002375;ENSGALG00000002588;ENSGALG00000002886;ENSGALG00000003396;ENSGALG00000003786;ENSGALG00000003891;ENSGALG00000004189;ENSGALG00000004386;ENSGALG00000004640;ENSGALG00000004999;ENSGALG00000005016;ENSGALG00000005105;ENSGALG00000005354;ENSGALG00000005698;ENSGALG00000005909;ENSGALG00000006480;ENSGALG00000006806;ENSGALG00000007184;…
GO:0035019	somatic stem cell population maintenance	4	34	0.0789668	0.554659	ENSGALG00000004386;ENSGALG00000005909;ENSGALG00000007668;ENSGALG00000015305
GO:0043620	regulation of DNA-templated transcription in response to stress	4	34	0.0789668	0.554659	ENSGALG00000002375;ENSGALG00000005698;ENSGALG00000008014;ENSGALG00000010005
GO:0045214	sarcomere organization	4	34	0.0789668	0.554659	ENSGALG00000000120;ENSGALG00000002886;ENSGALG00000003521;ENSGALG00000004155
GO:0051148	negative regulation of muscle cell differentiation	4	34	0.0789668	0.554659	ENSGALG00000002375;ENSGALG00000002886;ENSGALG00000003396;ENSGALG00000015013
GO:0061614	pri-miRNA transcription by RNA polymerase II	4	34	0.0789668	0.554659	ENSGALG00000002588;ENSGALG00000003396;ENSGALG00000004386;ENSGALG00000005909
GO:0031175	neuron projection development	37	605	0.0794657	0.554659	ENSGALG00000000112;ENSGALG00000000227;ENSGALG00000000712;ENSGALG00000001782;ENSGALG00000001812;ENSGALG00000001916;ENSGALG00000002375;ENSGALG00000002403;ENSGALG00000002515;ENSGALG00000002554;ENSGALG00000002556;ENSGALG00000002649;ENSGALG00000003381;ENSGALG00000004631;ENSGALG00000005079;ENSGALG00000005713;ENSGALG00000005808;ENSGALG00000006049;ENSGALG00000006130;ENSGALG00000006424;ENSGALG00000007007;…
GO:0045669	positive regulation of osteoblast differentiation	5	48	0.0798096	0.554659	ENSGALG00000001729;ENSGALG00000007668;ENSGALG00000008014;ENSGALG00000008459;ENSGALG00000008661
GO:0032989	cellular component morphogenesis	45	755	0.0799391	0.554659	ENSGALG00000000120;ENSGALG00000000227;ENSGALG00000001503;ENSGALG00000001773;ENSGALG00000001782;ENSGALG00000001840;ENSGALG00000001916;ENSGALG00000002375;ENSGALG00000002403;ENSGALG00000002515;ENSGALG00000002556;ENSGALG00000002655;ENSGALG00000002886;ENSGALG00000003521;ENSGALG00000004155;ENSGALG00000004631;ENSGALG00000005079;ENSGALG00000005438;ENSGALG00000005483;ENSGALG00000005678;ENSGALG00000006049;…
GO:0009144	purine nucleoside triphosphate metabolic process	13	175	0.0800633	0.554659	ENSGALG00000001992;ENSGALG00000005057;ENSGALG00000005704;ENSGALG00000005789;ENSGALG00000006899;ENSGALG00000008606;ENSGALG00000010010;ENSGALG00000012624;ENSGALG00000013191;ENSGALG00000014121;ENSGALG00000014906;ENSGALG00000015303;ENSGALG00000025907
GO:0032879	regulation of localization	91	1641	0.0800751	0.554659	ENSGALG00000000120;ENSGALG00000000209;ENSGALG00000000712;ENSGALG00000000724;ENSGALG00000001472;ENSGALG00000001729;ENSGALG00000001782;ENSGALG00000001812;ENSGALG00000001840;ENSGALG00000001947;ENSGALG00000001964;ENSGALG00000002016;ENSGALG00000002364;ENSGALG00000002375;ENSGALG00000002539;ENSGALG00000002583;ENSGALG00000002588;ENSGALG00000002618;ENSGALG00000002655;ENSGALG00000002886;ENSGALG00000002893;…
GO:0000394	RNA splicing, via endonucleolytic cleavage and ligation	2	10	0.0806506	0.554659	ENSGALG00000004782;ENSGALG00000007370
GO:0001845	phagolysosome assembly	2	10	0.0806506	0.554659	ENSGALG00000000769;ENSGALG00000005902
GO:0002888	positive regulation of myeloid leukocyte mediated immunity	2	10	0.0806506	0.554659	ENSGALG00000007511;ENSGALG00000012052
GO:0006123	mitochondrial electron transport, cytochrome c to oxygen	2	10	0.0806506	0.554659	ENSGALG00000014121;ENSGALG00000015303
GO:0010454	negative regulation of cell fate commitment	2	10	0.0806506	0.554659	ENSGALG00000010500;ENSGALG00000010721
GO:0010614	negative regulation of cardiac muscle hypertrophy	2	10	0.0806506	0.554659	ENSGALG00000000120;ENSGALG00000002375
GO:0010623	programmed cell death involved in cell development	2	10	0.0806506	0.554659	ENSGALG00000005688;ENSGALG00000026207
GO:0010832	negative regulation of myotube differentiation	2	10	0.0806506	0.554659	ENSGALG00000002375;ENSGALG00000002886
GO:0010888	negative regulation of lipid storage	2	10	0.0806506	0.554659	ENSGALG00000002588;ENSGALG00000002655
GO:0016139	glycoside catabolic process	2	10	0.0806506	0.554659	ENSGALG00000002542;ENSGALG00000004948
GO:0019184	nonribosomal peptide biosynthetic process	2	10	0.0806506	0.554659	ENSGALG00000006565;ENSGALG00000012338
GO:0019646	aerobic electron transport chain	2	10	0.0806506	0.554659	ENSGALG00000014121;ENSGALG00000015303
GO:0033690	positive regulation of osteoblast proliferation	2	10	0.0806506	0.554659	ENSGALG00000002655;ENSGALG00000008661
GO:0036363	transforming growth factor beta activation	2	10	0.0806506	0.554659	ENSGALG00000002655;ENSGALG00000011141
GO:0048240	sperm capacitation	2	10	0.0806506	0.554659	ENSGALG00000006689;ENSGALG00000026384
GO:0048505	regulation of timing of cell differentiation	2	10	0.0806506	0.554659	ENSGALG00000002375;ENSGALG00000015305
GO:0051601	exocyst localization	2	10	0.0806506	0.554659	ENSGALG00000007546;ENSGALG00000009847
GO:0055015	ventricular cardiac muscle cell development	2	10	0.0806506	0.554659	ENSGALG00000000120;ENSGALG00000002886
GO:0060433	bronchus development	2	10	0.0806506	0.554659	ENSGALG00000004386;ENSGALG00000013424
GO:0060736	prostate gland growth	2	10	0.0806506	0.554659	ENSGALG00000004386;ENSGALG00000015407
GO:0060767	epithelial cell proliferation involved in prostate gland development	2	10	0.0806506	0.554659	ENSGALG00000002375;ENSGALG00000004386
GO:0090179	planar cell polarity pathway involved in neural tube closure	2	10	0.0806506	0.554659	ENSGALG00000004249;ENSGALG00000009064
GO:1903543	positive regulation of exosomal secretion	2	10	0.0806506	0.554659	ENSGALG00000005902;ENSGALG00000016480
GO:1904152	regulation of retrograde protein transport, ER to cytosol	2	10	0.0806506	0.554659	ENSGALG00000008172;ENSGALG00000015775
GO:0045055	regulated exocytosis	11	142	0.0811801	0.554659	ENSGALG00000001872;ENSGALG00000002375;ENSGALG00000006695;ENSGALG00000007268;ENSGALG00000007511;ENSGALG00000010820;ENSGALG00000011673;ENSGALG00000012052;ENSGALG00000012890;ENSGALG00000012894;ENSGALG00000026446
GO:0000904	cell morphogenesis involved in differentiation	30	477	0.0812552	0.554659	ENSGALG00000000227;ENSGALG00000001503;ENSGALG00000001840;ENSGALG00000001916;ENSGALG00000002375;ENSGALG00000002403;ENSGALG00000002515;ENSGALG00000002556;ENSGALG00000002655;ENSGALG00000004631;ENSGALG00000005079;ENSGALG00000005438;ENSGALG00000005678;ENSGALG00000006708;ENSGALG00000007007;ENSGALG00000007184;ENSGALG00000007527;ENSGALG00000007668;ENSGALG00000007927;ENSGALG00000008257;ENSGALG00000008263;…
GO:0042981	regulation of apoptotic process	48	813	0.0817215	0.554659	ENSGALG00000000120;ENSGALG00000000186;ENSGALG00000000209;ENSGALG00000000497;ENSGALG00000001882;ENSGALG00000002016;ENSGALG00000002143;ENSGALG00000002375;ENSGALG00000002515;ENSGALG00000002556;ENSGALG00000002583;ENSGALG00000002655;ENSGALG00000002886;ENSGALG00000004386;ENSGALG00000004631;ENSGALG00000004856;ENSGALG00000005505;ENSGALG00000005701;ENSGALG00000005909;ENSGALG00000006049;ENSGALG00000006480;…
GO:0006163	purine nucleotide metabolic process	20	297	0.0818937	0.554659	ENSGALG00000001711;ENSGALG00000001895;ENSGALG00000001992;ENSGALG00000003837;ENSGALG00000004908;ENSGALG00000005057;ENSGALG00000005704;ENSGALG00000005789;ENSGALG00000006431;ENSGALG00000006899;ENSGALG00000008606;ENSGALG00000010010;ENSGALG00000011285;ENSGALG00000012624;ENSGALG00000013191;ENSGALG00000014121;ENSGALG00000014906;ENSGALG00000015303;ENSGALG00000025907;ENSGALG00000027269
GO:0006887	exocytosis	16	227	0.0819704	0.554659	ENSGALG00000001872;ENSGALG00000002375;ENSGALG00000003487;ENSGALG00000005902;ENSGALG00000006695;ENSGALG00000007268;ENSGALG00000007511;ENSGALG00000007546;ENSGALG00000009847;ENSGALG00000010820;ENSGALG00000011673;ENSGALG00000012052;ENSGALG00000012890;ENSGALG00000012894;ENSGALG00000016480;ENSGALG00000026446
GO:0045596	negative regulation of cell differentiation	27	423	0.0825245	0.554659	ENSGALG00000000712;ENSGALG00000002375;ENSGALG00000002588;ENSGALG00000002655;ENSGALG00000002886;ENSGALG00000003396;ENSGALG00000004386;ENSGALG00000004631;ENSGALG00000004640;ENSGALG00000004662;ENSGALG00000005808;ENSGALG00000005909;ENSGALG00000006062;ENSGALG00000006462;ENSGALG00000006898;ENSGALG00000007184;ENSGALG00000007668;ENSGALG00000008018;ENSGALG00000008263;ENSGALG00000010500;ENSGALG00000010721;…
GO:0040013	negative regulation of locomotion	14	193	0.082906	0.554659	ENSGALG00000000120;ENSGALG00000003521;ENSGALG00000005696;ENSGALG00000006049;ENSGALG00000006061;ENSGALG00000006689;ENSGALG00000006695;ENSGALG00000007177;ENSGALG00000007527;ENSGALG00000011209;ENSGALG00000014687;ENSGALG00000015297;ENSGALG00000015572;ENSGALG00000017011
GO:0008033	tRNA processing	8	94	0.0829738	0.554659	ENSGALG00000001947;ENSGALG00000002354;ENSGALG00000004782;ENSGALG00000007370;ENSGALG00000009119;ENSGALG00000009169;ENSGALG00000017368;ENSGALG00000029118
GO:0045995	regulation of embryonic development	8	94	0.0829738	0.554659	ENSGALG00000002375;ENSGALG00000004249;ENSGALG00000004386;ENSGALG00000005909;ENSGALG00000007668;ENSGALG00000008018;ENSGALG00000009064;ENSGALG00000013424
GO:1990845	adaptive thermogenesis	8	94	0.0829738	0.554659	ENSGALG00000000724;ENSGALG00000002375;ENSGALG00000003891;ENSGALG00000005696;ENSGALG00000008014;ENSGALG00000008949;ENSGALG00000010005;ENSGALG00000015803
GO:0016043	cellular component organization	217	4169	0.0829878	0.554659	ENSGALG00000000112;ENSGALG00000000120;ENSGALG00000000137;ENSGALG00000000209;ENSGALG00000000227;ENSGALG00000000551;ENSGALG00000000672;ENSGALG00000000712;ENSGALG00000000723;ENSGALG00000000769;ENSGALG00000000944;ENSGALG00000001450;ENSGALG00000001472;ENSGALG00000001491;ENSGALG00000001503;ENSGALG00000001563;ENSGALG00000001773;ENSGALG00000001782;ENSGALG00000001801;ENSGALG00000001812;ENSGALG00000001840;…
GO:0033002	muscle cell proliferation	9	110	0.0832441	0.554659	ENSGALG00000000120;ENSGALG00000002375;ENSGALG00000002588;ENSGALG00000002886;ENSGALG00000003521;ENSGALG00000005483;ENSGALG00000008883;ENSGALG00000014329;ENSGALG00000014976
GO:0071840	cellular component organization or biogenesis	223	4292	0.083444	0.554659	ENSGALG00000000112;ENSGALG00000000120;ENSGALG00000000137;ENSGALG00000000209;ENSGALG00000000227;ENSGALG00000000551;ENSGALG00000000672;ENSGALG00000000712;ENSGALG00000000723;ENSGALG00000000769;ENSGALG00000000944;ENSGALG00000001450;ENSGALG00000001472;ENSGALG00000001491;ENSGALG00000001503;ENSGALG00000001563;ENSGALG00000001773;ENSGALG00000001782;ENSGALG00000001801;ENSGALG00000001812;ENSGALG00000001840;…
GO:0006469	negative regulation of protein kinase activity	11	143	0.0843417	0.554659	ENSGALG00000000523;ENSGALG00000002016;ENSGALG00000004856;ENSGALG00000004999;ENSGALG00000007527;ENSGALG00000007668;ENSGALG00000011228;ENSGALG00000014687;ENSGALG00000023066;ENSGALG00000028318;ENSGALG00000029077
GO:0072593	reactive oxygen species metabolic process	11	143	0.0843417	0.554659	ENSGALG00000002016;ENSGALG00000006695;ENSGALG00000007511;ENSGALG00000008606;ENSGALG00000008661;ENSGALG00000008663;ENSGALG00000008952;ENSGALG00000011149;ENSGALG00000015286;ENSGALG00000015297;ENSGALG00000026757
GO:0031327	negative regulation of cellular biosynthetic process	54	930	0.0854716	0.554659	ENSGALG00000000583;ENSGALG00000000713;ENSGALG00000001729;ENSGALG00000001826;ENSGALG00000002375;ENSGALG00000002588;ENSGALG00000002886;ENSGALG00000003396;ENSGALG00000003786;ENSGALG00000003891;ENSGALG00000004189;ENSGALG00000004386;ENSGALG00000004640;ENSGALG00000004999;ENSGALG00000005016;ENSGALG00000005105;ENSGALG00000005297;ENSGALG00000005354;ENSGALG00000005698;ENSGALG00000005909;ENSGALG00000006480;…
GO:0003208	cardiac ventricle morphogenesis	5	49	0.0855449	0.554659	ENSGALG00000000120;ENSGALG00000002375;ENSGALG00000002649;ENSGALG00000002886;ENSGALG00000003521
GO:0031397	negative regulation of protein ubiquitination	5	49	0.0855449	0.554659	ENSGALG00000001782;ENSGALG00000004640;ENSGALG00000005292;ENSGALG00000006411;ENSGALG00000023066
GO:1902117	positive regulation of organelle assembly	5	49	0.0855449	0.554659	ENSGALG00000000120;ENSGALG00000004856;ENSGALG00000005368;ENSGALG00000016480;ENSGALG00000021128
GO:0006821	chloride transport	7	79	0.0856024	0.554659	ENSGALG00000000209;ENSGALG00000000745;ENSGALG00000003748;ENSGALG00000004936;ENSGALG00000012045;ENSGALG00000014695;ENSGALG00000026089
GO:0032527	protein exit from endoplasmic reticulum	4	35	0.0859279	0.554659	ENSGALG00000002364;ENSGALG00000008172;ENSGALG00000015775;ENSGALG00000016806
GO:0045005	DNA-dependent DNA replication maintenance of fidelity	4	35	0.0859279	0.554659	ENSGALG00000000708;ENSGALG00000006123;ENSGALG00000015589;ENSGALG00000017211
GO:0060038	cardiac muscle cell proliferation	4	35	0.0859279	0.554659	ENSGALG00000000120;ENSGALG00000002375;ENSGALG00000002886;ENSGALG00000014976
GO:0001890	placenta development	3	22	0.0868049	0.554659	ENSGALG00000002588;ENSGALG00000008018;ENSGALG00000010646
GO:0007520	myoblast fusion	3	22	0.0868049	0.554659	ENSGALG00000012570;ENSGALG00000015464;ENSGALG00000016176
GO:0032350	regulation of hormone metabolic process	3	22	0.0868049	0.554659	ENSGALG00000002893;ENSGALG00000008883;ENSGALG00000012304
GO:0060740	prostate gland epithelium morphogenesis	3	22	0.0868049	0.554659	ENSGALG00000002375;ENSGALG00000004386;ENSGALG00000007668
GO:2000144	positive regulation of DNA-templated transcription, initiation	3	22	0.0868049	0.554659	ENSGALG00000002886;ENSGALG00000006809;ENSGALG00000008014
GO:0022904	respiratory electron transport chain	6	64	0.0868753	0.554659	ENSGALG00000005704;ENSGALG00000005789;ENSGALG00000008606;ENSGALG00000013191;ENSGALG00000014121;ENSGALG00000015303
GO:0001816	cytokine production	24	371	0.0869436	0.554659	ENSGALG00000000209;ENSGALG00000000769;ENSGALG00000001729;ENSGALG00000002016;ENSGALG00000002375;ENSGALG00000002655;ENSGALG00000003396;ENSGALG00000003837;ENSGALG00000004629;ENSGALG00000004958;ENSGALG00000006378;ENSGALG00000008014;ENSGALG00000008257;ENSGALG00000008267;ENSGALG00000010313;ENSGALG00000010820;ENSGALG00000011141;ENSGALG00000011149;ENSGALG00000011872;ENSGALG00000012304;ENSGALG00000014976;…
GO:1990138	neuron projection extension	9	111	0.0869459	0.554659	ENSGALG00000000227;ENSGALG00000001782;ENSGALG00000001916;ENSGALG00000002403;ENSGALG00000002515;ENSGALG00000004631;ENSGALG00000005079;ENSGALG00000006424;ENSGALG00000008459
GO:0031214	biomineral tissue development	8	95	0.0870026	0.554659	ENSGALG00000001729;ENSGALG00000002375;ENSGALG00000004386;ENSGALG00000007668;ENSGALG00000008014;ENSGALG00000008459;ENSGALG00000008661;ENSGALG00000017295
GO:0043161	proteasome-mediated ubiquitin-dependent protein catabolic process	19	282	0.0878547	0.554659	ENSGALG00000001782;ENSGALG00000002180;ENSGALG00000002649;ENSGALG00000004611;ENSGALG00000004629;ENSGALG00000004657;ENSGALG00000004806;ENSGALG00000005292;ENSGALG00000006411;ENSGALG00000006474;ENSGALG00000008172;ENSGALG00000008254;ENSGALG00000008274;ENSGALG00000008435;ENSGALG00000008946;ENSGALG00000012311;ENSGALG00000014067;ENSGALG00000015775;ENSGALG00000017011
GO:0033157	regulation of intracellular protein transport	10	128	0.0894501	0.554659	ENSGALG00000000209;ENSGALG00000000712;ENSGALG00000002016;ENSGALG00000002364;ENSGALG00000005105;ENSGALG00000007021;ENSGALG00000008172;ENSGALG00000008883;ENSGALG00000015775;ENSGALG00000016806
GO:0048675	axon extension	7	80	0.0901396	0.554659	ENSGALG00000000227;ENSGALG00000001916;ENSGALG00000002403;ENSGALG00000002515;ENSGALG00000004631;ENSGALG00000005079;ENSGALG00000008459
GO:0050896	response to stimulus	275	5369	0.0904804	0.554659	ENSGALG00000000112;ENSGALG00000000120;ENSGALG00000000209;ENSGALG00000000227;ENSGALG00000000523;ENSGALG00000000551;ENSGALG00000000678;ENSGALG00000000708;ENSGALG00000000712;ENSGALG00000000713;ENSGALG00000000721;ENSGALG00000000769;ENSGALG00000001028;ENSGALG00000001042;ENSGALG00000001320;ENSGALG00000001325;ENSGALG00000001450;ENSGALG00000001472;ENSGALG00000001521;ENSGALG00000001545;ENSGALG00000001563;…
GO:0006893	Golgi to plasma membrane transport	5	50	0.0914906	0.554659	ENSGALG00000002364;ENSGALG00000006101;ENSGALG00000007546;ENSGALG00000009847;ENSGALG00000014640
GO:0014855	striated muscle cell proliferation	5	50	0.0914906	0.554659	ENSGALG00000000120;ENSGALG00000002375;ENSGALG00000002588;ENSGALG00000002886;ENSGALG00000014976
GO:0051289	protein homotetramerization	5	50	0.0914906	0.554659	ENSGALG00000005766;ENSGALG00000006367;ENSGALG00000006627;ENSGALG00000009714;ENSGALG00000011209
GO:0009058	biosynthetic process	198	3795	0.0915623	0.554659	ENSGALG00000000112;ENSGALG00000000120;ENSGALG00000000209;ENSGALG00000000583;ENSGALG00000000672;ENSGALG00000000678;ENSGALG00000000703;ENSGALG00000000708;ENSGALG00000000713;ENSGALG00000000724;ENSGALG00000000769;ENSGALG00000000944;ENSGALG00000001031;ENSGALG00000001518;ENSGALG00000001563;ENSGALG00000001577;ENSGALG00000001611;ENSGALG00000001711;ENSGALG00000001729;ENSGALG00000001773;ENSGALG00000001801;…
GO:0099565	chemical synaptic transmission, postsynaptic	6	65	0.0920359	0.554659	ENSGALG00000001450;ENSGALG00000001716;ENSGALG00000004936;ENSGALG00000006642;ENSGALG00000008898;ENSGALG00000012890
GO:1905269	positive regulation of chromatin organization	6	65	0.0920359	0.554659	ENSGALG00000000551;ENSGALG00000003786;ENSGALG00000005105;ENSGALG00000006818;ENSGALG00000008014;ENSGALG00000010659
GO:0019058	viral life cycle	10	129	0.0930342	0.554659	ENSGALG00000000708;ENSGALG00000000712;ENSGALG00000002375;ENSGALG00000002655;ENSGALG00000005902;ENSGALG00000007527;ENSGALG00000011280;ENSGALG00000014280;ENSGALG00000015304;ENSGALG00000017011
GO:0006303	double-strand break repair via nonhomologous end joining	4	36	0.0931764	0.554659	ENSGALG00000004640;ENSGALG00000008938;ENSGALG00000017211;ENSGALG00000025907
GO:0031960	response to corticosteroid	4	36	0.0931764	0.554659	ENSGALG00000001916;ENSGALG00000002878;ENSGALG00000004418;ENSGALG00000017212
GO:0043551	regulation of phosphatidylinositol 3-kinase activity	4	36	0.0931764	0.554659	ENSGALG00000001840;ENSGALG00000007557;ENSGALG00000010335;ENSGALG00000011724
GO:0046889	positive regulation of lipid biosynthetic process	4	36	0.0931764	0.554659	ENSGALG00000000703;ENSGALG00000002016;ENSGALG00000005696;ENSGALG00000008661
GO:0051384	response to glucocorticoid	4	36	0.0931764	0.554659	ENSGALG00000001916;ENSGALG00000002878;ENSGALG00000004418;ENSGALG00000017212
GO:0019637	organophosphate metabolic process	42	708	0.0933043	0.554659	ENSGALG00000001042;ENSGALG00000001711;ENSGALG00000001840;ENSGALG00000001895;ENSGALG00000001964;ENSGALG00000001992;ENSGALG00000002016;ENSGALG00000002099;ENSGALG00000002583;ENSGALG00000003837;ENSGALG00000004908;ENSGALG00000005057;ENSGALG00000005505;ENSGALG00000005696;ENSGALG00000005701;ENSGALG00000005704;ENSGALG00000005789;ENSGALG00000006431;ENSGALG00000006872;ENSGALG00000006899;ENSGALG00000007474;…
GO:1902679	negative regulation of RNA biosynthetic process	45	765	0.093718	0.554659	ENSGALG00000000583;ENSGALG00000000713;ENSGALG00000001826;ENSGALG00000002375;ENSGALG00000002588;ENSGALG00000002886;ENSGALG00000003396;ENSGALG00000003786;ENSGALG00000003891;ENSGALG00000004189;ENSGALG00000004386;ENSGALG00000004640;ENSGALG00000004999;ENSGALG00000005016;ENSGALG00000005105;ENSGALG00000005354;ENSGALG00000005698;ENSGALG00000005909;ENSGALG00000006480;ENSGALG00000006806;ENSGALG00000007184;…
GO:1903507	negative regulation of nucleic acid-templated transcription	45	765	0.093718	0.554659	ENSGALG00000000583;ENSGALG00000000713;ENSGALG00000001826;ENSGALG00000002375;ENSGALG00000002588;ENSGALG00000002886;ENSGALG00000003396;ENSGALG00000003786;ENSGALG00000003891;ENSGALG00000004189;ENSGALG00000004386;ENSGALG00000004640;ENSGALG00000004999;ENSGALG00000005016;ENSGALG00000005105;ENSGALG00000005354;ENSGALG00000005698;ENSGALG00000005909;ENSGALG00000006480;ENSGALG00000006806;ENSGALG00000007184;…
GO:0001544	initiation of primordial ovarian follicle growth	1	2	0.094012	0.554659	ENSGALG00000015297
GO:0001997	positive regulation of the force of heart contraction by epinephrine-norepinephrine	1	2	0.094012	0.554659	ENSGALG00000008949
GO:0002339	B cell selection	1	2	0.094012	0.554659	ENSGALG00000004958
GO:0003062	regulation of heart rate by chemical signal	1	2	0.094012	0.554659	ENSGALG00000003521
GO:0003099	positive regulation of the force of heart contraction by chemical signal	1	2	0.094012	0.554659	ENSGALG00000008949
GO:0003165	Purkinje myocyte development	1	2	0.094012	0.554659	ENSGALG00000002886
GO:0003213	cardiac right atrium morphogenesis	1	2	0.094012	0.554659	ENSGALG00000002375
GO:0003241	growth involved in heart morphogenesis	1	2	0.094012	0.554659	ENSGALG00000002375
GO:0003285	septum secundum development	1	2	0.094012	0.554659	ENSGALG00000002886
GO:0003332	negative regulation of extracellular matrix constituent secretion	1	2	0.094012	0.554659	ENSGALG00000002375
GO:0003342	proepicardium development	1	2	0.094012	0.554659	ENSGALG00000002886
GO:0003343	septum transversum development	1	2	0.094012	0.554659	ENSGALG00000002886
GO:0003420	regulation of growth plate cartilage chondrocyte proliferation	1	2	0.094012	0.554659	ENSGALG00000017295
GO:0006436	tryptophanyl-tRNA aminoacylation	1	2	0.094012	0.554659	ENSGALG00000011228
GO:0006478	peptidyl-tyrosine sulfation	1	2	0.094012	0.554659	ENSGALG00000002598
GO:0006680	glucosylceramide catabolic process	1	2	0.094012	0.554659	ENSGALG00000002016
GO:0007079	mitotic chromosome movement towards spindle pole	1	2	0.094012	0.554659	ENSGALG00000013208
GO:0007493	endodermal cell fate determination	1	2	0.094012	0.554659	ENSGALG00000014976
GO:0007538	primary sex determination	1	2	0.094012	0.554659	ENSGALG00000004386
GO:0007542	primary sex determination, germ-line	1	2	0.094012	0.554659	ENSGALG00000004386
GO:0007624	ultradian rhythm	1	2	0.094012	0.554659	ENSGALG00000016967
GO:0008292	acetylcholine biosynthetic process	1	2	0.094012	0.554659	ENSGALG00000017216
GO:0008355	olfactory learning	1	2	0.094012	0.554659	ENSGALG00000008898
GO:0009153	purine deoxyribonucleotide biosynthetic process	1	2	0.094012	0.554659	ENSGALG00000005057
GO:0009447	putrescine catabolic process	1	2	0.094012	0.554659	ENSGALG00000016348
GO:0010046	response to mycotoxin	1	2	0.094012	0.554659	ENSGALG00000009621
GO:0010956	negative regulation of calcidiol 1-monooxygenase activity	1	2	0.094012	0.554659	ENSGALG00000012304
GO:0014052	regulation of gamma-aminobutyric acid secretion	1	2	0.094012	0.554659	ENSGALG00000008490
GO:0014054	positive regulation of gamma-aminobutyric acid secretion	1	2	0.094012	0.554659	ENSGALG00000008490
GO:0014916	regulation of lung blood pressure	1	2	0.094012	0.554659	ENSGALG00000008459
GO:0015881	creatine transmembrane transport	1	2	0.094012	0.554659	ENSGALG00000006421
GO:0015882	L-ascorbic acid transmembrane transport	1	2	0.094012	0.554659	ENSGALG00000000195
GO:0015961	diadenosine polyphosphate catabolic process	1	2	0.094012	0.554659	ENSGALG00000011285
GO:0016320	endoplasmic reticulum membrane fusion	1	2	0.094012	0.554659	ENSGALG00000002882
GO:0018992	germ-line sex determination	1	2	0.094012	0.554659	ENSGALG00000004386
GO:0019100	male germ-line sex determination	1	2	0.094012	0.554659	ENSGALG00000004386
GO:0019389	glucuronoside metabolic process	1	2	0.094012	0.554659	ENSGALG00000002542
GO:0019391	glucuronoside catabolic process	1	2	0.094012	0.554659	ENSGALG00000002542
GO:0019483	beta-alanine biosynthetic process	1	2	0.094012	0.554659	ENSGALG00000006627
GO:0019679	propionate metabolic process, methylcitrate cycle	1	2	0.094012	0.554659	ENSGALG00000007538
GO:0021586	pons maturation	1	2	0.094012	0.554659	ENSGALG00000008898
GO:0023021	termination of signal transduction	1	2	0.094012	0.554659	ENSGALG00000002016
GO:0030222	eosinophil differentiation	1	2	0.094012	0.554659	ENSGALG00000005909
GO:0030638	polyketide metabolic process	1	2	0.094012	0.554659	ENSGALG00000009714
GO:0030647	aminoglycoside antibiotic metabolic process	1	2	0.094012	0.554659	ENSGALG00000009714
GO:0031179	peptide modification	1	2	0.094012	0.554659	ENSGALG00000006565
GO:0031445	regulation of heterochromatin assembly	1	2	0.094012	0.554659	ENSGALG00000005105
GO:0031453	positive regulation of heterochromatin assembly	1	2	0.094012	0.554659	ENSGALG00000005105
GO:0031860	telomeric 3' overhang formation	1	2	0.094012	0.554659	ENSGALG00000017211
GO:0031990	mRNA export from nucleus in response to heat stress	1	2	0.094012	0.554659	ENSGALG00000005105
GO:0032240	negative regulation of nucleobase-containing compound transport	1	2	0.094012	0.554659	ENSGALG00000005105
GO:0032430	positive regulation of phospholipase A2 activity	1	2	0.094012	0.554659	ENSGALG00000001782
GO:0032487	regulation of Rap protein signal transduction	1	2	0.094012	0.554659	ENSGALG00000029077
GO:0032954	regulation of cytokinetic process	1	2	0.094012	0.554659	ENSGALG00000004856
GO:0033239	negative regulation of cellular amine metabolic process	1	2	0.094012	0.554659	ENSGALG00000001812
GO:0036123	histone H3-K9 dimethylation	1	2	0.094012	0.554659	ENSGALG00000015803
GO:0036245	cellular response to menadione	1	2	0.094012	0.554659	ENSGALG00000008920
GO:0038161	prolactin signaling pathway	1	2	0.094012	0.554659	ENSGALG00000002878
GO:0043111	replication fork arrest	1	2	0.094012	0.554659	ENSGALG00000015589
GO:0043314	negative regulation of neutrophil degranulation	1	2	0.094012	0.554659	ENSGALG00000006695
GO:0043402	glucocorticoid mediated signaling pathway	1	2	0.094012	0.554659	ENSGALG00000002878
GO:0043974	histone H3-K27 acetylation	1	2	0.094012	0.554659	ENSGALG00000006818
GO:0044334	canonical Wnt signaling pathway involved in positive regulation of epithelial to mesenchymal transition	1	2	0.094012	0.554659	ENSGALG00000008883
GO:0044336	canonical Wnt signaling pathway involved in negative regulation of apoptotic process	1	2	0.094012	0.554659	ENSGALG00000006480
GO:0044338	canonical Wnt signaling pathway involved in mesenchymal stem cell differentiation	1	2	0.094012	0.554659	ENSGALG00000009064
GO:0044597	daunorubicin metabolic process	1	2	0.094012	0.554659	ENSGALG00000009714
GO:0044598	doxorubicin metabolic process	1	2	0.094012	0.554659	ENSGALG00000009714
GO:0044868	modulation by host of viral molecular function	1	2	0.094012	0.554659	ENSGALG00000000708
GO:0045077	negative regulation of interferon-gamma biosynthetic process	1	2	0.094012	0.554659	ENSGALG00000001729
GO:0045085	negative regulation of interleukin-2 biosynthetic process	1	2	0.094012	0.554659	ENSGALG00000001729
GO:0045715	negative regulation of low-density lipoprotein particle receptor biosynthetic process	1	2	0.094012	0.554659	ENSGALG00000002655
GO:0045763	negative regulation of cellular amino acid metabolic process	1	2	0.094012	0.554659	ENSGALG00000001812
GO:0046832	negative regulation of RNA export from nucleus	1	2	0.094012	0.554659	ENSGALG00000005105
GO:0048210	Golgi vesicle fusion to target membrane	1	2	0.094012	0.554659	ENSGALG00000003487
GO:0051490	negative regulation of filopodium assembly	1	2	0.094012	0.554659	ENSGALG00000002016
GO:0051621	regulation of norepinephrine uptake	1	2	0.094012	0.554659	ENSGALG00000009621
GO:0051725	protein de-ADP-ribosylation	1	2	0.094012	0.554659	ENSGALG00000015473
GO:0051793	medium-chain fatty acid catabolic process	1	2	0.094012	0.554659	ENSGALG00000006689
GO:0060051	negative regulation of protein glycosylation	1	2	0.094012	0.554659	ENSGALG00000010746
GO:0060183	apelin receptor signaling pathway	1	2	0.094012	0.554659	ENSGALG00000004841
GO:0060221	retinal rod cell differentiation	1	2	0.094012	0.554659	ENSGALG00000004386
GO:0060290	transdifferentiation	1	2	0.094012	0.554659	ENSGALG00000004386
GO:0060313	negative regulation of blood vessel remodeling	1	2	0.094012	0.554659	ENSGALG00000006695
GO:0060382	regulation of DNA strand elongation	1	2	0.094012	0.554659	ENSGALG00000000708
GO:0060434	bronchus morphogenesis	1	2	0.094012	0.554659	ENSGALG00000013424
GO:0060516	primary prostatic bud elongation	1	2	0.094012	0.554659	ENSGALG00000004386
GO:0060532	bronchus cartilage development	1	2	0.094012	0.554659	ENSGALG00000004386
GO:0060897	neural plate regionalization	1	2	0.094012	0.554659	ENSGALG00000010774
GO:0060932	His-Purkinje system cell differentiation	1	2	0.094012	0.554659	ENSGALG00000002886
GO:0060948	cardiac vascular smooth muscle cell development	1	2	0.094012	0.554659	ENSGALG00000002375
GO:0060979	vasculogenesis involved in coronary vascular morphogenesis	1	2	0.094012	0.554659	ENSGALG00000002375
GO:0061145	lung smooth muscle development	1	2	0.094012	0.554659	ENSGALG00000004386
GO:0061428	negative regulation of transcription from RNA polymerase II promoter in response to hypoxia	1	2	0.094012	0.554659	ENSGALG00000005698
GO:0070383	DNA cytosine deamination	1	2	0.094012	0.554659	ENSGALG00000014280
GO:0070904	transepithelial L-ascorbic acid transport	1	2	0.094012	0.554659	ENSGALG00000000195
GO:0070942	neutrophil mediated cytotoxicity	1	2	0.094012	0.554659	ENSGALG00000005688
GO:0070948	regulation of neutrophil mediated cytotoxicity	1	2	0.094012	0.554659	ENSGALG00000005688
GO:0071286	cellular response to magnesium ion	1	2	0.094012	0.554659	ENSGALG00000000721
GO:0071543	diphosphoinositol polyphosphate metabolic process	1	2	0.094012	0.554659	ENSGALG00000011285
GO:0071955	recycling endosome to Golgi transport	1	2	0.094012	0.554659	ENSGALG00000016806
GO:0072008	glomerular mesangial cell differentiation	1	2	0.094012	0.554659	ENSGALG00000002375
GO:0072039	regulation of mesenchymal cell apoptotic process involved in nephron morphogenesis	1	2	0.094012	0.554659	ENSGALG00000007668
GO:0072040	negative regulation of mesenchymal cell apoptotic process involved in nephron morphogenesis	1	2	0.094012	0.554659	ENSGALG00000007668
GO:0072076	nephrogenic mesenchyme development	1	2	0.094012	0.554659	ENSGALG00000007668
GO:0072125	negative regulation of glomerular mesangial cell proliferation	1	2	0.094012	0.554659	ENSGALG00000007668
GO:0072131	kidney mesenchyme morphogenesis	1	2	0.094012	0.554659	ENSGALG00000007668
GO:0072133	metanephric mesenchyme morphogenesis	1	2	0.094012	0.554659	ENSGALG00000007668
GO:0072135	kidney mesenchymal cell proliferation	1	2	0.094012	0.554659	ENSGALG00000007668
GO:0072136	metanephric mesenchymal cell proliferation involved in metanephros development	1	2	0.094012	0.554659	ENSGALG00000007668
GO:0072144	glomerular mesangial cell development	1	2	0.094012	0.554659	ENSGALG00000002375
GO:0072289	metanephric nephron tubule formation	1	2	0.094012	0.554659	ENSGALG00000004386
GO:0090194	negative regulation of glomerulus development	1	2	0.094012	0.554659	ENSGALG00000007668
GO:0090204	protein localization to nuclear pore	1	2	0.094012	0.554659	ENSGALG00000008435
GO:0090285	negative regulation of protein glycosylation in Golgi	1	2	0.094012	0.554659	ENSGALG00000010746
GO:0090299	regulation of neural crest formation	1	2	0.094012	0.554659	ENSGALG00000004386
GO:0090300	positive regulation of neural crest formation	1	2	0.094012	0.554659	ENSGALG00000004386
GO:0097151	positive regulation of inhibitory postsynaptic potential	1	2	0.094012	0.554659	ENSGALG00000001450
GO:0097750	endosome membrane tubulation	1	2	0.094012	0.554659	ENSGALG00000008487
GO:0098737	protein insertion into plasma membrane	1	2	0.094012	0.554659	ENSGALG00000000209
GO:0098828	modulation of inhibitory postsynaptic potential	1	2	0.094012	0.554659	ENSGALG00000001450
GO:0140066	peptidyl-lysine crotonylation	1	2	0.094012	0.554659	ENSGALG00000012808
GO:1900620	acetate ester biosynthetic process	1	2	0.094012	0.554659	ENSGALG00000017216
GO:1900673	olefin metabolic process	1	2	0.094012	0.554659	ENSGALG00000008898
GO:1901145	mesenchymal cell apoptotic process involved in nephron morphogenesis	1	2	0.094012	0.554659	ENSGALG00000007668
GO:1901203	positive regulation of extracellular matrix assembly	1	2	0.094012	0.554659	ENSGALG00000004386
GO:1901674	regulation of histone H3-K27 acetylation	1	2	0.094012	0.554659	ENSGALG00000006818
GO:1901896	positive regulation of calcium-transporting ATPase activity	1	2	0.094012	0.554659	ENSGALG00000008435
GO:1901906	diadenosine pentaphosphate metabolic process	1	2	0.094012	0.554659	ENSGALG00000011285
GO:1901907	diadenosine pentaphosphate catabolic process	1	2	0.094012	0.554659	ENSGALG00000011285
GO:1901908	diadenosine hexaphosphate metabolic process	1	2	0.094012	0.554659	ENSGALG00000011285
GO:1901909	diadenosine hexaphosphate catabolic process	1	2	0.094012	0.554659	ENSGALG00000011285
GO:1901910	adenosine 5'-(hexahydrogen pentaphosphate) metabolic process	1	2	0.094012	0.554659	ENSGALG00000011285
GO:1901911	adenosine 5'-(hexahydrogen pentaphosphate) catabolic process	1	2	0.094012	0.554659	ENSGALG00000011285
GO:1902026	regulation of cartilage condensation	1	2	0.094012	0.554659	ENSGALG00000004386
GO:1902263	apoptotic process involved in embryonic digit morphogenesis	1	2	0.094012	0.554659	ENSGALG00000002375
GO:1902338	negative regulation of apoptotic process involved in morphogenesis	1	2	0.094012	0.554659	ENSGALG00000007668
GO:1902339	positive regulation of apoptotic process involved in morphogenesis	1	2	0.094012	0.554659	ENSGALG00000002375
GO:1902564	negative regulation of neutrophil activation	1	2	0.094012	0.554659	ENSGALG00000006695
GO:1902733	regulation of growth plate cartilage chondrocyte differentiation	1	2	0.094012	0.554659	ENSGALG00000017295
GO:1902738	regulation of chondrocyte differentiation involved in endochondral bone morphogenesis	1	2	0.094012	0.554659	ENSGALG00000017295
GO:1902938	regulation of intracellular calcium activated chloride channel activity	1	2	0.094012	0.554659	ENSGALG00000000209
GO:1902951	negative regulation of dendritic spine maintenance	1	2	0.094012	0.554659	ENSGALG00000000209
GO:1903041	regulation of chondrocyte hypertrophy	1	2	0.094012	0.554659	ENSGALG00000017295
GO:1903042	negative regulation of chondrocyte hypertrophy	1	2	0.094012	0.554659	ENSGALG00000017295
GO:1903070	negative regulation of ER-associated ubiquitin-dependent protein catabolic process	1	2	0.094012	0.554659	ENSGALG00000014067
GO:1903334	positive regulation of protein folding	1	2	0.094012	0.554659	ENSGALG00000014067
GO:1903553	positive regulation of extracellular exosome assembly	1	2	0.094012	0.554659	ENSGALG00000016480
GO:1903565	negative regulation of protein localization to cilium	1	2	0.094012	0.554659	ENSGALG00000001964
GO:1903593	regulation of histamine secretion by mast cell	1	2	0.094012	0.554659	ENSGALG00000012052
GO:1903595	positive regulation of histamine secretion by mast cell	1	2	0.094012	0.554659	ENSGALG00000012052
GO:1903646	positive regulation of chaperone-mediated protein folding	1	2	0.094012	0.554659	ENSGALG00000014067
GO:1903650	negative regulation of cytoplasmic transport	1	2	0.094012	0.554659	ENSGALG00000015304
GO:1903847	regulation of aorta morphogenesis	1	2	0.094012	0.554659	ENSGALG00000002375
GO:1903849	positive regulation of aorta morphogenesis	1	2	0.094012	0.554659	ENSGALG00000002375
GO:1904430	negative regulation of t-circle formation	1	2	0.094012	0.554659	ENSGALG00000006123
GO:1904505	regulation of telomere maintenance in response to DNA damage	1	2	0.094012	0.554659	ENSGALG00000006123
GO:1904506	negative regulation of telomere maintenance in response to DNA damage	1	2	0.094012	0.554659	ENSGALG00000006123
GO:1904673	negative regulation of somatic stem cell population maintenance	1	2	0.094012	0.554659	ENSGALG00000007668
GO:1904746	negative regulation of apoptotic process involved in development	1	2	0.094012	0.554659	ENSGALG00000007668
GO:1904747	positive regulation of apoptotic process involved in development	1	2	0.094012	0.554659	ENSGALG00000002375
GO:1905069	allantois development	1	2	0.094012	0.554659	ENSGALG00000007668
GO:1905258	regulation of nitrosative stress-induced intrinsic apoptotic signaling pathway	1	2	0.094012	0.554659	ENSGALG00000023066
GO:1905259	negative regulation of nitrosative stress-induced intrinsic apoptotic signaling pathway	1	2	0.094012	0.554659	ENSGALG00000023066
GO:1905457	negative regulation of lymphoid progenitor cell differentiation	1	2	0.094012	0.554659	ENSGALG00000002375
GO:1990079	cartilage homeostasis	1	2	0.094012	0.554659	ENSGALG00000015015
GO:1990180	mitochondrial tRNA 3'-end processing	1	2	0.094012	0.554659	ENSGALG00000017368
GO:1990442	intrinsic apoptotic signaling pathway in response to nitrosative stress	1	2	0.094012	0.554659	ENSGALG00000023066
GO:1990575	mitochondrial L-ornithine transmembrane transport	1	2	0.094012	0.554659	ENSGALG00000011220
GO:2000120	positive regulation of sodium-dependent phosphate transport	1	2	0.094012	0.554659	ENSGALG00000008014
GO:2000196	positive regulation of female gonad development	1	2	0.094012	0.554659	ENSGALG00000007668
GO:2000617	positive regulation of histone H3-K9 acetylation	1	2	0.094012	0.554659	ENSGALG00000008014
GO:2000642	negative regulation of early endosome to late endosome transport	1	2	0.094012	0.554659	ENSGALG00000015304
GO:2000742	regulation of anterior head development	1	2	0.094012	0.554659	ENSGALG00000010774
GO:2000744	positive regulation of anterior head development	1	2	0.094012	0.554659	ENSGALG00000010774
GO:2000872	positive regulation of progesterone secretion	1	2	0.094012	0.554659	ENSGALG00000007668
GO:2000974	negative regulation of pro-B cell differentiation	1	2	0.094012	0.554659	ENSGALG00000002375
GO:2000977	regulation of forebrain neuron differentiation	1	2	0.094012	0.554659	ENSGALG00000005909
GO:2001055	positive regulation of mesenchymal cell apoptotic process	1	2	0.094012	0.554659	ENSGALG00000015013
GO:2001200	positive regulation of dendritic cell differentiation	1	2	0.094012	0.554659	ENSGALG00000006062
GO:0046394	carboxylic acid biosynthetic process	16	232	0.0948176	0.554659	ENSGALG00000000112;ENSGALG00000000703;ENSGALG00000001992;ENSGALG00000002558;ENSGALG00000002576;ENSGALG00000005739;ENSGALG00000006565;ENSGALG00000006627;ENSGALG00000006689;ENSGALG00000007503;ENSGALG00000009714;ENSGALG00000012304;ENSGALG00000012624;ENSGALG00000016273;ENSGALG00000025907;ENSGALG00000026757
GO:0040008	regulation of growth	24	375	0.0951054	0.554659	ENSGALG00000000120;ENSGALG00000000227;ENSGALG00000001782;ENSGALG00000001826;ENSGALG00000001916;ENSGALG00000002087;ENSGALG00000002375;ENSGALG00000002515;ENSGALG00000002556;ENSGALG00000002588;ENSGALG00000002606;ENSGALG00000002886;ENSGALG00000002893;ENSGALG00000003767;ENSGALG00000004631;ENSGALG00000004640;ENSGALG00000005701;ENSGALG00000008459;ENSGALG00000008949;ENSGALG00000010668;ENSGALG00000010811;…
GO:0003161	cardiac conduction system development	2	11	0.095523	0.554659	ENSGALG00000002375;ENSGALG00000002886
GO:0014741	negative regulation of muscle hypertrophy	2	11	0.095523	0.554659	ENSGALG00000000120;ENSGALG00000002375
GO:0014866	skeletal myofibril assembly	2	11	0.095523	0.554659	ENSGALG00000004155;ENSGALG00000009844
GO:0019532	oxalate transport	2	11	0.095523	0.554659	ENSGALG00000000745;ENSGALG00000026089
GO:0021877	forebrain neuron fate commitment	2	11	0.095523	0.554659	ENSGALG00000005909;ENSGALG00000007184
GO:0030575	nuclear body organization	2	11	0.095523	0.554659	ENSGALG00000008435;ENSGALG00000012628
GO:0031065	positive regulation of histone deacetylation	2	11	0.095523	0.554659	ENSGALG00000000551;ENSGALG00000010659
GO:0032486	Rap protein signal transduction	2	11	0.095523	0.554659	ENSGALG00000006061;ENSGALG00000029077
GO:0036092	phosphatidylinositol-3-phosphate biosynthetic process	2	11	0.095523	0.554659	ENSGALG00000002583;ENSGALG00000005505
GO:0040034	regulation of development, heterochronic	2	11	0.095523	0.554659	ENSGALG00000002375;ENSGALG00000015305
GO:0042402	cellular biogenic amine catabolic process	2	11	0.095523	0.554659	ENSGALG00000007503;ENSGALG00000016348
GO:0042407	cristae formation	2	11	0.095523	0.554659	ENSGALG00000015783;ENSGALG00000016345
GO:0042559	pteridine-containing compound biosynthetic process	2	11	0.095523	0.554659	ENSGALG00000006367;ENSGALG00000026757
GO:0051546	keratinocyte migration	2	11	0.095523	0.554659	ENSGALG00000002588;ENSGALG00000015215
GO:0060347	heart trabecula formation	2	11	0.095523	0.554659	ENSGALG00000000120;ENSGALG00000002886
GO:0070633	transepithelial transport	2	11	0.095523	0.554659	ENSGALG00000000195;ENSGALG00000026089
GO:0070989	oxidative demethylation	2	11	0.095523	0.554659	ENSGALG00000001320;ENSGALG00000001325
GO:0090178	regulation of establishment of planar polarity involved in neural tube closure	2	11	0.095523	0.554659	ENSGALG00000004249;ENSGALG00000009064
GO:1902259	regulation of delayed rectifier potassium channel activity	2	11	0.095523	0.554659	ENSGALG00000008435;ENSGALG00000017012
GO:1903306	negative regulation of regulated secretory pathway	2	11	0.095523	0.554659	ENSGALG00000002375;ENSGALG00000006695
GO:1903541	regulation of exosomal secretion	2	11	0.095523	0.554659	ENSGALG00000005902;ENSGALG00000016480
GO:1905331	negative regulation of morphogenesis of an epithelium	2	11	0.095523	0.554659	ENSGALG00000003767;ENSGALG00000007668
GO:2000052	positive regulation of non-canonical Wnt signaling pathway	2	11	0.095523	0.554659	ENSGALG00000003767;ENSGALG00000015768
GO:2000678	negative regulation of transcription regulatory region DNA binding	2	11	0.095523	0.554659	ENSGALG00000004640;ENSGALG00000015013
GO:0006952	defense response	39	653	0.0956238	0.554659	ENSGALG00000000112;ENSGALG00000000769;ENSGALG00000001472;ENSGALG00000001521;ENSGALG00000001729;ENSGALG00000001782;ENSGALG00000002016;ENSGALG00000002375;ENSGALG00000002554;ENSGALG00000002588;ENSGALG00000003837;ENSGALG00000004221;ENSGALG00000004557;ENSGALG00000004629;ENSGALG00000005305;ENSGALG00000005678;ENSGALG00000005688;ENSGALG00000006378;ENSGALG00000006565;ENSGALG00000006642;ENSGALG00000006695;…
GO:0032467	positive regulation of cytokinesis	3	23	0.0964147	0.55565	ENSGALG00000004856;ENSGALG00000012561;ENSGALG00000012627
GO:0033120	positive regulation of RNA splicing	3	23	0.0964147	0.55565	ENSGALG00000002087;ENSGALG00000012628;ENSGALG00000015200
GO:0046856	phosphatidylinositol dephosphorylation	3	23	0.0964147	0.55565	ENSGALG00000001042;ENSGALG00000001964;ENSGALG00000010493
GO:0060421	positive regulation of heart growth	3	23	0.0964147	0.55565	ENSGALG00000000120;ENSGALG00000002375;ENSGALG00000014976
GO:0060512	prostate gland morphogenesis	3	23	0.0964147	0.55565	ENSGALG00000002375;ENSGALG00000004386;ENSGALG00000007668
GO:0090114	COPII-coated vesicle budding	3	23	0.0964147	0.55565	ENSGALG00000002364;ENSGALG00000005722;ENSGALG00000006417
GO:0017157	regulation of exocytosis	10	130	0.0967027	0.556714	ENSGALG00000002375;ENSGALG00000003487;ENSGALG00000005902;ENSGALG00000006695;ENSGALG00000007511;ENSGALG00000012052;ENSGALG00000012890;ENSGALG00000012894;ENSGALG00000016480;ENSGALG00000026446
GO:0006886	intracellular protein transport	38	635	0.096897	0.557236	ENSGALG00000000209;ENSGALG00000000533;ENSGALG00000000712;ENSGALG00000000723;ENSGALG00000000769;ENSGALG00000001521;ENSGALG00000001545;ENSGALG00000001950;ENSGALG00000002016;ENSGALG00000002087;ENSGALG00000002364;ENSGALG00000002606;ENSGALG00000003487;ENSGALG00000004845;ENSGALG00000004856;ENSGALG00000004918;ENSGALG00000005070;ENSGALG00000005105;ENSGALG00000005722;ENSGALG00000005869;ENSGALG00000005902;…
GO:0022412	cellular process involved in reproduction in multicellular organism	14	198	0.0970653	0.557607	ENSGALG00000001472;ENSGALG00000001721;ENSGALG00000001773;ENSGALG00000001916;ENSGALG00000006689;ENSGALG00000007668;ENSGALG00000010659;ENSGALG00000011722;ENSGALG00000012808;ENSGALG00000015297;ENSGALG00000015775;ENSGALG00000015803;ENSGALG00000016327;ENSGALG00000026384
GO:0040007	growth	35	579	0.0972255	0.557849	ENSGALG00000000120;ENSGALG00000000227;ENSGALG00000001782;ENSGALG00000001826;ENSGALG00000001916;ENSGALG00000002087;ENSGALG00000002375;ENSGALG00000002403;ENSGALG00000002515;ENSGALG00000002556;ENSGALG00000002588;ENSGALG00000002606;ENSGALG00000002886;ENSGALG00000002893;ENSGALG00000003767;ENSGALG00000004386;ENSGALG00000004631;ENSGALG00000004640;ENSGALG00000005079;ENSGALG00000005701;ENSGALG00000006424;…
GO:0006644	phospholipid metabolic process	19	286	0.0973668	0.557849	ENSGALG00000001042;ENSGALG00000001840;ENSGALG00000001964;ENSGALG00000002016;ENSGALG00000002583;ENSGALG00000005505;ENSGALG00000005696;ENSGALG00000005701;ENSGALG00000006872;ENSGALG00000007474;ENSGALG00000007557;ENSGALG00000009130;ENSGALG00000010335;ENSGALG00000010493;ENSGALG00000011724;ENSGALG00000013189;ENSGALG00000014976;ENSGALG00000020057;ENSGALG00000023517
GO:0070887	cellular response to chemical stimulus	97	1777	0.0974187	0.557849	ENSGALG00000000120;ENSGALG00000000209;ENSGALG00000000721;ENSGALG00000000769;ENSGALG00000001042;ENSGALG00000001472;ENSGALG00000001521;ENSGALG00000001773;ENSGALG00000001782;ENSGALG00000001882;ENSGALG00000001916;ENSGALG00000001992;ENSGALG00000002016;ENSGALG00000002375;ENSGALG00000002550;ENSGALG00000002556;ENSGALG00000002588;ENSGALG00000002878;ENSGALG00000002886;ENSGALG00000002893;ENSGALG00000003487;…
GO:0043200	response to amino acid	5	51	0.0976433	0.558541	ENSGALG00000004936;ENSGALG00000008014;ENSGALG00000008898;ENSGALG00000015286;ENSGALG00000017204
GO:0031647	regulation of protein stability	13	181	0.0977543	0.558581	ENSGALG00000000209;ENSGALG00000000723;ENSGALG00000001954;ENSGALG00000002180;ENSGALG00000002364;ENSGALG00000003427;ENSGALG00000006198;ENSGALG00000006411;ENSGALG00000006969;ENSGALG00000008435;ENSGALG00000008974;ENSGALG00000010343;ENSGALG00000015013
GO:0019953	sexual reproduction	25	395	0.0988746	0.564383	ENSGALG00000000672;ENSGALG00000001472;ENSGALG00000001721;ENSGALG00000001773;ENSGALG00000002158;ENSGALG00000004386;ENSGALG00000006565;ENSGALG00000006689;ENSGALG00000006934;ENSGALG00000008257;ENSGALG00000008898;ENSGALG00000010659;ENSGALG00000011722;ENSGALG00000012049;ENSGALG00000012808;ENSGALG00000014916;ENSGALG00000015200;ENSGALG00000015297;ENSGALG00000015606;ENSGALG00000015775;ENSGALG00000015803;…
GO:2000377	regulation of reactive oxygen species metabolic process	7	82	0.0996117	0.567987	ENSGALG00000002016;ENSGALG00000006695;ENSGALG00000007511;ENSGALG00000008663;ENSGALG00000008952;ENSGALG00000015297;ENSGALG00000026757
GO:0016053	organic acid biosynthetic process	16	234	0.100293	0.571189	ENSGALG00000000112;ENSGALG00000000703;ENSGALG00000001992;ENSGALG00000002558;ENSGALG00000002576;ENSGALG00000005739;ENSGALG00000006565;ENSGALG00000006627;ENSGALG00000006689;ENSGALG00000007503;ENSGALG00000009714;ENSGALG00000012304;ENSGALG00000012624;ENSGALG00000016273;ENSGALG00000025907;ENSGALG00000026757
GO:0001649	osteoblast differentiation	10	131	0.100455	0.571189	ENSGALG00000001729;ENSGALG00000002375;ENSGALG00000007668;ENSGALG00000008014;ENSGALG00000008018;ENSGALG00000008459;ENSGALG00000008661;ENSGALG00000009064;ENSGALG00000010721;ENSGALG00000017295
GO:0051179	localization	212	4092	0.100588	0.571189	ENSGALG00000000120;ENSGALG00000000195;ENSGALG00000000209;ENSGALG00000000533;ENSGALG00000000695;ENSGALG00000000703;ENSGALG00000000712;ENSGALG00000000721;ENSGALG00000000723;ENSGALG00000000724;ENSGALG00000000745;ENSGALG00000000769;ENSGALG00000001472;ENSGALG00000001521;ENSGALG00000001545;ENSGALG00000001563;ENSGALG00000001689;ENSGALG00000001729;ENSGALG00000001782;ENSGALG00000001801;ENSGALG00000001812;…
GO:0030850	prostate gland development	4	37	0.100704	0.571189	ENSGALG00000002375;ENSGALG00000004386;ENSGALG00000007668;ENSGALG00000015407
GO:0042446	hormone biosynthetic process	4	37	0.100704	0.571189	ENSGALG00000002893;ENSGALG00000010736;ENSGALG00000012304;ENSGALG00000017216
GO:0009161	ribonucleoside monophosphate metabolic process	13	182	0.100918	0.571796	ENSGALG00000001992;ENSGALG00000004908;ENSGALG00000005057;ENSGALG00000005704;ENSGALG00000005789;ENSGALG00000006899;ENSGALG00000008606;ENSGALG00000011285;ENSGALG00000012624;ENSGALG00000013191;ENSGALG00000014121;ENSGALG00000015303;ENSGALG00000025907
GO:0051216	cartilage development	11	148	0.101277	0.573134	ENSGALG00000000120;ENSGALG00000004386;ENSGALG00000006725;ENSGALG00000008018;ENSGALG00000008459;ENSGALG00000008661;ENSGALG00000015013;ENSGALG00000015015;ENSGALG00000015208;ENSGALG00000016478;ENSGALG00000017295
GO:0007548	sex differentiation	12	165	0.101367	0.573134	ENSGALG00000001916;ENSGALG00000004386;ENSGALG00000006480;ENSGALG00000006934;ENSGALG00000007668;ENSGALG00000008014;ENSGALG00000008257;ENSGALG00000010659;ENSGALG00000014976;ENSGALG00000015208;ENSGALG00000015297;ENSGALG00000016327
GO:0045934	negative regulation of nucleobase-containing compound metabolic process	52	904	0.101741	0.574643	ENSGALG00000000583;ENSGALG00000000713;ENSGALG00000001826;ENSGALG00000002375;ENSGALG00000002588;ENSGALG00000002886;ENSGALG00000003396;ENSGALG00000003786;ENSGALG00000003891;ENSGALG00000004189;ENSGALG00000004386;ENSGALG00000004640;ENSGALG00000004999;ENSGALG00000005016;ENSGALG00000005105;ENSGALG00000005354;ENSGALG00000005698;ENSGALG00000005909;ENSGALG00000006123;ENSGALG00000006480;ENSGALG00000006806;…
GO:0019079	viral genome replication	6	67	0.102841	0.580251	ENSGALG00000000708;ENSGALG00000000712;ENSGALG00000002375;ENSGALG00000007527;ENSGALG00000011280;ENSGALG00000014280
GO:0009123	nucleoside monophosphate metabolic process	14	200	0.103122	0.581226	ENSGALG00000001992;ENSGALG00000004908;ENSGALG00000005057;ENSGALG00000005704;ENSGALG00000005789;ENSGALG00000006899;ENSGALG00000008606;ENSGALG00000011285;ENSGALG00000012624;ENSGALG00000013191;ENSGALG00000014121;ENSGALG00000015303;ENSGALG00000020534;ENSGALG00000025907
GO:0031325	positive regulation of cellular metabolic process	115	2140	0.103746	0.584125	ENSGALG00000000120;ENSGALG00000000186;ENSGALG00000000209;ENSGALG00000000511;ENSGALG00000000551;ENSGALG00000000583;ENSGALG00000000678;ENSGALG00000000703;ENSGALG00000000712;ENSGALG00000000713;ENSGALG00000000944;ENSGALG00000001518;ENSGALG00000001577;ENSGALG00000001729;ENSGALG00000001773;ENSGALG00000001801;ENSGALG00000001826;ENSGALG00000001840;ENSGALG00000002016;ENSGALG00000002087;ENSGALG00000002143;…
GO:0031058	positive regulation of histone modification	5	52	0.104	0.584332	ENSGALG00000000551;ENSGALG00000003786;ENSGALG00000006818;ENSGALG00000008014;ENSGALG00000010659
GO:0051028	mRNA transport	5	52	0.104	0.584332	ENSGALG00000000533;ENSGALG00000002087;ENSGALG00000005105;ENSGALG00000007653;ENSGALG00000011863
GO:0019751	polyol metabolic process	7	83	0.104544	0.586169	ENSGALG00000001964;ENSGALG00000005701;ENSGALG00000006367;ENSGALG00000010493;ENSGALG00000011213;ENSGALG00000011285;ENSGALG00000026757
GO:0046890	regulation of lipid biosynthetic process	7	83	0.104544	0.586169	ENSGALG00000000703;ENSGALG00000002016;ENSGALG00000005696;ENSGALG00000008018;ENSGALG00000008661;ENSGALG00000012304;ENSGALG00000013189
GO:0032446	protein modification by small protein conjugation	32	528	0.106297	0.590074	ENSGALG00000001028;ENSGALG00000001545;ENSGALG00000001782;ENSGALG00000002180;ENSGALG00000002649;ENSGALG00000003381;ENSGALG00000004611;ENSGALG00000004629;ENSGALG00000004640;ENSGALG00000004657;ENSGALG00000005292;ENSGALG00000005803;ENSGALG00000006411;ENSGALG00000006424;ENSGALG00000006474;ENSGALG00000006658;ENSGALG00000008176;ENSGALG00000008254;ENSGALG00000008274;ENSGALG00000008435;ENSGALG00000008911;…
GO:0000387	spliceosomal snRNP assembly	3	24	0.106434	0.590074	ENSGALG00000000137;ENSGALG00000006596;ENSGALG00000028205
GO:0008038	neuron recognition	3	24	0.106434	0.590074	ENSGALG00000007184;ENSGALG00000007927;ENSGALG00000008263
GO:0008156	negative regulation of DNA replication	3	24	0.106434	0.590074	ENSGALG00000015571;ENSGALG00000015589;ENSGALG00000017211
GO:0030521	androgen receptor signaling pathway	3	24	0.106434	0.590074	ENSGALG00000015803;ENSGALG00000023066;ENSGALG00000025907
GO:0032435	negative regulation of proteasomal ubiquitin-dependent protein catabolic process	3	24	0.106434	0.590074	ENSGALG00000005292;ENSGALG00000006411;ENSGALG00000014067
GO:0045292	mRNA cis splicing, via spliceosome	3	24	0.106434	0.590074	ENSGALG00000000533;ENSGALG00000002087;ENSGALG00000017207
GO:0055001	muscle cell development	9	116	0.106898	0.590074	ENSGALG00000000120;ENSGALG00000000195;ENSGALG00000002375;ENSGALG00000002886;ENSGALG00000003521;ENSGALG00000004155;ENSGALG00000005292;ENSGALG00000009844;ENSGALG00000016480
GO:0008283	cell proliferation	63	1120	0.107106	0.590074	ENSGALG00000000120;ENSGALG00000000209;ENSGALG00000000551;ENSGALG00000000729;ENSGALG00000001028;ENSGALG00000001729;ENSGALG00000001801;ENSGALG00000001840;ENSGALG00000001916;ENSGALG00000002016;ENSGALG00000002375;ENSGALG00000002588;ENSGALG00000002655;ENSGALG00000002886;ENSGALG00000003374;ENSGALG00000003521;ENSGALG00000003786;ENSGALG00000004386;ENSGALG00000004662;ENSGALG00000004831;ENSGALG00000004841;…
GO:0000902	cell morphogenesis	40	679	0.107379	0.590074	ENSGALG00000000227;ENSGALG00000001503;ENSGALG00000001782;ENSGALG00000001840;ENSGALG00000001916;ENSGALG00000002375;ENSGALG00000002403;ENSGALG00000002515;ENSGALG00000002556;ENSGALG00000002655;ENSGALG00000003521;ENSGALG00000004631;ENSGALG00000005079;ENSGALG00000005438;ENSGALG00000005483;ENSGALG00000005678;ENSGALG00000006049;ENSGALG00000006378;ENSGALG00000006424;ENSGALG00000006708;ENSGALG00000007007;…
GO:0051188	cofactor biosynthetic process	12	167	0.108252	0.590074	ENSGALG00000001711;ENSGALG00000001895;ENSGALG00000001992;ENSGALG00000006367;ENSGALG00000006431;ENSGALG00000006565;ENSGALG00000007503;ENSGALG00000012338;ENSGALG00000012624;ENSGALG00000014906;ENSGALG00000025907;ENSGALG00000026757
GO:0035272	exocrine system development	4	38	0.108503	0.590074	ENSGALG00000003374;ENSGALG00000004386;ENSGALG00000007668;ENSGALG00000008473
GO:0046513	ceramide biosynthetic process	4	38	0.108503	0.590074	ENSGALG00000002016;ENSGALG00000006882;ENSGALG00000008661;ENSGALG00000011213
GO:0060976	coronary vasculature development	4	38	0.108503	0.590074	ENSGALG00000002375;ENSGALG00000004841;ENSGALG00000008473;ENSGALG00000014976
GO:0007267	cell-cell signaling	51	890	0.109335	0.590074	ENSGALG00000001028;ENSGALG00000001450;ENSGALG00000001716;ENSGALG00000002375;ENSGALG00000002556;ENSGALG00000002606;ENSGALG00000002726;ENSGALG00000002886;ENSGALG00000003767;ENSGALG00000004249;ENSGALG00000004386;ENSGALG00000004631;ENSGALG00000004640;ENSGALG00000004936;ENSGALG00000005696;ENSGALG00000005733;ENSGALG00000005803;ENSGALG00000005808;ENSGALG00000006217;ENSGALG00000006480;ENSGALG00000006490;…
GO:0090316	positive regulation of intracellular protein transport	7	84	0.109607	0.590074	ENSGALG00000000209;ENSGALG00000000712;ENSGALG00000002016;ENSGALG00000002364;ENSGALG00000005105;ENSGALG00000007021;ENSGALG00000008883
GO:0044249	cellular biosynthetic process	191	3677	0.110445	0.590074	ENSGALG00000000112;ENSGALG00000000120;ENSGALG00000000209;ENSGALG00000000583;ENSGALG00000000672;ENSGALG00000000678;ENSGALG00000000703;ENSGALG00000000708;ENSGALG00000000713;ENSGALG00000000724;ENSGALG00000000769;ENSGALG00000000944;ENSGALG00000001031;ENSGALG00000001518;ENSGALG00000001563;ENSGALG00000001577;ENSGALG00000001611;ENSGALG00000001711;ENSGALG00000001729;ENSGALG00000001773;ENSGALG00000001801;…
GO:0008652	cellular amino acid biosynthetic process	5	53	0.110555	0.590074	ENSGALG00000002558;ENSGALG00000002576;ENSGALG00000006565;ENSGALG00000006627;ENSGALG00000016273
GO:0030239	myofibril assembly	5	53	0.110555	0.590074	ENSGALG00000000120;ENSGALG00000002886;ENSGALG00000003521;ENSGALG00000004155;ENSGALG00000009844
GO:1903363	negative regulation of cellular protein catabolic process	5	53	0.110555	0.590074	ENSGALG00000005292;ENSGALG00000006411;ENSGALG00000008172;ENSGALG00000014067;ENSGALG00000015775
GO:0000463	maturation of LSU-rRNA from tricistronic rRNA transcript (SSU-rRNA, 5.8S rRNA, LSU-rRNA)	2	12	0.111097	0.590074	ENSGALG00000008470;ENSGALG00000008658
GO:0008356	asymmetric cell division	2	12	0.111097	0.590074	ENSGALG00000010659;ENSGALG00000011722
GO:0009310	amine catabolic process	2	12	0.111097	0.590074	ENSGALG00000007503;ENSGALG00000016348
GO:0010447	response to acidic pH	2	12	0.111097	0.590074	ENSGALG00000005766;ENSGALG00000010811
GO:0014009	glial cell proliferation	2	12	0.111097	0.590074	ENSGALG00000002375;ENSGALG00000015407
GO:0030033	microvillus assembly	2	12	0.111097	0.590074	ENSGALG00000006049;ENSGALG00000021128
GO:0034497	protein localization to phagophore assembly site	2	12	0.111097	0.590074	ENSGALG00000001563;ENSGALG00000004557
GO:0046607	positive regulation of centrosome cycle	2	12	0.111097	0.590074	ENSGALG00000004856;ENSGALG00000005368
GO:0046855	inositol phosphate dephosphorylation	2	12	0.111097	0.590074	ENSGALG00000001964;ENSGALG00000010493
GO:0048490	anterograde synaptic vesicle transport	2	12	0.111097	0.590074	ENSGALG00000005070;ENSGALG00000005794
GO:0051205	protein insertion into membrane	2	12	0.111097	0.590074	ENSGALG00000000209;ENSGALG00000014067
GO:0060973	cell migration involved in heart development	2	12	0.111097	0.590074	ENSGALG00000002375;ENSGALG00000007668
GO:0072488	ammonium transmembrane transport	2	12	0.111097	0.590074	ENSGALG00000011220;ENSGALG00000011225
GO:0090110	cargo loading into COPII-coated vesicle	2	12	0.111097	0.590074	ENSGALG00000005722;ENSGALG00000006417
GO:0090177	establishment of planar polarity involved in neural tube closure	2	12	0.111097	0.590074	ENSGALG00000004249;ENSGALG00000009064
GO:0099514	synaptic vesicle cytoskeletal transport	2	12	0.111097	0.590074	ENSGALG00000005070;ENSGALG00000005794
GO:0099517	synaptic vesicle transport along microtubule	2	12	0.111097	0.590074	ENSGALG00000005070;ENSGALG00000005794
GO:1901213	regulation of transcription from RNA polymerase II promoter involved in heart development	2	12	0.111097	0.590074	ENSGALG00000002375;ENSGALG00000015013
GO:2000291	regulation of myoblast proliferation	2	12	0.111097	0.590074	ENSGALG00000002588;ENSGALG00000014976
GO:0016049	cell growth	18	274	0.112757	0.590074	ENSGALG00000000120;ENSGALG00000000227;ENSGALG00000001782;ENSGALG00000001916;ENSGALG00000002087;ENSGALG00000002403;ENSGALG00000002515;ENSGALG00000002556;ENSGALG00000002606;ENSGALG00000004386;ENSGALG00000004631;ENSGALG00000004640;ENSGALG00000005079;ENSGALG00000005701;ENSGALG00000006424;ENSGALG00000008459;ENSGALG00000015013;ENSGALG00000017295
GO:2000026	regulation of multicellular organismal development	68	1222	0.113485	0.590074	ENSGALG00000000120;ENSGALG00000000227;ENSGALG00000000583;ENSGALG00000000703;ENSGALG00000000712;ENSGALG00000000713;ENSGALG00000000769;ENSGALG00000001729;ENSGALG00000001782;ENSGALG00000001840;ENSGALG00000001992;ENSGALG00000002375;ENSGALG00000002515;ENSGALG00000002556;ENSGALG00000002588;ENSGALG00000002606;ENSGALG00000002886;ENSGALG00000003396;ENSGALG00000003767;ENSGALG00000004249;ENSGALG00000004386;…
GO:0022603	regulation of anatomical structure morphogenesis	37	626	0.113988	0.590074	ENSGALG00000000120;ENSGALG00000000227;ENSGALG00000001782;ENSGALG00000001840;ENSGALG00000001992;ENSGALG00000002375;ENSGALG00000002515;ENSGALG00000002556;ENSGALG00000003521;ENSGALG00000003767;ENSGALG00000004249;ENSGALG00000004386;ENSGALG00000004631;ENSGALG00000004841;ENSGALG00000005803;ENSGALG00000005909;ENSGALG00000006695;ENSGALG00000007007;ENSGALG00000007184;ENSGALG00000007668;ENSGALG00000008459;…
GO:0010631	epithelial cell migration	13	186	0.114183	0.590074	ENSGALG00000000120;ENSGALG00000001840;ENSGALG00000002588;ENSGALG00000004386;ENSGALG00000005483;ENSGALG00000005909;ENSGALG00000007177;ENSGALG00000008459;ENSGALG00000008473;ENSGALG00000010811;ENSGALG00000011209;ENSGALG00000015215;ENSGALG00000015305
GO:0046907	intracellular transport	60	1067	0.114228	0.590074	ENSGALG00000000209;ENSGALG00000000533;ENSGALG00000000712;ENSGALG00000000723;ENSGALG00000000769;ENSGALG00000001521;ENSGALG00000001545;ENSGALG00000001801;ENSGALG00000001950;ENSGALG00000002016;ENSGALG00000002087;ENSGALG00000002364;ENSGALG00000002606;ENSGALG00000002726;ENSGALG00000002863;ENSGALG00000003487;ENSGALG00000004070;ENSGALG00000004845;ENSGALG00000004856;ENSGALG00000004918;ENSGALG00000005070;…
GO:0008286	insulin receptor signaling pathway	6	69	0.114279	0.590074	ENSGALG00000002016;ENSGALG00000010010;ENSGALG00000010335;ENSGALG00000015297;ENSGALG00000015889;ENSGALG00000017204
GO:0048812	neuron projection morphogenesis	25	402	0.114313	0.590074	ENSGALG00000000227;ENSGALG00000001782;ENSGALG00000001916;ENSGALG00000002375;ENSGALG00000002403;ENSGALG00000002515;ENSGALG00000002556;ENSGALG00000004631;ENSGALG00000005079;ENSGALG00000006049;ENSGALG00000006424;ENSGALG00000007007;ENSGALG00000007184;ENSGALG00000007527;ENSGALG00000007668;ENSGALG00000007927;ENSGALG00000008263;ENSGALG00000008459;ENSGALG00000008473;ENSGALG00000008898;ENSGALG00000008974;…
GO:1901576	organic substance biosynthetic process	194	3744	0.115557	0.590074	ENSGALG00000000112;ENSGALG00000000120;ENSGALG00000000209;ENSGALG00000000583;ENSGALG00000000672;ENSGALG00000000678;ENSGALG00000000703;ENSGALG00000000708;ENSGALG00000000713;ENSGALG00000000769;ENSGALG00000000944;ENSGALG00000001031;ENSGALG00000001518;ENSGALG00000001563;ENSGALG00000001577;ENSGALG00000001611;ENSGALG00000001711;ENSGALG00000001729;ENSGALG00000001773;ENSGALG00000001801;ENSGALG00000001806;…
GO:0006511	ubiquitin-dependent protein catabolic process	26	421	0.115564	0.590074	ENSGALG00000001028;ENSGALG00000001782;ENSGALG00000002180;ENSGALG00000002649;ENSGALG00000003427;ENSGALG00000004611;ENSGALG00000004629;ENSGALG00000004657;ENSGALG00000004806;ENSGALG00000005292;ENSGALG00000005803;ENSGALG00000006411;ENSGALG00000006474;ENSGALG00000006969;ENSGALG00000008172;ENSGALG00000008254;ENSGALG00000008274;ENSGALG00000008435;ENSGALG00000008946;ENSGALG00000008974;ENSGALG00000011682;…
GO:0002443	leukocyte mediated immunity	11	152	0.11617	0.590074	ENSGALG00000002016;ENSGALG00000004640;ENSGALG00000004958;ENSGALG00000005688;ENSGALG00000006695;ENSGALG00000007485;ENSGALG00000007511;ENSGALG00000010820;ENSGALG00000012052;ENSGALG00000014280;ENSGALG00000022137
GO:0030225	macrophage differentiation	3	25	0.11684	0.590074	ENSGALG00000002554;ENSGALG00000005909;ENSGALG00000006062
GO:0045022	early endosome to late endosome transport	3	25	0.11684	0.590074	ENSGALG00000005902;ENSGALG00000011724;ENSGALG00000015304
GO:0030500	regulation of bone mineralization	5	54	0.117306	0.590074	ENSGALG00000001729;ENSGALG00000004386;ENSGALG00000007668;ENSGALG00000008459;ENSGALG00000008661
GO:0042089	cytokine biosynthetic process	5	54	0.117306	0.590074	ENSGALG00000001729;ENSGALG00000008014;ENSGALG00000010313;ENSGALG00000012304;ENSGALG00000015775
GO:0046834	lipid phosphorylation	5	54	0.117306	0.590074	ENSGALG00000002583;ENSGALG00000005505;ENSGALG00000005701;ENSGALG00000010335;ENSGALG00000012890
GO:0061035	regulation of cartilage development	5	54	0.117306	0.590074	ENSGALG00000000120;ENSGALG00000004386;ENSGALG00000008459;ENSGALG00000008661;ENSGALG00000017295
GO:0071166	ribonucleoprotein complex localization	5	54	0.117306	0.590074	ENSGALG00000000533;ENSGALG00000002087;ENSGALG00000005105;ENSGALG00000007653;ENSGALG00000011863
GO:0071426	ribonucleoprotein complex export from nucleus	5	54	0.117306	0.590074	ENSGALG00000000533;ENSGALG00000002087;ENSGALG00000005105;ENSGALG00000007653;ENSGALG00000011863
GO:0071345	cellular response to cytokine stimulus	28	459	0.117608	0.590074	ENSGALG00000000769;ENSGALG00000001521;ENSGALG00000001773;ENSGALG00000001882;ENSGALG00000001916;ENSGALG00000002878;ENSGALG00000004221;ENSGALG00000004386;ENSGALG00000004958;ENSGALG00000005105;ENSGALG00000005305;ENSGALG00000005678;ENSGALG00000006480;ENSGALG00000006795;ENSGALG00000007485;ENSGALG00000008026;ENSGALG00000008267;ENSGALG00000008582;ENSGALG00000011209;ENSGALG00000012304;ENSGALG00000014688;…
GO:0007264	small GTPase mediated signal transduction	24	385	0.11764	0.590074	ENSGALG00000000712;ENSGALG00000000769;ENSGALG00000001545;ENSGALG00000003487;ENSGALG00000004530;ENSGALG00000004856;ENSGALG00000004918;ENSGALG00000005483;ENSGALG00000006017;ENSGALG00000006061;ENSGALG00000006130;ENSGALG00000006695;ENSGALG00000006710;ENSGALG00000006969;ENSGALG00000007007;ENSGALG00000008546;ENSGALG00000010010;ENSGALG00000011277;ENSGALG00000012890;ENSGALG00000015215;ENSGALG00000015572;…
GO:0009887	animal organ morphogenesis	39	666	0.117888	0.590074	ENSGALG00000000120;ENSGALG00000001916;ENSGALG00000002375;ENSGALG00000002515;ENSGALG00000002649;ENSGALG00000002886;ENSGALG00000003374;ENSGALG00000003521;ENSGALG00000003767;ENSGALG00000004155;ENSGALG00000004249;ENSGALG00000004386;ENSGALG00000005438;ENSGALG00000005803;ENSGALG00000005909;ENSGALG00000006480;ENSGALG00000006695;ENSGALG00000006725;ENSGALG00000007527;ENSGALG00000007668;ENSGALG00000008014;…
GO:0009205	purine ribonucleoside triphosphate metabolic process	12	170	0.119082	0.590074	ENSGALG00000001992;ENSGALG00000005704;ENSGALG00000005789;ENSGALG00000006899;ENSGALG00000008606;ENSGALG00000010010;ENSGALG00000012624;ENSGALG00000013191;ENSGALG00000014121;ENSGALG00000014906;ENSGALG00000015303;ENSGALG00000025907
GO:0001704	formation of primary germ layer	7	86	0.120114	0.590074	ENSGALG00000002655;ENSGALG00000007511;ENSGALG00000007668;ENSGALG00000008018;ENSGALG00000008459;ENSGALG00000014903;ENSGALG00000014976
GO:0042177	negative regulation of protein catabolic process	7	86	0.120114	0.590074	ENSGALG00000004640;ENSGALG00000005292;ENSGALG00000006411;ENSGALG00000008172;ENSGALG00000014067;ENSGALG00000015304;ENSGALG00000015775
GO:0008037	cell recognition	6	70	0.120229	0.590074	ENSGALG00000001721;ENSGALG00000006702;ENSGALG00000007184;ENSGALG00000007927;ENSGALG00000008263;ENSGALG00000026384
GO:0051402	neuron apoptotic process	10	136	0.120471	0.590074	ENSGALG00000000209;ENSGALG00000002556;ENSGALG00000004631;ENSGALG00000007527;ENSGALG00000008014;ENSGALG00000008898;ENSGALG00000008933;ENSGALG00000010811;ENSGALG00000015297;ENSGALG00000026207
GO:0060284	regulation of cell development	34	573	0.120965	0.590074	ENSGALG00000000120;ENSGALG00000000227;ENSGALG00000000703;ENSGALG00000000712;ENSGALG00000000713;ENSGALG00000001782;ENSGALG00000002375;ENSGALG00000002515;ENSGALG00000002556;ENSGALG00000002886;ENSGALG00000004386;ENSGALG00000004530;ENSGALG00000004631;ENSGALG00000004662;ENSGALG00000005713;ENSGALG00000005808;ENSGALG00000005909;ENSGALG00000006424;ENSGALG00000006898;ENSGALG00000007007;ENSGALG00000007184;…
GO:0090132	epithelium migration	13	188	0.121181	0.590074	ENSGALG00000000120;ENSGALG00000001840;ENSGALG00000002588;ENSGALG00000004386;ENSGALG00000005483;ENSGALG00000005909;ENSGALG00000007177;ENSGALG00000008459;ENSGALG00000008473;ENSGALG00000010811;ENSGALG00000011209;ENSGALG00000015215;ENSGALG00000015305
GO:0048518	positive regulation of biological process	195	3771	0.121381	0.590074	ENSGALG00000000112;ENSGALG00000000120;ENSGALG00000000186;ENSGALG00000000209;ENSGALG00000000511;ENSGALG00000000551;ENSGALG00000000583;ENSGALG00000000678;ENSGALG00000000703;ENSGALG00000000708;ENSGALG00000000712;ENSGALG00000000713;ENSGALG00000000745;ENSGALG00000000769;ENSGALG00000000944;ENSGALG00000001450;ENSGALG00000001518;ENSGALG00000001577;ENSGALG00000001721;ENSGALG00000001729;ENSGALG00000001773;…
GO:0009167	purine ribonucleoside monophosphate metabolic process	12	171	0.122824	0.590074	ENSGALG00000001992;ENSGALG00000005057;ENSGALG00000005704;ENSGALG00000005789;ENSGALG00000006899;ENSGALG00000008606;ENSGALG00000011285;ENSGALG00000012624;ENSGALG00000013191;ENSGALG00000014121;ENSGALG00000015303;ENSGALG00000025907
GO:0050866	negative regulation of cell activation	8	103	0.123222	0.590074	ENSGALG00000000209;ENSGALG00000001729;ENSGALG00000002016;ENSGALG00000004958;ENSGALG00000006642;ENSGALG00000006695;ENSGALG00000008014;ENSGALG00000008257
GO:0030182	neuron differentiation	50	880	0.123943	0.590074	ENSGALG00000000112;ENSGALG00000000227;ENSGALG00000000712;ENSGALG00000000713;ENSGALG00000001503;ENSGALG00000001782;ENSGALG00000001812;ENSGALG00000001916;ENSGALG00000002375;ENSGALG00000002403;ENSGALG00000002515;ENSGALG00000002554;ENSGALG00000002556;ENSGALG00000002649;ENSGALG00000002886;ENSGALG00000003381;ENSGALG00000004386;ENSGALG00000004530;ENSGALG00000004631;ENSGALG00000004662;ENSGALG00000005079;…
GO:0009150	purine ribonucleotide metabolic process	18	278	0.124227	0.590074	ENSGALG00000001711;ENSGALG00000001895;ENSGALG00000001992;ENSGALG00000003837;ENSGALG00000005057;ENSGALG00000005704;ENSGALG00000005789;ENSGALG00000006431;ENSGALG00000006899;ENSGALG00000008606;ENSGALG00000010010;ENSGALG00000011285;ENSGALG00000012624;ENSGALG00000013191;ENSGALG00000014121;ENSGALG00000014906;ENSGALG00000015303;ENSGALG00000025907
GO:0042107	cytokine metabolic process	5	55	0.124247	0.590074	ENSGALG00000001729;ENSGALG00000008014;ENSGALG00000010313;ENSGALG00000012304;ENSGALG00000015775
GO:0140029	exocytic process	5	55	0.124247	0.590074	ENSGALG00000003487;ENSGALG00000007268;ENSGALG00000011673;ENSGALG00000012052;ENSGALG00000026446
GO:1903321	negative regulation of protein modification by small protein conjugation or removal	5	55	0.124247	0.590074	ENSGALG00000001782;ENSGALG00000004640;ENSGALG00000005292;ENSGALG00000006411;ENSGALG00000023066
GO:0051271	negative regulation of cellular component movement	13	189	0.124771	0.590074	ENSGALG00000000120;ENSGALG00000003521;ENSGALG00000005696;ENSGALG00000006049;ENSGALG00000006061;ENSGALG00000006689;ENSGALG00000006695;ENSGALG00000007177;ENSGALG00000007527;ENSGALG00000011209;ENSGALG00000014687;ENSGALG00000015297;ENSGALG00000015572
GO:0032387	negative regulation of intracellular transport	4	40	0.124878	0.590074	ENSGALG00000005105;ENSGALG00000008172;ENSGALG00000015304;ENSGALG00000015775
GO:0045685	regulation of glial cell differentiation	4	40	0.124878	0.590074	ENSGALG00000000703;ENSGALG00000002375;ENSGALG00000010500;ENSGALG00000015305
GO:0048814	regulation of dendrite morphogenesis	4	40	0.124878	0.590074	ENSGALG00000007007;ENSGALG00000008898;ENSGALG00000015305;ENSGALG00000016176
GO:0055017	cardiac muscle tissue growth	4	40	0.124878	0.590074	ENSGALG00000000120;ENSGALG00000002375;ENSGALG00000002886;ENSGALG00000014976
GO:1903524	positive regulation of blood circulation	4	40	0.124878	0.590074	ENSGALG00000002886;ENSGALG00000003521;ENSGALG00000006490;ENSGALG00000008949
GO:0051253	negative regulation of RNA metabolic process	47	823	0.125209	0.590074	ENSGALG00000000583;ENSGALG00000000713;ENSGALG00000001826;ENSGALG00000002375;ENSGALG00000002588;ENSGALG00000002886;ENSGALG00000003396;ENSGALG00000003786;ENSGALG00000003891;ENSGALG00000004189;ENSGALG00000004386;ENSGALG00000004640;ENSGALG00000004999;ENSGALG00000005016;ENSGALG00000005105;ENSGALG00000005354;ENSGALG00000005698;ENSGALG00000005909;ENSGALG00000006480;ENSGALG00000006806;ENSGALG00000007184;…
GO:0051173	positive regulation of nitrogen compound metabolic process	110	2062	0.126618	0.590074	ENSGALG00000000120;ENSGALG00000000186;ENSGALG00000000209;ENSGALG00000000551;ENSGALG00000000583;ENSGALG00000000678;ENSGALG00000000713;ENSGALG00000000944;ENSGALG00000001518;ENSGALG00000001577;ENSGALG00000001729;ENSGALG00000001773;ENSGALG00000001801;ENSGALG00000001826;ENSGALG00000001840;ENSGALG00000002016;ENSGALG00000002087;ENSGALG00000002143;ENSGALG00000002180;ENSGALG00000002375;ENSGALG00000002588;…
GO:0007409	axonogenesis	19	297	0.126787	0.590074	ENSGALG00000000227;ENSGALG00000001916;ENSGALG00000002375;ENSGALG00000002403;ENSGALG00000002515;ENSGALG00000002556;ENSGALG00000004631;ENSGALG00000005079;ENSGALG00000007184;ENSGALG00000007527;ENSGALG00000007668;ENSGALG00000007927;ENSGALG00000008263;ENSGALG00000008459;ENSGALG00000008473;ENSGALG00000008898;ENSGALG00000008974;ENSGALG00000014687;ENSGALG00000015305
GO:0071396	cellular response to lipid	19	297	0.126787	0.590074	ENSGALG00000001782;ENSGALG00000002588;ENSGALG00000002878;ENSGALG00000004386;ENSGALG00000004418;ENSGALG00000004999;ENSGALG00000006494;ENSGALG00000006689;ENSGALG00000006695;ENSGALG00000007668;ENSGALG00000008519;ENSGALG00000011722;ENSGALG00000012304;ENSGALG00000012540;ENSGALG00000014280;ENSGALG00000015305;ENSGALG00000015803;ENSGALG00000023066;ENSGALG00000025907
GO:0001975	response to amphetamine	2	13	0.12727	0.590074	ENSGALG00000006642;ENSGALG00000008898
GO:0003177	pulmonary valve development	2	13	0.12727	0.590074	ENSGALG00000002375;ENSGALG00000008459
GO:0003299	muscle hypertrophy in response to stress	2	13	0.12727	0.590074	ENSGALG00000000120;ENSGALG00000014976
GO:0006656	phosphatidylcholine biosynthetic process	2	13	0.12727	0.590074	ENSGALG00000007474;ENSGALG00000013189
GO:0006999	nuclear pore organization	2	13	0.12727	0.590074	ENSGALG00000005105;ENSGALG00000011662
GO:0010592	positive regulation of lamellipodium assembly	2	13	0.12727	0.590074	ENSGALG00000021128;ENSGALG00000023843
GO:0014075	response to amine	2	13	0.12727	0.590074	ENSGALG00000006642;ENSGALG00000008898
GO:0014898	cardiac muscle hypertrophy in response to stress	2	13	0.12727	0.590074	ENSGALG00000000120;ENSGALG00000014976
GO:0021542	dentate gyrus development	2	13	0.12727	0.590074	ENSGALG00000007184;ENSGALG00000015305
GO:0022010	central nervous system myelination	2	13	0.12727	0.590074	ENSGALG00000000112;ENSGALG00000010500
GO:0031954	positive regulation of protein autophosphorylation	2	13	0.12727	0.590074	ENSGALG00000006061;ENSGALG00000017211
GO:0032291	axon ensheathment in central nervous system	2	13	0.12727	0.590074	ENSGALG00000000112;ENSGALG00000010500
GO:0032689	negative regulation of interferon-gamma production	2	13	0.12727	0.590074	ENSGALG00000000209;ENSGALG00000001729
GO:0032703	negative regulation of interleukin-2 production	2	13	0.12727	0.590074	ENSGALG00000000209;ENSGALG00000001729
GO:0042219	cellular modified amino acid catabolic process	2	13	0.12727	0.590074	ENSGALG00000006565;ENSGALG00000008182
GO:0045117	azole transport	2	13	0.12727	0.590074	ENSGALG00000011220;ENSGALG00000012052
GO:0046479	glycosphingolipid catabolic process	2	13	0.12727	0.590074	ENSGALG00000002016;ENSGALG00000004948
GO:0046838	phosphorylated carbohydrate dephosphorylation	2	13	0.12727	0.590074	ENSGALG00000001964;ENSGALG00000010493
GO:0048026	positive regulation of mRNA splicing, via spliceosome	2	13	0.12727	0.590074	ENSGALG00000002087;ENSGALG00000015200
GO:0071545	inositol phosphate catabolic process	2	13	0.12727	0.590074	ENSGALG00000001964;ENSGALG00000010493
GO:0072012	glomerulus vasculature development	2	13	0.12727	0.590074	ENSGALG00000002375;ENSGALG00000007668
GO:0090312	positive regulation of protein deacetylation	2	13	0.12727	0.590074	ENSGALG00000000551;ENSGALG00000010659
GO:0097154	GABAergic neuron differentiation	2	13	0.12727	0.590074	ENSGALG00000005909;ENSGALG00000007184
GO:1901017	negative regulation of potassium ion transmembrane transporter activity	2	13	0.12727	0.590074	ENSGALG00000008435;ENSGALG00000017012
GO:1903055	positive regulation of extracellular matrix organization	2	13	0.12727	0.590074	ENSGALG00000004386;ENSGALG00000021128
GO:0010883	regulation of lipid storage	3	26	0.127607	0.590074	ENSGALG00000002588;ENSGALG00000002655;ENSGALG00000012059
GO:0015012	heparan sulfate proteoglycan biosynthetic process	3	26	0.127607	0.590074	ENSGALG00000006989;ENSGALG00000008883;ENSGALG00000014934
GO:0022602	ovulation cycle process	3	26	0.127607	0.590074	ENSGALG00000001916;ENSGALG00000007668;ENSGALG00000015297
GO:0035307	positive regulation of protein dephosphorylation	3	26	0.127607	0.590074	ENSGALG00000002016;ENSGALG00000002143;ENSGALG00000014891
GO:0098927	vesicle-mediated transport between endosomal compartments	3	26	0.127607	0.590074	ENSGALG00000005902;ENSGALG00000011724;ENSGALG00000015304
GO:1903053	regulation of extracellular matrix organization	3	26	0.127607	0.590074	ENSGALG00000002375;ENSGALG00000004386;ENSGALG00000021128
GO:1903573	negative regulation of response to endoplasmic reticulum stress	3	26	0.127607	0.590074	ENSGALG00000008172;ENSGALG00000014067;ENSGALG00000015775
GO:1904018	positive regulation of vasculature development	8	104	0.128235	0.590074	ENSGALG00000001840;ENSGALG00000001992;ENSGALG00000002375;ENSGALG00000004841;ENSGALG00000005909;ENSGALG00000014687;ENSGALG00000014976;ENSGALG00000015305
GO:0090130	tissue migration	13	190	0.12842	0.590074	ENSGALG00000000120;ENSGALG00000001840;ENSGALG00000002588;ENSGALG00000004386;ENSGALG00000005483;ENSGALG00000005909;ENSGALG00000007177;ENSGALG00000008459;ENSGALG00000008473;ENSGALG00000010811;ENSGALG00000011209;ENSGALG00000015215;ENSGALG00000015305
GO:0007265	Ras protein signal transduction	20	316	0.129006	0.590074	ENSGALG00000000712;ENSGALG00000000769;ENSGALG00000001545;ENSGALG00000003487;ENSGALG00000004530;ENSGALG00000004856;ENSGALG00000004918;ENSGALG00000005483;ENSGALG00000006061;ENSGALG00000006130;ENSGALG00000006695;ENSGALG00000006710;ENSGALG00000006969;ENSGALG00000008546;ENSGALG00000011277;ENSGALG00000012890;ENSGALG00000015215;ENSGALG00000015572;ENSGALG00000017248;ENSGALG00000029077
GO:0003015	heart process	10	138	0.129052	0.590074	ENSGALG00000000120;ENSGALG00000002886;ENSGALG00000003521;ENSGALG00000006490;ENSGALG00000008435;ENSGALG00000008949;ENSGALG00000009844;ENSGALG00000010005;ENSGALG00000010820;ENSGALG00000012894
GO:0019941	modification-dependent protein catabolic process	26	427	0.129697	0.590074	ENSGALG00000001028;ENSGALG00000001782;ENSGALG00000002180;ENSGALG00000002649;ENSGALG00000003427;ENSGALG00000004611;ENSGALG00000004629;ENSGALG00000004657;ENSGALG00000004806;ENSGALG00000005292;ENSGALG00000005803;ENSGALG00000006411;ENSGALG00000006474;ENSGALG00000006969;ENSGALG00000008172;ENSGALG00000008254;ENSGALG00000008274;ENSGALG00000008435;ENSGALG00000008946;ENSGALG00000008974;ENSGALG00000011682;…
GO:0061024	membrane organization	26	427	0.129697	0.590074	ENSGALG00000000209;ENSGALG00000000723;ENSGALG00000000769;ENSGALG00000001945;ENSGALG00000002016;ENSGALG00000002143;ENSGALG00000002364;ENSGALG00000002606;ENSGALG00000002882;ENSGALG00000003487;ENSGALG00000004845;ENSGALG00000005722;ENSGALG00000005794;ENSGALG00000005902;ENSGALG00000006417;ENSGALG00000006702;ENSGALG00000008487;ENSGALG00000009847;ENSGALG00000011280;ENSGALG00000011673;ENSGALG00000014067;…
GO:0009126	purine nucleoside monophosphate metabolic process	12	173	0.130507	0.590074	ENSGALG00000001992;ENSGALG00000005057;ENSGALG00000005704;ENSGALG00000005789;ENSGALG00000006899;ENSGALG00000008606;ENSGALG00000011285;ENSGALG00000012624;ENSGALG00000013191;ENSGALG00000014121;ENSGALG00000015303;ENSGALG00000025907
GO:0007178	transmembrane receptor protein serine/threonine kinase signaling pathway	16	244	0.13055	0.590074	ENSGALG00000000120;ENSGALG00000001042;ENSGALG00000002375;ENSGALG00000002886;ENSGALG00000003891;ENSGALG00000006424;ENSGALG00000007668;ENSGALG00000008459;ENSGALG00000008661;ENSGALG00000009064;ENSGALG00000010659;ENSGALG00000012623;ENSGALG00000014688;ENSGALG00000015013;ENSGALG00000015208;ENSGALG00000025907
GO:0071495	cellular response to endogenous stimulus	46	807	0.130885	0.590074	ENSGALG00000000120;ENSGALG00000000209;ENSGALG00000001042;ENSGALG00000001916;ENSGALG00000001992;ENSGALG00000002016;ENSGALG00000002375;ENSGALG00000002550;ENSGALG00000002556;ENSGALG00000002588;ENSGALG00000002878;ENSGALG00000002886;ENSGALG00000003487;ENSGALG00000003891;ENSGALG00000004386;ENSGALG00000004418;ENSGALG00000004999;ENSGALG00000006689;ENSGALG00000007668;ENSGALG00000008014;ENSGALG00000008459;…
GO:0048514	blood vessel morphogenesis	23	372	0.131356	0.590074	ENSGALG00000001472;ENSGALG00000001840;ENSGALG00000001992;ENSGALG00000002375;ENSGALG00000002655;ENSGALG00000002886;ENSGALG00000004841;ENSGALG00000005438;ENSGALG00000005483;ENSGALG00000005505;ENSGALG00000005909;ENSGALG00000006708;ENSGALG00000008459;ENSGALG00000008473;ENSGALG00000008661;ENSGALG00000010005;ENSGALG00000011228;ENSGALG00000014329;ENSGALG00000014687;ENSGALG00000014976;ENSGALG00000015305;…
GO:0007052	mitotic spindle organization	6	72	0.132577	0.590074	ENSGALG00000004856;ENSGALG00000005105;ENSGALG00000006921;ENSGALG00000007021;ENSGALG00000007653;ENSGALG00000013208
GO:0071453	cellular response to oxygen levels	6	72	0.132577	0.590074	ENSGALG00000002375;ENSGALG00000002588;ENSGALG00000005698;ENSGALG00000008663;ENSGALG00000010005;ENSGALG00000014976
GO:0001944	vasculature development	27	447	0.132966	0.590074	ENSGALG00000001472;ENSGALG00000001840;ENSGALG00000001992;ENSGALG00000002375;ENSGALG00000002655;ENSGALG00000002886;ENSGALG00000003396;ENSGALG00000004841;ENSGALG00000005438;ENSGALG00000005483;ENSGALG00000005505;ENSGALG00000005909;ENSGALG00000006708;ENSGALG00000007668;ENSGALG00000008459;ENSGALG00000008473;ENSGALG00000008661;ENSGALG00000008883;ENSGALG00000010005;ENSGALG00000011228;ENSGALG00000014329;…
GO:0009267	cellular response to starvation	8	105	0.133353	0.590074	ENSGALG00000001563;ENSGALG00000004557;ENSGALG00000006049;ENSGALG00000006766;ENSGALG00000008459;ENSGALG00000008974;ENSGALG00000015286;ENSGALG00000017204
GO:0097164	ammonium ion metabolic process	8	105	0.133353	0.590074	ENSGALG00000002016;ENSGALG00000007474;ENSGALG00000008490;ENSGALG00000009714;ENSGALG00000011213;ENSGALG00000013189;ENSGALG00000016348;ENSGALG00000017216
GO:0000726	non-recombinational repair	4	41	0.133435	0.590074	ENSGALG00000004640;ENSGALG00000008938;ENSGALG00000017211;ENSGALG00000025907
GO:0046854	phosphatidylinositol phosphorylation	4	41	0.133435	0.590074	ENSGALG00000002583;ENSGALG00000005505;ENSGALG00000005701;ENSGALG00000010335
GO:0001568	blood vessel development	26	429	0.134632	0.590074	ENSGALG00000001472;ENSGALG00000001840;ENSGALG00000001992;ENSGALG00000002375;ENSGALG00000002655;ENSGALG00000002886;ENSGALG00000004841;ENSGALG00000005438;ENSGALG00000005483;ENSGALG00000005505;ENSGALG00000005909;ENSGALG00000006708;ENSGALG00000007668;ENSGALG00000008459;ENSGALG00000008473;ENSGALG00000008661;ENSGALG00000008883;ENSGALG00000010005;ENSGALG00000011228;ENSGALG00000014329;ENSGALG00000014687;…
GO:0065007	biological regulation	392	7863	0.135585	0.590074	ENSGALG00000000112;ENSGALG00000000120;ENSGALG00000000186;ENSGALG00000000209;ENSGALG00000000227;ENSGALG00000000497;ENSGALG00000000511;ENSGALG00000000523;ENSGALG00000000533;ENSGALG00000000551;ENSGALG00000000583;ENSGALG00000000672;ENSGALG00000000678;ENSGALG00000000703;ENSGALG00000000708;ENSGALG00000000712;ENSGALG00000000713;ENSGALG00000000721;ENSGALG00000000723;ENSGALG00000000724;ENSGALG00000000729;…
GO:0009141	nucleoside triphosphate metabolic process	13	192	0.135897	0.590074	ENSGALG00000001992;ENSGALG00000005057;ENSGALG00000005704;ENSGALG00000005789;ENSGALG00000006899;ENSGALG00000008606;ENSGALG00000010010;ENSGALG00000012624;ENSGALG00000013191;ENSGALG00000014121;ENSGALG00000014906;ENSGALG00000015303;ENSGALG00000025907
GO:0048667	cell morphogenesis involved in neuron differentiation	23	374	0.136696	0.590074	ENSGALG00000000227;ENSGALG00000001503;ENSGALG00000001916;ENSGALG00000002375;ENSGALG00000002403;ENSGALG00000002515;ENSGALG00000002556;ENSGALG00000004631;ENSGALG00000005079;ENSGALG00000007007;ENSGALG00000007184;ENSGALG00000007527;ENSGALG00000007668;ENSGALG00000007927;ENSGALG00000008263;ENSGALG00000008459;ENSGALG00000008473;ENSGALG00000008898;ENSGALG00000008974;ENSGALG00000012540;ENSGALG00000014687;…
GO:0001554	luteolysis	1	3	0.137655	0.590074	ENSGALG00000001916
GO:0001692	histamine metabolic process	1	3	0.137655	0.590074	ENSGALG00000008490
GO:0001821	histamine secretion	1	3	0.137655	0.590074	ENSGALG00000012052
GO:0002025	norepinephrine-epinephrine-mediated vasodilation involved in regulation of systemic arterial blood pressure	1	3	0.137655	0.590074	ENSGALG00000008949
GO:0002085	inhibition of neuroepithelial cell differentiation	1	3	0.137655	0.590074	ENSGALG00000002375
GO:0002349	histamine production involved in inflammatory response	1	3	0.137655	0.590074	ENSGALG00000012052
GO:0002441	histamine secretion involved in inflammatory response	1	3	0.137655	0.590074	ENSGALG00000012052
GO:0002553	histamine secretion by mast cell	1	3	0.137655	0.590074	ENSGALG00000012052
GO:0003190	atrioventricular valve formation	1	3	0.137655	0.590074	ENSGALG00000002515
GO:0003219	cardiac right ventricle formation	1	3	0.137655	0.590074	ENSGALG00000002375
GO:0003221	right ventricular cardiac muscle tissue morphogenesis	1	3	0.137655	0.590074	ENSGALG00000002886
GO:0003330	regulation of extracellular matrix constituent secretion	1	3	0.137655	0.590074	ENSGALG00000002375
GO:0003350	pulmonary myocardium development	1	3	0.137655	0.590074	ENSGALG00000002886
GO:0006404	RNA import into nucleus	1	3	0.137655	0.590074	ENSGALG00000005105
GO:0006420	arginyl-tRNA aminoacylation	1	3	0.137655	0.590074	ENSGALG00000001850
GO:0006542	glutamine biosynthetic process	1	3	0.137655	0.590074	ENSGALG00000016273
GO:0006552	leucine catabolic process	1	3	0.137655	0.590074	ENSGALG00000002529
GO:0006598	polyamine catabolic process	1	3	0.137655	0.590074	ENSGALG00000016348
GO:0006667	sphinganine metabolic process	1	3	0.137655	0.590074	ENSGALG00000011213
GO:0007023	post-chaperonin tubulin folding pathway	1	3	0.137655	0.590074	ENSGALG00000001503
GO:0007084	mitotic nuclear envelope reassembly	1	3	0.137655	0.590074	ENSGALG00000002143
GO:0007223	Wnt signaling pathway, calcium modulating pathway	1	3	0.137655	0.590074	ENSGALG00000015208
GO:0007386	compartment pattern specification	1	3	0.137655	0.590074	ENSGALG00000002375
GO:0008626	granzyme-mediated apoptotic signaling pathway	1	3	0.137655	0.590074	ENSGALG00000002649
GO:0010310	regulation of hydrogen peroxide metabolic process	1	3	0.137655	0.590074	ENSGALG00000008952
GO:0010724	regulation of definitive erythrocyte differentiation	1	3	0.137655	0.590074	ENSGALG00000012540
GO:0010847	regulation of chromatin assembly	1	3	0.137655	0.590074	ENSGALG00000005105
GO:0010908	regulation of heparan sulfate proteoglycan biosynthetic process	1	3	0.137655	0.590074	ENSGALG00000008883
GO:0010909	positive regulation of heparan sulfate proteoglycan biosynthetic process	1	3	0.137655	0.590074	ENSGALG00000008883
GO:0014005	microglia development	1	3	0.137655	0.590074	ENSGALG00000002554
GO:0014034	neural crest cell fate commitment	1	3	0.137655	0.590074	ENSGALG00000004386
GO:0015766	disaccharide transport	1	3	0.137655	0.590074	ENSGALG00000000703
GO:0015770	sucrose transport	1	3	0.137655	0.590074	ENSGALG00000000703
GO:0015772	oligosaccharide transport	1	3	0.137655	0.590074	ENSGALG00000000703
GO:0015990	electron transport coupled proton transport	1	3	0.137655	0.590074	ENSGALG00000009703
GO:0019482	beta-alanine metabolic process	1	3	0.137655	0.590074	ENSGALG00000006627
GO:0019541	propionate metabolic process	1	3	0.137655	0.590074	ENSGALG00000007538
GO:0019886	antigen processing and presentation of exogenous peptide antigen via MHC class II	1	3	0.137655	0.590074	ENSGALG00000000786
GO:0021502	neural fold elevation formation	1	3	0.137655	0.590074	ENSGALG00000007668
GO:0021797	forebrain anterior/posterior pattern specification	1	3	0.137655	0.590074	ENSGALG00000007184
GO:0021912	regulation of transcription from RNA polymerase II promoter involved in spinal cord motor neuron fate specification	1	3	0.137655	0.590074	ENSGALG00000010500
GO:0023041	neuronal signal transduction	1	3	0.137655	0.590074	ENSGALG00000002515
GO:0030423	targeting of mRNA for destruction involved in RNA interference	1	3	0.137655	0.590074	ENSGALG00000007370
GO:0032079	positive regulation of endodeoxyribonuclease activity	1	3	0.137655	0.590074	ENSGALG00000002016
GO:0032782	bile acid secretion	1	3	0.137655	0.590074	ENSGALG00000007478
GO:0033366	protein localization to secretory granule	1	3	0.137655	0.590074	ENSGALG00000010820
GO:0033572	transferrin transport	1	3	0.137655	0.590074	ENSGALG00000007485
GO:0033604	negative regulation of catecholamine secretion	1	3	0.137655	0.590074	ENSGALG00000010820
GO:0034164	negative regulation of toll-like receptor 9 signaling pathway	1	3	0.137655	0.590074	ENSGALG00000000769
GO:0035021	negative regulation of Rac protein signal transduction	1	3	0.137655	0.590074	ENSGALG00000006130
GO:0035803	egg coat formation	1	3	0.137655	0.590074	ENSGALG00000001721
GO:0035864	response to potassium ion	1	3	0.137655	0.590074	ENSGALG00000008474
GO:0035865	cellular response to potassium ion	1	3	0.137655	0.590074	ENSGALG00000008474
GO:0035880	embryonic nail plate morphogenesis	1	3	0.137655	0.590074	ENSGALG00000015013
GO:0036118	hyaluranon cable assembly	1	3	0.137655	0.590074	ENSGALG00000007668
GO:0036151	phosphatidylcholine acyl-chain remodeling	1	3	0.137655	0.590074	ENSGALG00000013189
GO:0038027	apolipoprotein A-I-mediated signaling pathway	1	3	0.137655	0.590074	ENSGALG00000002655
GO:0042339	keratan sulfate metabolic process	1	3	0.137655	0.590074	ENSGALG00000009856
GO:0042769	DNA damage response, detection of DNA damage	1	3	0.137655	0.590074	ENSGALG00000009683
GO:0043000	Golgi to plasma membrane CFTR protein transport	1	3	0.137655	0.590074	ENSGALG00000002364
GO:0043385	mycotoxin metabolic process	1	3	0.137655	0.590074	ENSGALG00000001320
GO:0043420	anthranilate metabolic process	1	3	0.137655	0.590074	ENSGALG00000007503
GO:0044339	canonical Wnt signaling pathway involved in osteoblast differentiation	1	3	0.137655	0.590074	ENSGALG00000009064
GO:0045006	DNA deamination	1	3	0.137655	0.590074	ENSGALG00000014280
GO:0045608	negative regulation of inner ear auditory receptor cell differentiation	1	3	0.137655	0.590074	ENSGALG00000002375
GO:0045759	negative regulation of action potential	1	3	0.137655	0.590074	ENSGALG00000008435
GO:0045799	positive regulation of chromatin assembly or disassembly	1	3	0.137655	0.590074	ENSGALG00000005105
GO:0046292	formaldehyde metabolic process	1	3	0.137655	0.590074	ENSGALG00000015803
GO:0046836	glycolipid transport	1	3	0.137655	0.590074	ENSGALG00000001945
GO:0046959	habituation	1	3	0.137655	0.590074	ENSGALG00000012890
GO:0048014	Tie signaling pathway	1	3	0.137655	0.590074	ENSGALG00000001840
GO:0048842	positive regulation of axon extension involved in axon guidance	1	3	0.137655	0.590074	ENSGALG00000008459
GO:0048866	stem cell fate specification	1	3	0.137655	0.590074	ENSGALG00000004386
GO:0050915	sensory perception of sour taste	1	3	0.137655	0.590074	ENSGALG00000005766
GO:0051414	response to cortisol	1	3	0.137655	0.590074	ENSGALG00000001916
GO:0051620	norepinephrine uptake	1	3	0.137655	0.590074	ENSGALG00000009621
GO:0055005	ventricular cardiac myofibril assembly	1	3	0.137655	0.590074	ENSGALG00000002886
GO:0055095	lipoprotein particle mediated signaling	1	3	0.137655	0.590074	ENSGALG00000005483
GO:0055096	low-density lipoprotein particle mediated signaling	1	3	0.137655	0.590074	ENSGALG00000005483
GO:0060022	hard palate development	1	3	0.137655	0.590074	ENSGALG00000009064
GO:0060164	regulation of timing of neuron differentiation	1	3	0.137655	0.590074	ENSGALG00000015305
GO:0060179	male mating behavior	1	3	0.137655	0.590074	ENSGALG00000008898
GO:0060253	negative regulation of glial cell proliferation	1	3	0.137655	0.590074	ENSGALG00000002375
GO:0060268	negative regulation of respiratory burst	1	3	0.137655	0.590074	ENSGALG00000006695
GO:0060298	positive regulation of sarcomere organization	1	3	0.137655	0.590074	ENSGALG00000000120
GO:0060312	regulation of blood vessel remodeling	1	3	0.137655	0.590074	ENSGALG00000006695
GO:0060318	definitive erythrocyte differentiation	1	3	0.137655	0.590074	ENSGALG00000012540
GO:0060319	primitive erythrocyte differentiation	1	3	0.137655	0.590074	ENSGALG00000005909
GO:0060558	regulation of calcidiol 1-monooxygenase activity	1	3	0.137655	0.590074	ENSGALG00000012304
GO:0060696	regulation of phospholipid catabolic process	1	3	0.137655	0.590074	ENSGALG00000002016
GO:0060737	prostate gland morphogenetic growth	1	3	0.137655	0.590074	ENSGALG00000004386
GO:0060896	neural plate pattern specification	1	3	0.137655	0.590074	ENSGALG00000010774
GO:0060920	cardiac pacemaker cell differentiation	1	3	0.137655	0.590074	ENSGALG00000002886
GO:0060926	cardiac pacemaker cell development	1	3	0.137655	0.590074	ENSGALG00000002886
GO:0060971	embryonic heart tube left/right pattern formation	1	3	0.137655	0.590074	ENSGALG00000002886
GO:0061364	apoptotic process involved in luteolysis	1	3	0.137655	0.590074	ENSGALG00000001916
GO:0061476	response to anticoagulant	1	3	0.137655	0.590074	ENSGALG00000004386
GO:0061739	protein lipidation involved in autophagosome assembly	1	3	0.137655	0.590074	ENSGALG00000004557
GO:0070487	monocyte aggregation	1	3	0.137655	0.590074	ENSGALG00000007668
GO:0070676	intralumenal vesicle formation	1	3	0.137655	0.590074	ENSGALG00000015304
GO:0070966	nuclear-transcribed mRNA catabolic process, no-go decay	1	3	0.137655	0.590074	ENSGALG00000014891
GO:0071316	cellular response to nicotine	1	3	0.137655	0.590074	ENSGALG00000012304
GO:0071503	response to heparin	1	3	0.137655	0.590074	ENSGALG00000004386
GO:0071504	cellular response to heparin	1	3	0.137655	0.590074	ENSGALG00000004386
GO:0071670	smooth muscle cell chemotaxis	1	3	0.137655	0.590074	ENSGALG00000005438
GO:0071926	endocannabinoid signaling pathway	1	3	0.137655	0.590074	ENSGALG00000005696
GO:0072007	mesangial cell differentiation	1	3	0.137655	0.590074	ENSGALG00000002375
GO:0072034	renal vesicle induction	1	3	0.137655	0.590074	ENSGALG00000004386
GO:0072143	mesangial cell development	1	3	0.137655	0.590074	ENSGALG00000002375
GO:0072190	ureter urothelium development	1	3	0.137655	0.590074	ENSGALG00000004386
GO:0090238	positive regulation of arachidonic acid secretion	1	3	0.137655	0.590074	ENSGALG00000011149
GO:0090283	regulation of protein glycosylation in Golgi	1	3	0.137655	0.590074	ENSGALG00000010746
GO:0090403	oxidative stress-induced premature senescence	1	3	0.137655	0.590074	ENSGALG00000011149
GO:0090427	activation of meiosis	1	3	0.137655	0.590074	ENSGALG00000015013
GO:0090461	glutamate homeostasis	1	3	0.137655	0.590074	ENSGALG00000002618
GO:0097350	neutrophil clearance	1	3	0.137655	0.590074	ENSGALG00000008257
GO:0097749	membrane tubulation	1	3	0.137655	0.590074	ENSGALG00000008487
GO:0098974	postsynaptic actin cytoskeleton organization	1	3	0.137655	0.590074	ENSGALG00000009621
GO:0110021	cardiac muscle myoblast proliferation	1	3	0.137655	0.590074	ENSGALG00000014976
GO:0110022	regulation of cardiac muscle myoblast proliferation	1	3	0.137655	0.590074	ENSGALG00000014976
GO:0110024	positive regulation of cardiac muscle myoblast proliferation	1	3	0.137655	0.590074	ENSGALG00000014976
GO:0110025	DNA strand resection involved in replication fork processing	1	3	0.137655	0.590074	ENSGALG00000017211
GO:1900045	negative regulation of protein K63-linked ubiquitination	1	3	0.137655	0.590074	ENSGALG00000001782
GO:1900104	regulation of hyaluranon cable assembly	1	3	0.137655	0.590074	ENSGALG00000007668
GO:1900106	positive regulation of hyaluranon cable assembly	1	3	0.137655	0.590074	ENSGALG00000007668
GO:1900127	positive regulation of hyaluronan biosynthetic process	1	3	0.137655	0.590074	ENSGALG00000012304
GO:1901097	negative regulation of autophagosome maturation	1	3	0.137655	0.590074	ENSGALG00000007557
GO:1901727	positive regulation of histone deacetylase activity	1	3	0.137655	0.590074	ENSGALG00000000551
GO:1902255	positive regulation of intrinsic apoptotic signaling pathway by p53 class mediator	1	3	0.137655	0.590074	ENSGALG00000015013
GO:1902731	negative regulation of chondrocyte proliferation	1	3	0.137655	0.590074	ENSGALG00000008459
GO:1902915	negative regulation of protein polyubiquitination	1	3	0.137655	0.590074	ENSGALG00000001782
GO:1902950	regulation of dendritic spine maintenance	1	3	0.137655	0.590074	ENSGALG00000000209
GO:1902990	mitotic telomere maintenance via semi-conservative replication	1	3	0.137655	0.590074	ENSGALG00000006123
GO:1903059	regulation of protein lipidation	1	3	0.137655	0.590074	ENSGALG00000005297
GO:1903348	positive regulation of bicellular tight junction assembly	1	3	0.137655	0.590074	ENSGALG00000008195
GO:1903423	positive regulation of synaptic vesicle recycling	1	3	0.137655	0.590074	ENSGALG00000001782
GO:1903542	negative regulation of exosomal secretion	1	3	0.137655	0.590074	ENSGALG00000005902
GO:1903724	positive regulation of centriole elongation	1	3	0.137655	0.590074	ENSGALG00000005368
GO:1903795	regulation of inorganic anion transmembrane transport	1	3	0.137655	0.590074	ENSGALG00000000209
GO:1904429	regulation of t-circle formation	1	3	0.137655	0.590074	ENSGALG00000006123
GO:1904533	regulation of telomeric loop disassembly	1	3	0.137655	0.590074	ENSGALG00000006123
GO:1905292	regulation of neural crest cell differentiation	1	3	0.137655	0.590074	ENSGALG00000007668
GO:1905294	positive regulation of neural crest cell differentiation	1	3	0.137655	0.590074	ENSGALG00000007668
GO:1905310	regulation of cardiac neural crest cell migration involved in outflow tract morphogenesis	1	3	0.137655	0.590074	ENSGALG00000007668
GO:1905312	positive regulation of cardiac neural crest cell migration involved in outflow tract morphogenesis	1	3	0.137655	0.590074	ENSGALG00000007668
GO:1905651	regulation of artery morphogenesis	1	3	0.137655	0.590074	ENSGALG00000002375
GO:1905653	positive regulation of artery morphogenesis	1	3	0.137655	0.590074	ENSGALG00000002375
GO:1905664	regulation of calcium ion import across plasma membrane	1	3	0.137655	0.590074	ENSGALG00000000209
GO:1990108	protein linear deubiquitination	1	3	0.137655	0.590074	ENSGALG00000008026
GO:2000118	regulation of sodium-dependent phosphate transport	1	3	0.137655	0.590074	ENSGALG00000008014
GO:2000211	regulation of glutamate metabolic process	1	3	0.137655	0.590074	ENSGALG00000001812
GO:2000739	regulation of mesenchymal stem cell differentiation	1	3	0.137655	0.590074	ENSGALG00000004386
GO:2000741	positive regulation of mesenchymal stem cell differentiation	1	3	0.137655	0.590074	ENSGALG00000004386
GO:2000870	regulation of progesterone secretion	1	3	0.137655	0.590074	ENSGALG00000007668
GO:2001245	regulation of phosphatidylcholine biosynthetic process	1	3	0.137655	0.590074	ENSGALG00000013189
GO:0033993	response to lipid	24	393	0.137865	0.590074	ENSGALG00000001782;ENSGALG00000001916;ENSGALG00000002588;ENSGALG00000002878;ENSGALG00000004386;ENSGALG00000004418;ENSGALG00000004999;ENSGALG00000005467;ENSGALG00000006494;ENSGALG00000006565;ENSGALG00000006689;ENSGALG00000006695;ENSGALG00000007668;ENSGALG00000008014;ENSGALG00000008519;ENSGALG00000011722;ENSGALG00000012304;ENSGALG00000012540;ENSGALG00000014280;ENSGALG00000015305;ENSGALG00000015803;…
GO:0009108	coenzyme biosynthetic process	10	140	0.137955	0.590074	ENSGALG00000001711;ENSGALG00000001895;ENSGALG00000001992;ENSGALG00000006367;ENSGALG00000006431;ENSGALG00000007503;ENSGALG00000012624;ENSGALG00000014906;ENSGALG00000025907;ENSGALG00000026757
GO:0030100	regulation of endocytosis	10	140	0.137955	0.590074	ENSGALG00000002655;ENSGALG00000005483;ENSGALG00000006695;ENSGALG00000006702;ENSGALG00000007557;ENSGALG00000008257;ENSGALG00000010343;ENSGALG00000014974;ENSGALG00000015304;ENSGALG00000029077
GO:0019933	cAMP-mediated signaling	8	106	0.138573	0.590074	ENSGALG00000003837;ENSGALG00000004386;ENSGALG00000004841;ENSGALG00000006642;ENSGALG00000008949;ENSGALG00000010820;ENSGALG00000016176;ENSGALG00000017295
GO:0050679	positive regulation of epithelial cell proliferation	8	106	0.138573	0.590074	ENSGALG00000002375;ENSGALG00000003374;ENSGALG00000004386;ENSGALG00000004841;ENSGALG00000005483;ENSGALG00000005909;ENSGALG00000008459;ENSGALG00000008883
GO:0120032	regulation of plasma membrane bounded cell projection assembly	8	106	0.138573	0.590074	ENSGALG00000002016;ENSGALG00000005368;ENSGALG00000006017;ENSGALG00000009859;ENSGALG00000010010;ENSGALG00000011209;ENSGALG00000021128;ENSGALG00000023843
GO:0022406	membrane docking	5	57	0.138679	0.590074	ENSGALG00000000723;ENSGALG00000003487;ENSGALG00000005902;ENSGALG00000011673;ENSGALG00000015304
GO:1902882	regulation of response to oxidative stress	5	57	0.138679	0.590074	ENSGALG00000006049;ENSGALG00000009064;ENSGALG00000015286;ENSGALG00000017204;ENSGALG00000026757
GO:0006576	cellular biogenic amine metabolic process	3	27	0.138712	0.590074	ENSGALG00000007503;ENSGALG00000008490;ENSGALG00000016348
GO:0008089	anterograde axonal transport	3	27	0.138712	0.590074	ENSGALG00000002726;ENSGALG00000005070;ENSGALG00000005794
GO:0017145	stem cell division	3	27	0.138712	0.590074	ENSGALG00000002375;ENSGALG00000010659;ENSGALG00000011722
GO:0032615	interleukin-12 production	3	27	0.138712	0.590074	ENSGALG00000002016;ENSGALG00000010313;ENSGALG00000012304
GO:0045807	positive regulation of endocytosis	6	73	0.138969	0.590703	ENSGALG00000006695;ENSGALG00000006702;ENSGALG00000008257;ENSGALG00000010343;ENSGALG00000014974;ENSGALG00000029077
GO:0009100	glycoprotein metabolic process	17	265	0.140145	0.591093	ENSGALG00000001611;ENSGALG00000001806;ENSGALG00000004657;ENSGALG00000004806;ENSGALG00000005907;ENSGALG00000006725;ENSGALG00000006882;ENSGALG00000006989;ENSGALG00000008459;ENSGALG00000008883;ENSGALG00000010351;ENSGALG00000010746;ENSGALG00000012308;ENSGALG00000014934;ENSGALG00000015015;ENSGALG00000015775;ENSGALG00000022718
GO:0022607	cellular component assembly	99	1854	0.140206	0.591093	ENSGALG00000000120;ENSGALG00000000137;ENSGALG00000000209;ENSGALG00000000712;ENSGALG00000000723;ENSGALG00000000769;ENSGALG00000001503;ENSGALG00000001563;ENSGALG00000001773;ENSGALG00000001801;ENSGALG00000001840;ENSGALG00000002016;ENSGALG00000002087;ENSGALG00000002364;ENSGALG00000002375;ENSGALG00000002403;ENSGALG00000002511;ENSGALG00000002606;ENSGALG00000002618;ENSGALG00000002675;ENSGALG00000002886;…
GO:0046486	glycerolipid metabolic process	16	247	0.140553	0.591093	ENSGALG00000001042;ENSGALG00000001964;ENSGALG00000002583;ENSGALG00000005505;ENSGALG00000005696;ENSGALG00000005701;ENSGALG00000006689;ENSGALG00000006872;ENSGALG00000007474;ENSGALG00000009130;ENSGALG00000010335;ENSGALG00000010493;ENSGALG00000012890;ENSGALG00000013189;ENSGALG00000020057;ENSGALG00000023517
GO:0120039	plasma membrane bounded cell projection morphogenesis	25	413	0.141466	0.591093	ENSGALG00000000227;ENSGALG00000001782;ENSGALG00000001916;ENSGALG00000002375;ENSGALG00000002403;ENSGALG00000002515;ENSGALG00000002556;ENSGALG00000004631;ENSGALG00000005079;ENSGALG00000006049;ENSGALG00000006424;ENSGALG00000007007;ENSGALG00000007184;ENSGALG00000007527;ENSGALG00000007668;ENSGALG00000007927;ENSGALG00000008263;ENSGALG00000008459;ENSGALG00000008473;ENSGALG00000008898;ENSGALG00000008974;…
GO:0019693	ribose phosphate metabolic process	19	302	0.141732	0.591093	ENSGALG00000001711;ENSGALG00000001895;ENSGALG00000001992;ENSGALG00000003837;ENSGALG00000004908;ENSGALG00000005057;ENSGALG00000005704;ENSGALG00000005789;ENSGALG00000006431;ENSGALG00000006899;ENSGALG00000008606;ENSGALG00000010010;ENSGALG00000011285;ENSGALG00000012624;ENSGALG00000013191;ENSGALG00000014121;ENSGALG00000014906;ENSGALG00000015303;ENSGALG00000025907
GO:0070647	protein modification by small protein conjugation or removal	36	621	0.14189	0.591093	ENSGALG00000001028;ENSGALG00000001545;ENSGALG00000001782;ENSGALG00000002180;ENSGALG00000002649;ENSGALG00000003381;ENSGALG00000003427;ENSGALG00000004611;ENSGALG00000004629;ENSGALG00000004640;ENSGALG00000004657;ENSGALG00000005292;ENSGALG00000005803;ENSGALG00000006411;ENSGALG00000006424;ENSGALG00000006474;ENSGALG00000006658;ENSGALG00000006969;ENSGALG00000008026;ENSGALG00000008176;ENSGALG00000008254;…
GO:0006801	superoxide metabolic process	4	42	0.142224	0.591093	ENSGALG00000002016;ENSGALG00000007511;ENSGALG00000008952;ENSGALG00000026757
GO:0048016	inositol phosphate-mediated signaling	4	42	0.142224	0.591093	ENSGALG00000000209;ENSGALG00000003396;ENSGALG00000004282;ENSGALG00000010493
GO:0055013	cardiac muscle cell development	4	42	0.142224	0.591093	ENSGALG00000000120;ENSGALG00000002886;ENSGALG00000004155;ENSGALG00000009844
GO:0009199	ribonucleoside triphosphate metabolic process	12	176	0.142518	0.591093	ENSGALG00000001992;ENSGALG00000005704;ENSGALG00000005789;ENSGALG00000006899;ENSGALG00000008606;ENSGALG00000010010;ENSGALG00000012624;ENSGALG00000013191;ENSGALG00000014121;ENSGALG00000014906;ENSGALG00000015303;ENSGALG00000025907
GO:0045216	cell-cell junction organization	7	90	0.142611	0.591093	ENSGALG00000005079;ENSGALG00000005483;ENSGALG00000007330;ENSGALG00000008018;ENSGALG00000008195;ENSGALG00000012561;ENSGALG00000021128
GO:0106106	cold-induced thermogenesis	7	90	0.142611	0.591093	ENSGALG00000002375;ENSGALG00000003891;ENSGALG00000005696;ENSGALG00000008014;ENSGALG00000008949;ENSGALG00000010005;ENSGALG00000015803
GO:0120161	regulation of cold-induced thermogenesis	7	90	0.142611	0.591093	ENSGALG00000002375;ENSGALG00000003891;ENSGALG00000005696;ENSGALG00000008014;ENSGALG00000008949;ENSGALG00000010005;ENSGALG00000015803
GO:0006650	glycerophospholipid metabolic process	13	194	0.14361	0.591093	ENSGALG00000001042;ENSGALG00000001964;ENSGALG00000002583;ENSGALG00000005505;ENSGALG00000005701;ENSGALG00000006872;ENSGALG00000007474;ENSGALG00000009130;ENSGALG00000010335;ENSGALG00000010493;ENSGALG00000013189;ENSGALG00000020057;ENSGALG00000023517
GO:0006281	DNA repair	20	321	0.143633	0.591093	ENSGALG00000000708;ENSGALG00000001954;ENSGALG00000002561;ENSGALG00000003427;ENSGALG00000004640;ENSGALG00000006123;ENSGALG00000006658;ENSGALG00000006806;ENSGALG00000007510;ENSGALG00000007520;ENSGALG00000007536;ENSGALG00000008938;ENSGALG00000010039;ENSGALG00000015571;ENSGALG00000015589;ENSGALG00000016774;ENSGALG00000017211;ENSGALG00000017388;ENSGALG00000025907;ENSGALG00000028998
GO:0007369	gastrulation	9	124	0.143694	0.591093	ENSGALG00000002655;ENSGALG00000006101;ENSGALG00000007511;ENSGALG00000007668;ENSGALG00000008018;ENSGALG00000008459;ENSGALG00000012623;ENSGALG00000014903;ENSGALG00000014976
GO:0000028	ribosomal small subunit assembly	2	14	0.143948	0.591093	ENSGALG00000011866;ENSGALG00000015195
GO:0002043	blood vessel endothelial cell proliferation involved in sprouting angiogenesis	2	14	0.143948	0.591093	ENSGALG00000004841;ENSGALG00000005909
GO:0003085	negative regulation of systemic arterial blood pressure	2	14	0.143948	0.591093	ENSGALG00000008459;ENSGALG00000008949
GO:0003215	cardiac right ventricle morphogenesis	2	14	0.143948	0.591093	ENSGALG00000002375;ENSGALG00000002886
GO:0014887	cardiac muscle adaptation	2	14	0.143948	0.591093	ENSGALG00000000120;ENSGALG00000014976
GO:0019377	glycolipid catabolic process	2	14	0.143948	0.591093	ENSGALG00000002016;ENSGALG00000004948
GO:0031063	regulation of histone deacetylation	2	14	0.143948	0.591093	ENSGALG00000000551;ENSGALG00000010659
GO:0035066	positive regulation of histone acetylation	2	14	0.143948	0.591093	ENSGALG00000003786;ENSGALG00000008014
GO:0035459	cargo loading into vesicle	2	14	0.143948	0.591093	ENSGALG00000005722;ENSGALG00000006417
GO:0036065	fucosylation	2	14	0.143948	0.591093	ENSGALG00000001806;ENSGALG00000022718
GO:0042036	negative regulation of cytokine biosynthetic process	2	14	0.143948	0.591093	ENSGALG00000001729;ENSGALG00000012304
GO:0042249	establishment of planar polarity of embryonic epithelium	2	14	0.143948	0.591093	ENSGALG00000004249;ENSGALG00000009064
GO:0043114	regulation of vascular permeability	2	14	0.143948	0.591093	ENSGALG00000006695;ENSGALG00000008663
GO:0044766	multi-organism transport	2	14	0.143948	0.591093	ENSGALG00000000712;ENSGALG00000001545
GO:0045649	regulation of macrophage differentiation	2	14	0.143948	0.591093	ENSGALG00000005909;ENSGALG00000006062
GO:0045662	negative regulation of myoblast differentiation	2	14	0.143948	0.591093	ENSGALG00000002588;ENSGALG00000004386
GO:0060039	pericardium development	2	14	0.143948	0.591093	ENSGALG00000002375;ENSGALG00000007668
GO:0060850	regulation of transcription involved in cell fate commitment	2	14	0.143948	0.591093	ENSGALG00000008014;ENSGALG00000010500
GO:0070670	response to interleukin-4	2	14	0.143948	0.591093	ENSGALG00000006480;ENSGALG00000015209
GO:0071353	cellular response to interleukin-4	2	14	0.143948	0.591093	ENSGALG00000006480;ENSGALG00000015209
GO:0097734	extracellular exosome biogenesis	2	14	0.143948	0.591093	ENSGALG00000005902;ENSGALG00000016480
GO:1902358	sulfate transmembrane transport	2	14	0.143948	0.591093	ENSGALG00000000745;ENSGALG00000026089
GO:1902579	multi-organism localization	2	14	0.143948	0.591093	ENSGALG00000000712;ENSGALG00000001545
GO:1904262	negative regulation of TORC1 signaling	2	14	0.143948	0.591093	ENSGALG00000015286;ENSGALG00000017204
GO:1904385	cellular response to angiotensin	2	14	0.143948	0.591093	ENSGALG00000002016;ENSGALG00000012304
GO:1905939	regulation of gonad development	2	14	0.143948	0.591093	ENSGALG00000004386;ENSGALG00000007668
GO:1990182	exosomal secretion	2	14	0.143948	0.591093	ENSGALG00000005902;ENSGALG00000016480
GO:1990776	response to angiotensin	2	14	0.143948	0.591093	ENSGALG00000002016;ENSGALG00000012304
GO:0048858	cell projection morphogenesis	25	414	0.144108	0.591093	ENSGALG00000000227;ENSGALG00000001782;ENSGALG00000001916;ENSGALG00000002375;ENSGALG00000002403;ENSGALG00000002515;ENSGALG00000002556;ENSGALG00000004631;ENSGALG00000005079;ENSGALG00000006049;ENSGALG00000006424;ENSGALG00000007007;ENSGALG00000007184;ENSGALG00000007527;ENSGALG00000007668;ENSGALG00000007927;ENSGALG00000008263;ENSGALG00000008459;ENSGALG00000008473;ENSGALG00000008898;ENSGALG00000008974;…
GO:0051172	negative regulation of nitrogen compound metabolic process	79	1460	0.144118	0.591093	ENSGALG00000000209;ENSGALG00000000523;ENSGALG00000000583;ENSGALG00000000713;ENSGALG00000001729;ENSGALG00000001782;ENSGALG00000001812;ENSGALG00000001826;ENSGALG00000002016;ENSGALG00000002375;ENSGALG00000002489;ENSGALG00000002588;ENSGALG00000002655;ENSGALG00000002886;ENSGALG00000003396;ENSGALG00000003786;ENSGALG00000003891;ENSGALG00000004189;ENSGALG00000004386;ENSGALG00000004640;ENSGALG00000004856;…
GO:0071310	cellular response to organic substance	77	1421	0.14487	0.592082	ENSGALG00000000120;ENSGALG00000000209;ENSGALG00000000769;ENSGALG00000001042;ENSGALG00000001521;ENSGALG00000001773;ENSGALG00000001782;ENSGALG00000001882;ENSGALG00000001916;ENSGALG00000001992;ENSGALG00000002016;ENSGALG00000002375;ENSGALG00000002550;ENSGALG00000002556;ENSGALG00000002588;ENSGALG00000002878;ENSGALG00000002886;ENSGALG00000002893;ENSGALG00000003487;ENSGALG00000003837;ENSGALG00000003891;…
GO:0072358	cardiovascular system development	27	452	0.145418	0.592082	ENSGALG00000001472;ENSGALG00000001840;ENSGALG00000001992;ENSGALG00000002375;ENSGALG00000002655;ENSGALG00000002886;ENSGALG00000003396;ENSGALG00000004841;ENSGALG00000005438;ENSGALG00000005483;ENSGALG00000005505;ENSGALG00000005909;ENSGALG00000006708;ENSGALG00000007668;ENSGALG00000008459;ENSGALG00000008473;ENSGALG00000008661;ENSGALG00000008883;ENSGALG00000010005;ENSGALG00000011228;ENSGALG00000014329;…
GO:0030510	regulation of BMP signaling pathway	6	74	0.145502	0.592082	ENSGALG00000002375;ENSGALG00000003891;ENSGALG00000008459;ENSGALG00000008661;ENSGALG00000009064;ENSGALG00000015013
GO:0014013	regulation of gliogenesis	5	58	0.146159	0.592082	ENSGALG00000000703;ENSGALG00000002375;ENSGALG00000010500;ENSGALG00000015305;ENSGALG00000015407
GO:0051153	regulation of striated muscle cell differentiation	5	58	0.146159	0.592082	ENSGALG00000000120;ENSGALG00000002375;ENSGALG00000002886;ENSGALG00000015013;ENSGALG00000026081
GO:0070997	neuron death	12	177	0.146649	0.592082	ENSGALG00000000209;ENSGALG00000000724;ENSGALG00000002556;ENSGALG00000004631;ENSGALG00000007527;ENSGALG00000008014;ENSGALG00000008898;ENSGALG00000008933;ENSGALG00000009064;ENSGALG00000010811;ENSGALG00000015297;ENSGALG00000026207
GO:0043604	amide biosynthetic process	30	510	0.148892	0.592082	ENSGALG00000000724;ENSGALG00000001850;ENSGALG00000002016;ENSGALG00000002087;ENSGALG00000002644;ENSGALG00000002868;ENSGALG00000004831;ENSGALG00000004952;ENSGALG00000005105;ENSGALG00000006565;ENSGALG00000006882;ENSGALG00000006898;ENSGALG00000008590;ENSGALG00000008661;ENSGALG00000010761;ENSGALG00000011213;ENSGALG00000011228;ENSGALG00000012338;ENSGALG00000012628;ENSGALG00000013990;ENSGALG00000014432;…
GO:0048469	cell maturation	8	108	0.149316	0.592082	ENSGALG00000004958;ENSGALG00000005909;ENSGALG00000006689;ENSGALG00000010005;ENSGALG00000015297;ENSGALG00000016176;ENSGALG00000025907;ENSGALG00000026384
GO:0055002	striated muscle cell development	8	108	0.149316	0.592082	ENSGALG00000000120;ENSGALG00000000195;ENSGALG00000002886;ENSGALG00000003521;ENSGALG00000004155;ENSGALG00000005292;ENSGALG00000009844;ENSGALG00000016480
GO:0060491	regulation of cell projection assembly	8	108	0.149316	0.592082	ENSGALG00000002016;ENSGALG00000005368;ENSGALG00000006017;ENSGALG00000009859;ENSGALG00000010010;ENSGALG00000011209;ENSGALG00000021128;ENSGALG00000023843
GO:0006623	protein targeting to vacuole	3	28	0.150129	0.592082	ENSGALG00000005902;ENSGALG00000015576;ENSGALG00000016806
GO:0030219	megakaryocyte differentiation	3	28	0.150129	0.592082	ENSGALG00000000769;ENSGALG00000005909;ENSGALG00000011682
GO:0030488	tRNA methylation	3	28	0.150129	0.592082	ENSGALG00000009119;ENSGALG00000009169;ENSGALG00000029118
GO:0030857	negative regulation of epithelial cell differentiation	3	28	0.150129	0.592082	ENSGALG00000002375;ENSGALG00000004386;ENSGALG00000014329
GO:0031297	replication fork processing	3	28	0.150129	0.592082	ENSGALG00000000708;ENSGALG00000006123;ENSGALG00000017211
GO:0043277	apoptotic cell clearance	3	28	0.150129	0.592082	ENSGALG00000002655;ENSGALG00000006702;ENSGALG00000008257
GO:0050854	regulation of antigen receptor-mediated signaling pathway	3	28	0.150129	0.592082	ENSGALG00000000209;ENSGALG00000000712;ENSGALG00000011872
GO:1903672	positive regulation of sprouting angiogenesis	3	28	0.150129	0.592082	ENSGALG00000001992;ENSGALG00000004841;ENSGALG00000005909
GO:0006396	RNA processing	34	587	0.151137	0.592082	ENSGALG00000000137;ENSGALG00000000533;ENSGALG00000001947;ENSGALG00000002014;ENSGALG00000002087;ENSGALG00000002354;ENSGALG00000002644;ENSGALG00000003374;ENSGALG00000004104;ENSGALG00000004782;ENSGALG00000004832;ENSGALG00000005162;ENSGALG00000006596;ENSGALG00000007370;ENSGALG00000007513;ENSGALG00000007527;ENSGALG00000008470;ENSGALG00000008658;ENSGALG00000009119;ENSGALG00000009169;ENSGALG00000010622;…
GO:0002562	somatic diversification of immune receptors via germline recombination within a single locus	4	43	0.151234	0.592082	ENSGALG00000004640;ENSGALG00000006480;ENSGALG00000007485;ENSGALG00000014280
GO:0007091	metaphase/anaphase transition of mitotic cell cycle	4	43	0.151234	0.592082	ENSGALG00000005105;ENSGALG00000008233;ENSGALG00000008254;ENSGALG00000013208
GO:0016444	somatic cell DNA recombination	4	43	0.151234	0.592082	ENSGALG00000004640;ENSGALG00000006480;ENSGALG00000007485;ENSGALG00000014280
GO:0030032	lamellipodium assembly	4	43	0.151234	0.592082	ENSGALG00000005079;ENSGALG00000005483;ENSGALG00000021128;ENSGALG00000023843
GO:0032945	negative regulation of mononuclear cell proliferation	4	43	0.151234	0.592082	ENSGALG00000000209;ENSGALG00000001729;ENSGALG00000004958;ENSGALG00000008014
GO:0043550	regulation of lipid kinase activity	4	43	0.151234	0.592082	ENSGALG00000001840;ENSGALG00000007557;ENSGALG00000010335;ENSGALG00000011724
GO:0045833	negative regulation of lipid metabolic process	4	43	0.151234	0.592082	ENSGALG00000007557;ENSGALG00000008018;ENSGALG00000012304;ENSGALG00000013189
GO:0050672	negative regulation of lymphocyte proliferation	4	43	0.151234	0.592082	ENSGALG00000000209;ENSGALG00000001729;ENSGALG00000004958;ENSGALG00000008014
GO:0051145	smooth muscle cell differentiation	4	43	0.151234	0.592082	ENSGALG00000002375;ENSGALG00000003396;ENSGALG00000004386;ENSGALG00000014976
GO:0060419	heart growth	4	43	0.151234	0.592082	ENSGALG00000000120;ENSGALG00000002375;ENSGALG00000002886;ENSGALG00000014976
GO:0070988	demethylation	4	43	0.151234	0.592082	ENSGALG00000001320;ENSGALG00000001325;ENSGALG00000014280;ENSGALG00000015803
GO:0009892	negative regulation of metabolic process	93	1743	0.151502	0.592082	ENSGALG00000000209;ENSGALG00000000523;ENSGALG00000000583;ENSGALG00000000713;ENSGALG00000001729;ENSGALG00000001782;ENSGALG00000001812;ENSGALG00000001826;ENSGALG00000001916;ENSGALG00000002016;ENSGALG00000002087;ENSGALG00000002143;ENSGALG00000002375;ENSGALG00000002489;ENSGALG00000002515;ENSGALG00000002588;ENSGALG00000002655;ENSGALG00000002886;ENSGALG00000002893;ENSGALG00000003381;ENSGALG00000003396;…
GO:0006399	tRNA metabolic process	10	143	0.151896	0.592082	ENSGALG00000001850;ENSGALG00000001947;ENSGALG00000002354;ENSGALG00000004782;ENSGALG00000007370;ENSGALG00000009119;ENSGALG00000009169;ENSGALG00000011228;ENSGALG00000017368;ENSGALG00000029118
GO:0009116	nucleoside metabolic process	6	75	0.152173	0.592082	ENSGALG00000004908;ENSGALG00000005057;ENSGALG00000006627;ENSGALG00000010010;ENSGALG00000014280;ENSGALG00000014906
GO:0048024	regulation of mRNA splicing, via spliceosome	6	75	0.152173	0.592082	ENSGALG00000000533;ENSGALG00000002014;ENSGALG00000002087;ENSGALG00000012540;ENSGALG00000015200;ENSGALG00000025907
GO:0098876	vesicle-mediated transport to the plasma membrane	6	75	0.152173	0.592082	ENSGALG00000002364;ENSGALG00000002606;ENSGALG00000006101;ENSGALG00000007546;ENSGALG00000009847;ENSGALG00000014640
GO:0043632	modification-dependent macromolecule catabolic process	26	436	0.152774	0.592082	ENSGALG00000001028;ENSGALG00000001782;ENSGALG00000002180;ENSGALG00000002649;ENSGALG00000003427;ENSGALG00000004611;ENSGALG00000004629;ENSGALG00000004657;ENSGALG00000004806;ENSGALG00000005292;ENSGALG00000005803;ENSGALG00000006411;ENSGALG00000006474;ENSGALG00000006969;ENSGALG00000008172;ENSGALG00000008254;ENSGALG00000008274;ENSGALG00000008435;ENSGALG00000008946;ENSGALG00000008974;ENSGALG00000011682;…
GO:0033554	cellular response to stress	64	1170	0.152811	0.592082	ENSGALG00000000708;ENSGALG00000001563;ENSGALG00000001954;ENSGALG00000002016;ENSGALG00000002364;ENSGALG00000002375;ENSGALG00000002561;ENSGALG00000002588;ENSGALG00000002649;ENSGALG00000002893;ENSGALG00000003427;ENSGALG00000003521;ENSGALG00000004557;ENSGALG00000004640;ENSGALG00000004657;ENSGALG00000004806;ENSGALG00000005105;ENSGALG00000005354;ENSGALG00000005698;ENSGALG00000005808;ENSGALG00000006049;…
GO:0044085	cellular component biogenesis	106	2004	0.153529	0.592082	ENSGALG00000000120;ENSGALG00000000137;ENSGALG00000000209;ENSGALG00000000712;ENSGALG00000000723;ENSGALG00000000769;ENSGALG00000001503;ENSGALG00000001563;ENSGALG00000001773;ENSGALG00000001801;ENSGALG00000001840;ENSGALG00000002016;ENSGALG00000002087;ENSGALG00000002272;ENSGALG00000002364;ENSGALG00000002375;ENSGALG00000002403;ENSGALG00000002511;ENSGALG00000002606;ENSGALG00000002618;ENSGALG00000002644;…
GO:0070925	organelle assembly	33	569	0.153648	0.592082	ENSGALG00000000120;ENSGALG00000000723;ENSGALG00000000769;ENSGALG00000001563;ENSGALG00000001773;ENSGALG00000001801;ENSGALG00000002403;ENSGALG00000002886;ENSGALG00000003521;ENSGALG00000004155;ENSGALG00000004557;ENSGALG00000004856;ENSGALG00000004870;ENSGALG00000005105;ENSGALG00000005368;ENSGALG00000005438;ENSGALG00000005902;ENSGALG00000006812;ENSGALG00000006921;ENSGALG00000007021;ENSGALG00000007510;…
GO:0046434	organophosphate catabolic process	9	126	0.153787	0.592082	ENSGALG00000001964;ENSGALG00000001992;ENSGALG00000002016;ENSGALG00000005696;ENSGALG00000009130;ENSGALG00000010493;ENSGALG00000011285;ENSGALG00000012624;ENSGALG00000025907
GO:0000380	alternative mRNA splicing, via spliceosome	5	59	0.153808	0.592082	ENSGALG00000000533;ENSGALG00000002014;ENSGALG00000003374;ENSGALG00000012540;ENSGALG00000025907
GO:0030258	lipid modification	11	161	0.15393	0.592082	ENSGALG00000001042;ENSGALG00000001964;ENSGALG00000002583;ENSGALG00000002588;ENSGALG00000005505;ENSGALG00000005701;ENSGALG00000010335;ENSGALG00000010493;ENSGALG00000012338;ENSGALG00000012890;ENSGALG00000021843
GO:0031503	protein-containing complex localization	11	161	0.15393	0.592082	ENSGALG00000000533;ENSGALG00000001801;ENSGALG00000002087;ENSGALG00000002606;ENSGALG00000005105;ENSGALG00000007546;ENSGALG00000007653;ENSGALG00000009847;ENSGALG00000011863;ENSGALG00000015878;ENSGALG00000016477
GO:0034613	cellular protein localization	64	1171	0.154481	0.592082	ENSGALG00000000209;ENSGALG00000000533;ENSGALG00000000712;ENSGALG00000000723;ENSGALG00000000769;ENSGALG00000001521;ENSGALG00000001545;ENSGALG00000001563;ENSGALG00000001950;ENSGALG00000001964;ENSGALG00000002016;ENSGALG00000002087;ENSGALG00000002364;ENSGALG00000002606;ENSGALG00000002969;ENSGALG00000003487;ENSGALG00000004386;ENSGALG00000004557;ENSGALG00000004845;ENSGALG00000004856;ENSGALG00000004918;…
GO:0060078	regulation of postsynaptic membrane potential	7	92	0.154566	0.592082	ENSGALG00000001450;ENSGALG00000001716;ENSGALG00000004936;ENSGALG00000006642;ENSGALG00000008898;ENSGALG00000008949;ENSGALG00000012890
GO:0033044	regulation of chromosome organization	15	233	0.155235	0.592082	ENSGALG00000000551;ENSGALG00000003786;ENSGALG00000004999;ENSGALG00000005105;ENSGALG00000005909;ENSGALG00000006123;ENSGALG00000006818;ENSGALG00000008014;ENSGALG00000008233;ENSGALG00000008254;ENSGALG00000010659;ENSGALG00000013208;ENSGALG00000014280;ENSGALG00000015803;ENSGALG00000017211
GO:0007411	axon guidance	11	162	0.158474	0.592082	ENSGALG00000000227;ENSGALG00000001916;ENSGALG00000004631;ENSGALG00000007184;ENSGALG00000007668;ENSGALG00000007927;ENSGALG00000008263;ENSGALG00000008459;ENSGALG00000008473;ENSGALG00000008974;ENSGALG00000014687
GO:0006892	post-Golgi vesicle-mediated transport	6	76	0.158976	0.592082	ENSGALG00000002364;ENSGALG00000006101;ENSGALG00000007546;ENSGALG00000008500;ENSGALG00000009847;ENSGALG00000014640
GO:0045834	positive regulation of lipid metabolic process	6	76	0.158976	0.592082	ENSGALG00000000703;ENSGALG00000001840;ENSGALG00000002016;ENSGALG00000004662;ENSGALG00000005696;ENSGALG00000008661
GO:0046660	female sex differentiation	6	76	0.158976	0.592082	ENSGALG00000001916;ENSGALG00000007668;ENSGALG00000008014;ENSGALG00000008257;ENSGALG00000015297;ENSGALG00000016327
GO:0050728	negative regulation of inflammatory response	6	76	0.158976	0.592082	ENSGALG00000001729;ENSGALG00000002588;ENSGALG00000003837;ENSGALG00000006642;ENSGALG00000006695;ENSGALG00000012304
GO:0098661	inorganic anion transmembrane transport	6	76	0.158976	0.592082	ENSGALG00000000209;ENSGALG00000000745;ENSGALG00000004936;ENSGALG00000012045;ENSGALG00000014695;ENSGALG00000026089
GO:0072521	purine-containing compound metabolic process	20	326	0.159169	0.592082	ENSGALG00000001711;ENSGALG00000001895;ENSGALG00000001992;ENSGALG00000003837;ENSGALG00000004908;ENSGALG00000005057;ENSGALG00000005704;ENSGALG00000005789;ENSGALG00000006431;ENSGALG00000006899;ENSGALG00000008606;ENSGALG00000010010;ENSGALG00000011285;ENSGALG00000012624;ENSGALG00000013191;ENSGALG00000014121;ENSGALG00000014906;ENSGALG00000015303;ENSGALG00000025907;ENSGALG00000027269
GO:0010965	regulation of mitotic sister chromatid separation	4	44	0.160456	0.592082	ENSGALG00000005105;ENSGALG00000008233;ENSGALG00000008254;ENSGALG00000013208
GO:0044106	cellular amine metabolic process	4	44	0.160456	0.592082	ENSGALG00000001812;ENSGALG00000007503;ENSGALG00000008490;ENSGALG00000016348
GO:0035051	cardiocyte differentiation	7	93	0.160712	0.592082	ENSGALG00000000120;ENSGALG00000002375;ENSGALG00000002886;ENSGALG00000004155;ENSGALG00000007668;ENSGALG00000009844;ENSGALG00000014976
GO:0051053	negative regulation of DNA metabolic process	7	93	0.160712	0.592082	ENSGALG00000004640;ENSGALG00000006123;ENSGALG00000008459;ENSGALG00000014280;ENSGALG00000015571;ENSGALG00000015589;ENSGALG00000017211
GO:1903305	regulation of regulated secretory pathway	7	93	0.160712	0.592082	ENSGALG00000002375;ENSGALG00000006695;ENSGALG00000007511;ENSGALG00000012052;ENSGALG00000012890;ENSGALG00000012894;ENSGALG00000026446
GO:0006677	glycosylceramide metabolic process	2	15	0.161047	0.592082	ENSGALG00000002016;ENSGALG00000004948
GO:0008272	sulfate transport	2	15	0.161047	0.592082	ENSGALG00000000745;ENSGALG00000026089
GO:0022616	DNA strand elongation	2	15	0.161047	0.592082	ENSGALG00000000708;ENSGALG00000017211
GO:0032892	positive regulation of organic acid transport	2	15	0.161047	0.592082	ENSGALG00000008490;ENSGALG00000011149
GO:0034312	diol biosynthetic process	2	15	0.161047	0.592082	ENSGALG00000006367;ENSGALG00000026757
GO:0042755	eating behavior	2	15	0.161047	0.592082	ENSGALG00000006642;ENSGALG00000008490
GO:0046621	negative regulation of organ growth	2	15	0.161047	0.592082	ENSGALG00000001826;ENSGALG00000010668
GO:0055012	ventricular cardiac muscle cell differentiation	2	15	0.161047	0.592082	ENSGALG00000000120;ENSGALG00000002886
GO:0061437	renal system vasculature development	2	15	0.161047	0.592082	ENSGALG00000002375;ENSGALG00000007668
GO:0061440	kidney vasculature development	2	15	0.161047	0.592082	ENSGALG00000002375;ENSGALG00000007668
GO:0070168	negative regulation of biomineral tissue development	2	15	0.161047	0.592082	ENSGALG00000002375;ENSGALG00000004386
GO:0071577	zinc ion transmembrane transport	2	15	0.161047	0.592082	ENSGALG00000004413;ENSGALG00000020582
GO:1901673	regulation of mitotic spindle assembly	2	15	0.161047	0.592082	ENSGALG00000005105;ENSGALG00000006921
GO:1901798	positive regulation of signal transduction by p53 class mediator	2	15	0.161047	0.592082	ENSGALG00000011149;ENSGALG00000015013
GO:1903010	regulation of bone development	2	15	0.161047	0.592082	ENSGALG00000004386;ENSGALG00000017295
GO:1905276	regulation of epithelial tube formation	2	15	0.161047	0.592082	ENSGALG00000004249;ENSGALG00000009064
GO:2000108	positive regulation of leukocyte apoptotic process	2	15	0.161047	0.592082	ENSGALG00000002583;ENSGALG00000005505
GO:2000178	negative regulation of neural precursor cell proliferation	2	15	0.161047	0.592082	ENSGALG00000005909;ENSGALG00000015305
GO:0010243	response to organonitrogen compound	27	458	0.161231	0.592082	ENSGALG00000000209;ENSGALG00000001992;ENSGALG00000002016;ENSGALG00000002375;ENSGALG00000002649;ENSGALG00000003487;ENSGALG00000004386;ENSGALG00000004657;ENSGALG00000004806;ENSGALG00000004936;ENSGALG00000005483;ENSGALG00000006642;ENSGALG00000008014;ENSGALG00000008172;ENSGALG00000008898;ENSGALG00000009621;ENSGALG00000010010;ENSGALG00000010335;ENSGALG00000010811;ENSGALG00000012304;ENSGALG00000014067;…
GO:0007099	centriole replication	3	29	0.161833	0.592082	ENSGALG00000004856;ENSGALG00000005368;ENSGALG00000007510
GO:0007435	salivary gland morphogenesis	3	29	0.161833	0.592082	ENSGALG00000003374;ENSGALG00000007668;ENSGALG00000008473
GO:0042698	ovulation cycle	3	29	0.161833	0.592082	ENSGALG00000001916;ENSGALG00000007668;ENSGALG00000015297
GO:0043954	cellular component maintenance	3	29	0.161833	0.592082	ENSGALG00000000209;ENSGALG00000012570;ENSGALG00000016176
GO:0045070	positive regulation of viral genome replication	3	29	0.161833	0.592082	ENSGALG00000000708;ENSGALG00000002375;ENSGALG00000007527
GO:0061462	protein localization to lysosome	3	29	0.161833	0.592082	ENSGALG00000005902;ENSGALG00000015576;ENSGALG00000016806
GO:0098534	centriole assembly	3	29	0.161833	0.592082	ENSGALG00000004856;ENSGALG00000005368;ENSGALG00000007510
GO:1905207	regulation of cardiocyte differentiation	3	29	0.161833	0.592082	ENSGALG00000002886;ENSGALG00000007668;ENSGALG00000014976
GO:1990573	potassium ion import across plasma membrane	3	29	0.161833	0.592082	ENSGALG00000006469;ENSGALG00000006922;ENSGALG00000012045
GO:0010975	regulation of neuron projection development	18	290	0.162597	0.592082	ENSGALG00000000227;ENSGALG00000000712;ENSGALG00000001782;ENSGALG00000002515;ENSGALG00000002556;ENSGALG00000004631;ENSGALG00000005713;ENSGALG00000005808;ENSGALG00000007007;ENSGALG00000007184;ENSGALG00000007668;ENSGALG00000008459;ENSGALG00000008473;ENSGALG00000008898;ENSGALG00000015305;ENSGALG00000016176;ENSGALG00000023843;ENSGALG00000026207
GO:0045765	regulation of angiogenesis	11	163	0.163086	0.592082	ENSGALG00000001840;ENSGALG00000001992;ENSGALG00000004841;ENSGALG00000005909;ENSGALG00000008473;ENSGALG00000011228;ENSGALG00000014329;ENSGALG00000014687;ENSGALG00000014976;ENSGALG00000015305;ENSGALG00000016176
GO:0097485	neuron projection guidance	11	163	0.163086	0.592082	ENSGALG00000000227;ENSGALG00000001916;ENSGALG00000004631;ENSGALG00000007184;ENSGALG00000007668;ENSGALG00000007927;ENSGALG00000008263;ENSGALG00000008459;ENSGALG00000008473;ENSGALG00000008974;ENSGALG00000014687
GO:0071826	ribonucleoprotein complex subunit organization	12	181	0.163795	0.592082	ENSGALG00000000137;ENSGALG00000002087;ENSGALG00000006596;ENSGALG00000007370;ENSGALG00000008658;ENSGALG00000011866;ENSGALG00000014652;ENSGALG00000014891;ENSGALG00000015195;ENSGALG00000016340;ENSGALG00000026303;ENSGALG00000028205
GO:0034097	response to cytokine	29	497	0.164064	0.592082	ENSGALG00000000769;ENSGALG00000001521;ENSGALG00000001773;ENSGALG00000001882;ENSGALG00000001916;ENSGALG00000002878;ENSGALG00000004221;ENSGALG00000004386;ENSGALG00000004958;ENSGALG00000005105;ENSGALG00000005305;ENSGALG00000005678;ENSGALG00000006480;ENSGALG00000006565;ENSGALG00000006795;ENSGALG00000007485;ENSGALG00000008026;ENSGALG00000008267;ENSGALG00000008582;ENSGALG00000011209;ENSGALG00000012304;…
GO:0002366	leukocyte activation involved in immune response	9	128	0.164218	0.592082	ENSGALG00000004640;ENSGALG00000005688;ENSGALG00000006017;ENSGALG00000006695;ENSGALG00000007485;ENSGALG00000007511;ENSGALG00000010820;ENSGALG00000012052;ENSGALG00000014280
GO:0008406	gonad development	9	128	0.164218	0.592082	ENSGALG00000001916;ENSGALG00000004386;ENSGALG00000006934;ENSGALG00000007668;ENSGALG00000008014;ENSGALG00000010659;ENSGALG00000014976;ENSGALG00000015297;ENSGALG00000016327
GO:0097237	cellular response to toxic substance	9	128	0.164218	0.592082	ENSGALG00000002016;ENSGALG00000003837;ENSGALG00000006049;ENSGALG00000009621;ENSGALG00000012304;ENSGALG00000012624;ENSGALG00000015286;ENSGALG00000017558;ENSGALG00000026757
GO:0006935	chemotaxis	22	365	0.164521	0.592082	ENSGALG00000000227;ENSGALG00000001472;ENSGALG00000001916;ENSGALG00000002016;ENSGALG00000002655;ENSGALG00000004631;ENSGALG00000005305;ENSGALG00000005438;ENSGALG00000005483;ENSGALG00000006352;ENSGALG00000007184;ENSGALG00000007511;ENSGALG00000007668;ENSGALG00000007927;ENSGALG00000008263;ENSGALG00000008459;ENSGALG00000008473;ENSGALG00000008974;ENSGALG00000010811;ENSGALG00000010820;ENSGALG00000014687;…
GO:0035304	regulation of protein dephosphorylation	6	77	0.16591	0.592082	ENSGALG00000000729;ENSGALG00000002016;ENSGALG00000002143;ENSGALG00000002489;ENSGALG00000004282;ENSGALG00000014891
GO:0051250	negative regulation of lymphocyte activation	6	77	0.16591	0.592082	ENSGALG00000000209;ENSGALG00000001729;ENSGALG00000004958;ENSGALG00000006642;ENSGALG00000008014;ENSGALG00000008257
GO:0009259	ribonucleotide metabolic process	18	291	0.166055	0.592082	ENSGALG00000001711;ENSGALG00000001895;ENSGALG00000001992;ENSGALG00000003837;ENSGALG00000005057;ENSGALG00000005704;ENSGALG00000005789;ENSGALG00000006431;ENSGALG00000006899;ENSGALG00000008606;ENSGALG00000010010;ENSGALG00000011285;ENSGALG00000012624;ENSGALG00000013191;ENSGALG00000014121;ENSGALG00000014906;ENSGALG00000015303;ENSGALG00000025907
GO:0010632	regulation of epithelial cell migration	10	146	0.166518	0.592082	ENSGALG00000000120;ENSGALG00000001840;ENSGALG00000004386;ENSGALG00000005909;ENSGALG00000007177;ENSGALG00000008459;ENSGALG00000010811;ENSGALG00000011209;ENSGALG00000015215;ENSGALG00000015305
GO:0046474	glycerophospholipid biosynthetic process	7	94	0.166967	0.592082	ENSGALG00000002583;ENSGALG00000005505;ENSGALG00000006872;ENSGALG00000007474;ENSGALG00000013189;ENSGALG00000020057;ENSGALG00000023517
GO:0070727	cellular macromolecule localization	64	1179	0.168242	0.592082	ENSGALG00000000209;ENSGALG00000000533;ENSGALG00000000712;ENSGALG00000000723;ENSGALG00000000769;ENSGALG00000001521;ENSGALG00000001545;ENSGALG00000001563;ENSGALG00000001950;ENSGALG00000001964;ENSGALG00000002016;ENSGALG00000002087;ENSGALG00000002364;ENSGALG00000002606;ENSGALG00000002969;ENSGALG00000003487;ENSGALG00000004386;ENSGALG00000004557;ENSGALG00000004845;ENSGALG00000004856;ENSGALG00000004918;…
GO:0008152	metabolic process	393	7918	0.168567	0.592082	ENSGALG00000000112;ENSGALG00000000120;ENSGALG00000000137;ENSGALG00000000186;ENSGALG00000000195;ENSGALG00000000209;ENSGALG00000000511;ENSGALG00000000523;ENSGALG00000000533;ENSGALG00000000551;ENSGALG00000000583;ENSGALG00000000672;ENSGALG00000000678;ENSGALG00000000692;ENSGALG00000000703;ENSGALG00000000708;ENSGALG00000000712;ENSGALG00000000713;ENSGALG00000000723;ENSGALG00000000724;ENSGALG00000000729;…
GO:0009056	catabolic process	80	1496	0.168675	0.592082	ENSGALG00000000723;ENSGALG00000000724;ENSGALG00000001028;ENSGALG00000001563;ENSGALG00000001782;ENSGALG00000001812;ENSGALG00000001964;ENSGALG00000001992;ENSGALG00000002016;ENSGALG00000002087;ENSGALG00000002180;ENSGALG00000002403;ENSGALG00000002461;ENSGALG00000002529;ENSGALG00000002542;ENSGALG00000002588;ENSGALG00000002649;ENSGALG00000003381;ENSGALG00000003427;ENSGALG00000003767;ENSGALG00000004386;…
GO:0050793	regulation of developmental process	84	1576	0.169372	0.592082	ENSGALG00000000120;ENSGALG00000000227;ENSGALG00000000583;ENSGALG00000000703;ENSGALG00000000712;ENSGALG00000000713;ENSGALG00000000769;ENSGALG00000001729;ENSGALG00000001782;ENSGALG00000001826;ENSGALG00000001840;ENSGALG00000001992;ENSGALG00000002375;ENSGALG00000002515;ENSGALG00000002556;ENSGALG00000002588;ENSGALG00000002606;ENSGALG00000002655;ENSGALG00000002886;ENSGALG00000002893;ENSGALG00000003396;…
GO:0043112	receptor metabolic process	9	129	0.169557	0.592082	ENSGALG00000000209;ENSGALG00000000712;ENSGALG00000001028;ENSGALG00000002655;ENSGALG00000005803;ENSGALG00000006411;ENSGALG00000006417;ENSGALG00000007485;ENSGALG00000010811
GO:0006405	RNA export from nucleus	5	61	0.169588	0.592082	ENSGALG00000000533;ENSGALG00000002087;ENSGALG00000005105;ENSGALG00000007653;ENSGALG00000011863
GO:0008585	female gonad development	5	61	0.169588	0.592082	ENSGALG00000001916;ENSGALG00000007668;ENSGALG00000008014;ENSGALG00000015297;ENSGALG00000016327
GO:0044784	metaphase/anaphase transition of cell cycle	4	45	0.169877	0.592082	ENSGALG00000005105;ENSGALG00000008233;ENSGALG00000008254;ENSGALG00000013208
GO:0051057	positive regulation of small GTPase mediated signal transduction	4	45	0.169877	0.592082	ENSGALG00000004530;ENSGALG00000012890;ENSGALG00000015215;ENSGALG00000023843
GO:0051291	protein heterooligomerization	4	45	0.169877	0.592082	ENSGALG00000002675;ENSGALG00000006367;ENSGALG00000008487;ENSGALG00000009714
GO:0070664	negative regulation of leukocyte proliferation	4	45	0.169877	0.592082	ENSGALG00000000209;ENSGALG00000001729;ENSGALG00000004958;ENSGALG00000008014
GO:1903670	regulation of sprouting angiogenesis	4	45	0.169877	0.592082	ENSGALG00000001992;ENSGALG00000004841;ENSGALG00000005909;ENSGALG00000015305
GO:0042330	taxis	22	367	0.170746	0.592082	ENSGALG00000000227;ENSGALG00000001472;ENSGALG00000001916;ENSGALG00000002016;ENSGALG00000002655;ENSGALG00000004631;ENSGALG00000005305;ENSGALG00000005438;ENSGALG00000005483;ENSGALG00000006352;ENSGALG00000007184;ENSGALG00000007511;ENSGALG00000007668;ENSGALG00000007927;ENSGALG00000008263;ENSGALG00000008459;ENSGALG00000008473;ENSGALG00000008974;ENSGALG00000010811;ENSGALG00000010820;ENSGALG00000014687;…
GO:0046034	ATP metabolic process	10	147	0.171538	0.592082	ENSGALG00000001992;ENSGALG00000005704;ENSGALG00000005789;ENSGALG00000006899;ENSGALG00000008606;ENSGALG00000012624;ENSGALG00000013191;ENSGALG00000014121;ENSGALG00000015303;ENSGALG00000025907
GO:0001558	regulation of cell growth	14	219	0.171649	0.592082	ENSGALG00000000120;ENSGALG00000000227;ENSGALG00000001782;ENSGALG00000001916;ENSGALG00000002087;ENSGALG00000002515;ENSGALG00000002556;ENSGALG00000002606;ENSGALG00000004631;ENSGALG00000004640;ENSGALG00000005701;ENSGALG00000008459;ENSGALG00000015013;ENSGALG00000017295
GO:0008016	regulation of heart contraction	8	112	0.17196	0.592082	ENSGALG00000000120;ENSGALG00000002886;ENSGALG00000003521;ENSGALG00000006490;ENSGALG00000008435;ENSGALG00000008949;ENSGALG00000010005;ENSGALG00000012894
GO:1901215	negative regulation of neuron death	8	112	0.17196	0.592082	ENSGALG00000000724;ENSGALG00000002556;ENSGALG00000004631;ENSGALG00000008014;ENSGALG00000008898;ENSGALG00000009064;ENSGALG00000010811;ENSGALG00000026207
GO:0045595	regulation of cell differentiation	58	1063	0.172103	0.592082	ENSGALG00000000120;ENSGALG00000000227;ENSGALG00000000583;ENSGALG00000000703;ENSGALG00000000712;ENSGALG00000000713;ENSGALG00000000769;ENSGALG00000001729;ENSGALG00000001782;ENSGALG00000002375;ENSGALG00000002515;ENSGALG00000002556;ENSGALG00000002588;ENSGALG00000002655;ENSGALG00000002886;ENSGALG00000003396;ENSGALG00000004386;ENSGALG00000004530;ENSGALG00000004631;ENSGALG00000004640;ENSGALG00000004662;…
GO:0010927	cellular component assembly involved in morphogenesis	6	78	0.172969	0.592082	ENSGALG00000000120;ENSGALG00000001773;ENSGALG00000002886;ENSGALG00000003521;ENSGALG00000004155;ENSGALG00000009844
GO:0030218	erythrocyte differentiation	6	78	0.172969	0.592082	ENSGALG00000005909;ENSGALG00000010005;ENSGALG00000012540;ENSGALG00000012541;ENSGALG00000015297;ENSGALG00000025907
GO:0048522	positive regulation of cellular process	171	3333	0.173234	0.592082	ENSGALG00000000120;ENSGALG00000000186;ENSGALG00000000209;ENSGALG00000000511;ENSGALG00000000551;ENSGALG00000000583;ENSGALG00000000678;ENSGALG00000000703;ENSGALG00000000712;ENSGALG00000000713;ENSGALG00000000769;ENSGALG00000000944;ENSGALG00000001450;ENSGALG00000001518;ENSGALG00000001577;ENSGALG00000001729;ENSGALG00000001773;ENSGALG00000001782;ENSGALG00000001801;ENSGALG00000001826;ENSGALG00000001840;…
GO:0002695	negative regulation of leukocyte activation	7	95	0.173328	0.592082	ENSGALG00000000209;ENSGALG00000001729;ENSGALG00000004958;ENSGALG00000006642;ENSGALG00000006695;ENSGALG00000008014;ENSGALG00000008257
GO:0045766	positive regulation of angiogenesis	7	95	0.173328	0.592082	ENSGALG00000001840;ENSGALG00000001992;ENSGALG00000004841;ENSGALG00000005909;ENSGALG00000014687;ENSGALG00000014976;ENSGALG00000015305
GO:0001709	cell fate determination	3	30	0.173801	0.592082	ENSGALG00000005909;ENSGALG00000007184;ENSGALG00000014976
GO:0002204	somatic recombination of immunoglobulin genes involved in immune response	3	30	0.173801	0.592082	ENSGALG00000004640;ENSGALG00000007485;ENSGALG00000014280
GO:0002208	somatic diversification of immunoglobulins involved in immune response	3	30	0.173801	0.592082	ENSGALG00000004640;ENSGALG00000007485;ENSGALG00000014280
GO:0006378	mRNA polyadenylation	3	30	0.173801	0.592082	ENSGALG00000007370;ENSGALG00000010622;ENSGALG00000017249
GO:0043297	apical junction assembly	3	30	0.173801	0.592082	ENSGALG00000005079;ENSGALG00000008018;ENSGALG00000008195
GO:0045190	isotype switching	3	30	0.173801	0.592082	ENSGALG00000004640;ENSGALG00000007485;ENSGALG00000014280
GO:0051055	negative regulation of lipid biosynthetic process	3	30	0.173801	0.592082	ENSGALG00000008018;ENSGALG00000012304;ENSGALG00000013189
GO:0051181	cofactor transport	3	30	0.173801	0.592082	ENSGALG00000000195;ENSGALG00000011220;ENSGALG00000011225
GO:1901998	toxin transport	3	30	0.173801	0.592082	ENSGALG00000000712;ENSGALG00000001545;ENSGALG00000023066
GO:2000142	regulation of DNA-templated transcription, initiation	3	30	0.173801	0.592082	ENSGALG00000002886;ENSGALG00000006809;ENSGALG00000008014
GO:0035239	tube morphogenesis	31	539	0.174134	0.592082	ENSGALG00000001472;ENSGALG00000001840;ENSGALG00000001992;ENSGALG00000002375;ENSGALG00000002655;ENSGALG00000002886;ENSGALG00000003374;ENSGALG00000004249;ENSGALG00000004386;ENSGALG00000004841;ENSGALG00000005438;ENSGALG00000005483;ENSGALG00000005505;ENSGALG00000005909;ENSGALG00000006480;ENSGALG00000006708;ENSGALG00000007668;ENSGALG00000008459;ENSGALG00000008473;ENSGALG00000008661;ENSGALG00000009064;…
GO:0044248	cellular catabolic process	71	1321	0.174583	0.592082	ENSGALG00000000723;ENSGALG00000000724;ENSGALG00000001028;ENSGALG00000001563;ENSGALG00000001782;ENSGALG00000001812;ENSGALG00000001992;ENSGALG00000002016;ENSGALG00000002087;ENSGALG00000002180;ENSGALG00000002403;ENSGALG00000002529;ENSGALG00000002542;ENSGALG00000002588;ENSGALG00000002649;ENSGALG00000003381;ENSGALG00000003427;ENSGALG00000004557;ENSGALG00000004611;ENSGALG00000004629;ENSGALG00000004657;…
GO:0031324	negative regulation of cellular metabolic process	83	1560	0.175536	0.592082	ENSGALG00000000209;ENSGALG00000000523;ENSGALG00000000583;ENSGALG00000000713;ENSGALG00000001729;ENSGALG00000001782;ENSGALG00000001812;ENSGALG00000001826;ENSGALG00000002016;ENSGALG00000002143;ENSGALG00000002375;ENSGALG00000002489;ENSGALG00000002588;ENSGALG00000002655;ENSGALG00000002886;ENSGALG00000003381;ENSGALG00000003396;ENSGALG00000003786;ENSGALG00000003891;ENSGALG00000004189;ENSGALG00000004209;…
GO:0032501	multicellular organismal process	206	4050	0.176007	0.592082	ENSGALG00000000112;ENSGALG00000000120;ENSGALG00000000195;ENSGALG00000000209;ENSGALG00000000227;ENSGALG00000000583;ENSGALG00000000672;ENSGALG00000000703;ENSGALG00000000712;ENSGALG00000000713;ENSGALG00000000724;ENSGALG00000000769;ENSGALG00000001450;ENSGALG00000001472;ENSGALG00000001503;ENSGALG00000001716;ENSGALG00000001721;ENSGALG00000001729;ENSGALG00000001773;ENSGALG00000001782;ENSGALG00000001801;…
GO:0010467	gene expression	174	3397	0.176653	0.592082	ENSGALG00000000112;ENSGALG00000000120;ENSGALG00000000137;ENSGALG00000000209;ENSGALG00000000533;ENSGALG00000000583;ENSGALG00000000672;ENSGALG00000000678;ENSGALG00000000713;ENSGALG00000000745;ENSGALG00000000769;ENSGALG00000000786;ENSGALG00000000944;ENSGALG00000001031;ENSGALG00000001518;ENSGALG00000001577;ENSGALG00000001773;ENSGALG00000001801;ENSGALG00000001826;ENSGALG00000001850;ENSGALG00000001916;…
GO:0009636	response to toxic substance	13	202	0.176734	0.592082	ENSGALG00000001954;ENSGALG00000002016;ENSGALG00000003837;ENSGALG00000006049;ENSGALG00000006642;ENSGALG00000008898;ENSGALG00000009621;ENSGALG00000012304;ENSGALG00000012624;ENSGALG00000015286;ENSGALG00000017558;ENSGALG00000026757;ENSGALG00000028998
GO:0045446	endothelial cell differentiation	5	62	0.177705	0.592082	ENSGALG00000002375;ENSGALG00000006061;ENSGALG00000006708;ENSGALG00000008459;ENSGALG00000014329
GO:0120034	positive regulation of plasma membrane bounded cell projection assembly	5	62	0.177705	0.592082	ENSGALG00000005368;ENSGALG00000006017;ENSGALG00000010010;ENSGALG00000021128;ENSGALG00000023843
GO:0007416	synapse assembly	8	113	0.177851	0.592082	ENSGALG00000000712;ENSGALG00000002606;ENSGALG00000008473;ENSGALG00000008898;ENSGALG00000009064;ENSGALG00000009739;ENSGALG00000015606;ENSGALG00000016176
GO:0032869	cellular response to insulin stimulus	8	113	0.177851	0.592082	ENSGALG00000001992;ENSGALG00000002016;ENSGALG00000003487;ENSGALG00000010010;ENSGALG00000010335;ENSGALG00000015297;ENSGALG00000015889;ENSGALG00000017204
GO:0042594	response to starvation	8	113	0.177851	0.592082	ENSGALG00000001563;ENSGALG00000004557;ENSGALG00000006049;ENSGALG00000006766;ENSGALG00000008459;ENSGALG00000008974;ENSGALG00000015286;ENSGALG00000017204
GO:0043523	regulation of neuron apoptotic process	8	113	0.177851	0.592082	ENSGALG00000000209;ENSGALG00000002556;ENSGALG00000004631;ENSGALG00000008014;ENSGALG00000008898;ENSGALG00000010811;ENSGALG00000015297;ENSGALG00000026207
GO:0003418	growth plate cartilage chondrocyte differentiation	2	16	0.178486	0.592082	ENSGALG00000016478;ENSGALG00000017295
GO:0009164	nucleoside catabolic process	2	16	0.178486	0.592082	ENSGALG00000006627;ENSGALG00000014280
GO:0010719	negative regulation of epithelial to mesenchymal transition	2	16	0.178486	0.592082	ENSGALG00000004640;ENSGALG00000006462
GO:0010894	negative regulation of steroid biosynthetic process	2	16	0.178486	0.592082	ENSGALG00000008018;ENSGALG00000012304
GO:0021514	ventral spinal cord interneuron differentiation	2	16	0.178486	0.592082	ENSGALG00000005909;ENSGALG00000010500
GO:0031629	synaptic vesicle fusion to presynaptic active zone membrane	2	16	0.178486	0.592082	ENSGALG00000011673;ENSGALG00000026446
GO:0033032	regulation of myeloid cell apoptotic process	2	16	0.178486	0.592082	ENSGALG00000002583;ENSGALG00000005505
GO:0035162	embryonic hemopoiesis	2	16	0.178486	0.592082	ENSGALG00000005909;ENSGALG00000006818
GO:0036003	positive regulation of transcription from RNA polymerase II promoter in response to stress	2	16	0.178486	0.592082	ENSGALG00000002375;ENSGALG00000008014
GO:0045939	negative regulation of steroid metabolic process	2	16	0.178486	0.592082	ENSGALG00000008018;ENSGALG00000012304
GO:0046461	neutral lipid catabolic process	2	16	0.178486	0.592082	ENSGALG00000005696;ENSGALG00000006689
GO:0046464	acylglycerol catabolic process	2	16	0.178486	0.592082	ENSGALG00000005696;ENSGALG00000006689
GO:0046599	regulation of centriole replication	2	16	0.178486	0.592082	ENSGALG00000004856;ENSGALG00000005368
GO:0046885	regulation of hormone biosynthetic process	2	16	0.178486	0.592082	ENSGALG00000002893;ENSGALG00000012304
GO:0050857	positive regulation of antigen receptor-mediated signaling pathway	2	16	0.178486	0.592082	ENSGALG00000000712;ENSGALG00000011872
GO:0051450	myoblast proliferation	2	16	0.178486	0.592082	ENSGALG00000002588;ENSGALG00000014976
GO:0055083	monovalent inorganic anion homeostasis	2	16	0.178486	0.592082	ENSGALG00000003456;ENSGALG00000012045
GO:0072529	pyrimidine-containing compound catabolic process	2	16	0.178486	0.592082	ENSGALG00000006627;ENSGALG00000014280
GO:0085029	extracellular matrix assembly	2	16	0.178486	0.592082	ENSGALG00000002375;ENSGALG00000004386
GO:0097366	response to bronchodilator	2	16	0.178486	0.592082	ENSGALG00000006642;ENSGALG00000008898
GO:0140112	extracellular vesicle biogenesis	2	16	0.178486	0.592082	ENSGALG00000005902;ENSGALG00000016480
GO:1901380	negative regulation of potassium ion transmembrane transport	2	16	0.178486	0.592082	ENSGALG00000008435;ENSGALG00000017012
GO:1901522	positive regulation of transcription from RNA polymerase II promoter involved in cellular response to chemical stimulus	2	16	0.178486	0.592082	ENSGALG00000002375;ENSGALG00000008474
GO:1904646	cellular response to amyloid-beta	2	16	0.178486	0.592082	ENSGALG00000000209;ENSGALG00000010811
GO:0000965	mitochondrial RNA 3'-end processing	1	4	0.179199	0.592082	ENSGALG00000017368
GO:0001188	RNA polymerase I preinitiation complex assembly	1	4	0.179199	0.592082	ENSGALG00000005395
GO:0001547	antral ovarian follicle growth	1	4	0.179199	0.592082	ENSGALG00000015297
GO:0002318	myeloid progenitor cell differentiation	1	4	0.179199	0.592082	ENSGALG00000001472
GO:0002478	antigen processing and presentation of exogenous peptide antigen	1	4	0.179199	0.592082	ENSGALG00000000786
GO:0002495	antigen processing and presentation of peptide antigen via MHC class II	1	4	0.179199	0.592082	ENSGALG00000000786
GO:0003150	muscular septum morphogenesis	1	4	0.179199	0.592082	ENSGALG00000009064
GO:0003166	bundle of His development	1	4	0.179199	0.592082	ENSGALG00000002886
GO:0003228	atrial cardiac muscle tissue development	1	4	0.179199	0.592082	ENSGALG00000000120
GO:0003419	growth plate cartilage chondrocyte proliferation	1	4	0.179199	0.592082	ENSGALG00000017295
GO:0006003	fructose 2,6-bisphosphate metabolic process	1	4	0.179199	0.592082	ENSGALG00000002099
GO:0006015	5-phosphoribose 1-diphosphate biosynthetic process	1	4	0.179199	0.592082	ENSGALG00000004908
GO:0006216	cytidine catabolic process	1	4	0.179199	0.592082	ENSGALG00000014280
GO:0006477	protein sulfation	1	4	0.179199	0.592082	ENSGALG00000002598
GO:0006498	N-terminal protein lipidation	1	4	0.179199	0.592082	ENSGALG00000005297
GO:0006551	leucine metabolic process	1	4	0.179199	0.592082	ENSGALG00000002529
GO:0006657	CDP-choline pathway	1	4	0.179199	0.592082	ENSGALG00000007474
GO:0006797	polyphosphate metabolic process	1	4	0.179199	0.592082	ENSGALG00000001812
GO:0006798	polyphosphate catabolic process	1	4	0.179199	0.592082	ENSGALG00000001812
GO:0007021	tubulin complex assembly	1	4	0.179199	0.592082	ENSGALG00000001503
GO:0007221	positive regulation of transcription of Notch receptor target	1	4	0.179199	0.592082	ENSGALG00000002375
GO:0007442	hindgut morphogenesis	1	4	0.179199	0.592082	ENSGALG00000006480
GO:0008291	acetylcholine metabolic process	1	4	0.179199	0.592082	ENSGALG00000017216
GO:0009202	deoxyribonucleoside triphosphate biosynthetic process	1	4	0.179199	0.592082	ENSGALG00000005057
GO:0009972	cytidine deamination	1	4	0.179199	0.592082	ENSGALG00000014280
GO:0010359	regulation of anion channel activity	1	4	0.179199	0.592082	ENSGALG00000000209
GO:0010455	positive regulation of cell fate commitment	1	4	0.179199	0.592082	ENSGALG00000010500
GO:0010735	positive regulation of transcription via serum response element binding	1	4	0.179199	0.592082	ENSGALG00000002886
GO:0010815	bradykinin catabolic process	1	4	0.179199	0.592082	ENSGALG00000008523
GO:0010835	regulation of protein ADP-ribosylation	1	4	0.179199	0.592082	ENSGALG00000011228
GO:0010890	positive regulation of sequestering of triglyceride	1	4	0.179199	0.592082	ENSGALG00000012059
GO:0010961	cellular magnesium ion homeostasis	1	4	0.179199	0.592082	ENSGALG00000000721
GO:0014004	microglia differentiation	1	4	0.179199	0.592082	ENSGALG00000002554
GO:0014905	myoblast fusion involved in skeletal muscle regeneration	1	4	0.179199	0.592082	ENSGALG00000015464
GO:0015874	norepinephrine transport	1	4	0.179199	0.592082	ENSGALG00000009621
GO:0015959	diadenosine polyphosphate metabolic process	1	4	0.179199	0.592082	ENSGALG00000011285
GO:0016038	absorption of visible light	1	4	0.179199	0.592082	ENSGALG00000010513
GO:0016554	cytidine to uridine editing	1	4	0.179199	0.592082	ENSGALG00000014280
GO:0019805	quinolinate biosynthetic process	1	4	0.179199	0.592082	ENSGALG00000007503
GO:0021764	amygdala development	1	4	0.179199	0.592082	ENSGALG00000015305
GO:0021913	regulation of transcription from RNA polymerase II promoter involved in ventral spinal cord interneuron specification	1	4	0.179199	0.592082	ENSGALG00000010500
GO:0021914	negative regulation of smoothened signaling pathway involved in ventral spinal cord patterning	1	4	0.179199	0.592082	ENSGALG00000013424
GO:0021942	radial glia guided migration of Purkinje cell	1	4	0.179199	0.592082	ENSGALG00000012540
GO:0022027	interkinetic nuclear migration	1	4	0.179199	0.592082	ENSGALG00000005368
GO:0030035	microspike assembly	1	4	0.179199	0.592082	ENSGALG00000021128
GO:0030916	otic vesicle formation	1	4	0.179199	0.592082	ENSGALG00000004386
GO:0031077	post-embryonic camera-type eye development	1	4	0.179199	0.592082	ENSGALG00000006378
GO:0031119	tRNA pseudouridine synthesis	1	4	0.179199	0.592082	ENSGALG00000002354
GO:0032026	response to magnesium ion	1	4	0.179199	0.592082	ENSGALG00000000721
GO:0032077	positive regulation of deoxyribonuclease activity	1	4	0.179199	0.592082	ENSGALG00000002016
GO:0032201	telomere maintenance via semi-conservative replication	1	4	0.179199	0.592082	ENSGALG00000006123
GO:0032324	molybdopterin cofactor biosynthetic process	1	4	0.179199	0.592082	ENSGALG00000014906
GO:0032534	regulation of microvillus assembly	1	4	0.179199	0.592082	ENSGALG00000021128
GO:0032762	mast cell cytokine production	1	4	0.179199	0.592082	ENSGALG00000010820
GO:0032911	negative regulation of transforming growth factor beta1 production	1	4	0.179199	0.592082	ENSGALG00000014976
GO:0033275	actin-myosin filament sliding	1	4	0.179199	0.592082	ENSGALG00000009844
GO:0033578	protein glycosylation in Golgi	1	4	0.179199	0.592082	ENSGALG00000010746
GO:0034144	negative regulation of toll-like receptor 4 signaling pathway	1	4	0.179199	0.592082	ENSGALG00000000769
GO:0035087	siRNA loading onto RISC involved in RNA interference	1	4	0.179199	0.592082	ENSGALG00000007370
GO:0035977	protein deglycosylation involved in glycoprotein catabolic process	1	4	0.179199	0.592082	ENSGALG00000004806
GO:0036032	neural crest cell delamination	1	4	0.179199	0.592082	ENSGALG00000004386
GO:0036507	protein demannosylation	1	4	0.179199	0.592082	ENSGALG00000004806
GO:0036508	protein alpha-1,2-demannosylation	1	4	0.179199	0.592082	ENSGALG00000004806
GO:0042264	peptidyl-aspartic acid hydroxylation	1	4	0.179199	0.592082	ENSGALG00000005698
GO:0043415	positive regulation of skeletal muscle tissue regeneration	1	4	0.179199	0.592082	ENSGALG00000002588
GO:0043553	negative regulation of phosphatidylinositol 3-kinase activity	1	4	0.179199	0.592082	ENSGALG00000007557
GO:0043696	dedifferentiation	1	4	0.179199	0.592082	ENSGALG00000007184
GO:0043697	cell dedifferentiation	1	4	0.179199	0.592082	ENSGALG00000007184
GO:0045046	protein import into peroxisome membrane	1	4	0.179199	0.592082	ENSGALG00000003487
GO:0045632	negative regulation of mechanoreceptor differentiation	1	4	0.179199	0.592082	ENSGALG00000002375
GO:0045906	negative regulation of vasoconstriction	1	4	0.179199	0.592082	ENSGALG00000008459
GO:0046007	negative regulation of activated T cell proliferation	1	4	0.179199	0.592082	ENSGALG00000000209
GO:0046060	dATP metabolic process	1	4	0.179199	0.592082	ENSGALG00000005057
GO:0046087	cytidine metabolic process	1	4	0.179199	0.592082	ENSGALG00000014280
GO:0046391	5-phosphoribose 1-diphosphate metabolic process	1	4	0.179199	0.592082	ENSGALG00000004908
GO:0046487	glyoxylate metabolic process	1	4	0.179199	0.592082	ENSGALG00000005423
GO:0046654	tetrahydrofolate biosynthetic process	1	4	0.179199	0.592082	ENSGALG00000026757
GO:0046668	regulation of retinal cell programmed cell death	1	4	0.179199	0.592082	ENSGALG00000026207
GO:0046874	quinolinate metabolic process	1	4	0.179199	0.592082	ENSGALG00000007503
GO:0048680	positive regulation of axon regeneration	1	4	0.179199	0.592082	ENSGALG00000026207
GO:0048702	embryonic neurocranium morphogenesis	1	4	0.179199	0.592082	ENSGALG00000013424
GO:0051305	chromosome movement towards spindle pole	1	4	0.179199	0.592082	ENSGALG00000013208
GO:0051608	histamine transport	1	4	0.179199	0.592082	ENSGALG00000012052
GO:0051956	negative regulation of amino acid transport	1	4	0.179199	0.592082	ENSGALG00000008490
GO:0055009	atrial cardiac muscle tissue morphogenesis	1	4	0.179199	0.592082	ENSGALG00000000120
GO:0060018	astrocyte fate commitment	1	4	0.179199	0.592082	ENSGALG00000004386
GO:0060232	delamination	1	4	0.179199	0.592082	ENSGALG00000004386
GO:0060252	positive regulation of glial cell proliferation	1	4	0.179199	0.592082	ENSGALG00000015407
GO:0060304	regulation of phosphatidylinositol dephosphorylation	1	4	0.179199	0.592082	ENSGALG00000001042
GO:0060486	Clara cell differentiation	1	4	0.179199	0.592082	ENSGALG00000014976
GO:0060528	secretory columnal luminar epithelial cell differentiation involved in prostate glandular acinus development	1	4	0.179199	0.592082	ENSGALG00000002375
GO:0060686	negative regulation of prostatic bud formation	1	4	0.179199	0.592082	ENSGALG00000007668
GO:0060729	intestinal epithelial structure maintenance	1	4	0.179199	0.592082	ENSGALG00000004386
GO:0060800	regulation of cell differentiation involved in embryonic placenta development	1	4	0.179199	0.592082	ENSGALG00000008018
GO:0061182	negative regulation of chondrocyte development	1	4	0.179199	0.592082	ENSGALG00000017295
GO:0061312	BMP signaling pathway involved in heart development	1	4	0.179199	0.592082	ENSGALG00000015013
GO:0061419	positive regulation of transcription from RNA polymerase II promoter in response to hypoxia	1	4	0.179199	0.592082	ENSGALG00000002375
GO:0061511	centriole elongation	1	4	0.179199	0.592082	ENSGALG00000005368
GO:0070278	extracellular matrix constituent secretion	1	4	0.179199	0.592082	ENSGALG00000002375
GO:0070345	negative regulation of fat cell proliferation	1	4	0.179199	0.592082	ENSGALG00000005909
GO:0070384	Harderian gland development	1	4	0.179199	0.592082	ENSGALG00000004386
GO:0070572	positive regulation of neuron projection regeneration	1	4	0.179199	0.592082	ENSGALG00000026207
GO:0070837	dehydroascorbic acid transport	1	4	0.179199	0.592082	ENSGALG00000014324
GO:0071072	negative regulation of phospholipid biosynthetic process	1	4	0.179199	0.592082	ENSGALG00000013189
GO:0071440	regulation of histone H3-K14 acetylation	1	4	0.179199	0.592082	ENSGALG00000006818
GO:0071500	cellular response to nitrosative stress	1	4	0.179199	0.592082	ENSGALG00000023066
GO:0071816	tail-anchored membrane protein insertion into ER membrane	1	4	0.179199	0.592082	ENSGALG00000014067
GO:0071971	extracellular exosome assembly	1	4	0.179199	0.592082	ENSGALG00000016480
GO:0072038	mesenchymal stem cell maintenance involved in nephron morphogenesis	1	4	0.179199	0.592082	ENSGALG00000007668
GO:0072110	glomerular mesangial cell proliferation	1	4	0.179199	0.592082	ENSGALG00000007668
GO:0072124	regulation of glomerular mesangial cell proliferation	1	4	0.179199	0.592082	ENSGALG00000007668
GO:0072174	metanephric tubule formation	1	4	0.179199	0.592082	ENSGALG00000004386
GO:0072191	ureter smooth muscle development	1	4	0.179199	0.592082	ENSGALG00000004386
GO:0072193	ureter smooth muscle cell differentiation	1	4	0.179199	0.592082	ENSGALG00000004386
GO:0075044	autophagy of host cells involved in interaction with symbiont	1	4	0.179199	0.592082	ENSGALG00000002403
GO:0075071	autophagy involved in symbiotic interaction	1	4	0.179199	0.592082	ENSGALG00000002403
GO:0086023	adenylate cyclase-activating adrenergic receptor signaling pathway involved in heart process	1	4	0.179199	0.592082	ENSGALG00000010820
GO:0089709	L-histidine transmembrane transport	1	4	0.179199	0.592082	ENSGALG00000011220
GO:0090237	regulation of arachidonic acid secretion	1	4	0.179199	0.592082	ENSGALG00000011149
GO:0097466	ubiquitin-dependent glycoprotein ERAD pathway	1	4	0.179199	0.592082	ENSGALG00000004806
GO:0097680	double-strand break repair via classical nonhomologous end joining	1	4	0.179199	0.592082	ENSGALG00000025907
GO:1900028	negative regulation of ruffle assembly	1	4	0.179199	0.592082	ENSGALG00000011209
GO:1900042	positive regulation of interleukin-2 secretion	1	4	0.179199	0.592082	ENSGALG00000001729
GO:1900619	acetate ester metabolic process	1	4	0.179199	0.592082	ENSGALG00000017216
GO:1901533	negative regulation of hematopoietic progenitor cell differentiation	1	4	0.179199	0.592082	ENSGALG00000002375
GO:1901621	negative regulation of smoothened signaling pathway involved in dorsal/ventral neural tube patterning	1	4	0.179199	0.592082	ENSGALG00000013424
GO:1901723	negative regulation of cell proliferation involved in kidney development	1	4	0.179199	0.592082	ENSGALG00000007668
GO:1901725	regulation of histone deacetylase activity	1	4	0.179199	0.592082	ENSGALG00000000551
GO:1901894	regulation of calcium-transporting ATPase activity	1	4	0.179199	0.592082	ENSGALG00000008435
GO:1902669	positive regulation of axon guidance	1	4	0.179199	0.592082	ENSGALG00000008459
GO:1902730	positive regulation of proteoglycan biosynthetic process	1	4	0.179199	0.592082	ENSGALG00000008883
GO:1903071	positive regulation of ER-associated ubiquitin-dependent protein catabolic process	1	4	0.179199	0.592082	ENSGALG00000014067
GO:1903332	regulation of protein folding	1	4	0.179199	0.592082	ENSGALG00000014067
GO:1903551	regulation of extracellular exosome assembly	1	4	0.179199	0.592082	ENSGALG00000016480
GO:1903644	regulation of chaperone-mediated protein folding	1	4	0.179199	0.592082	ENSGALG00000014067
GO:1903722	regulation of centriole elongation	1	4	0.179199	0.592082	ENSGALG00000005368
GO:1904238	pericyte cell differentiation	1	4	0.179199	0.592082	ENSGALG00000002375
GO:1904382	mannose trimming involved in glycoprotein ERAD pathway	1	4	0.179199	0.592082	ENSGALG00000004806
GO:1904587	response to glycoprotein	1	4	0.179199	0.592082	ENSGALG00000004806
GO:1904672	regulation of somatic stem cell population maintenance	1	4	0.179199	0.592082	ENSGALG00000007668
GO:1904753	negative regulation of vascular associated smooth muscle cell migration	1	4	0.179199	0.592082	ENSGALG00000003521
GO:1990481	mRNA pseudouridine synthesis	1	4	0.179199	0.592082	ENSGALG00000002354
GO:1990535	neuron projection maintenance	1	4	0.179199	0.592082	ENSGALG00000000209
GO:2000275	regulation of oxidative phosphorylation uncoupler activity	1	4	0.179199	0.592082	ENSGALG00000000724
GO:2000583	regulation of platelet-derived growth factor receptor-alpha signaling pathway	1	4	0.179199	0.592082	ENSGALG00000029077
GO:2000973	regulation of pro-B cell differentiation	1	4	0.179199	0.592082	ENSGALG00000002375
GO:2000981	negative regulation of inner ear receptor cell differentiation	1	4	0.179199	0.592082	ENSGALG00000002375
GO:0006766	vitamin metabolic process	4	46	0.179486	0.592082	ENSGALG00000000195;ENSGALG00000007503;ENSGALG00000008018;ENSGALG00000012304
GO:0051306	mitotic sister chromatid separation	4	46	0.179486	0.592082	ENSGALG00000005105;ENSGALG00000008233;ENSGALG00000008254;ENSGALG00000013208
GO:2000243	positive regulation of reproductive process	4	46	0.179486	0.592082	ENSGALG00000001721;ENSGALG00000004386;ENSGALG00000007668;ENSGALG00000015013
GO:0030282	bone mineralization	6	79	0.18015	0.59352	ENSGALG00000001729;ENSGALG00000004386;ENSGALG00000007668;ENSGALG00000008459;ENSGALG00000008661;ENSGALG00000017295
GO:0051101	regulation of DNA binding	6	79	0.18015	0.59352	ENSGALG00000002969;ENSGALG00000004640;ENSGALG00000008435;ENSGALG00000012628;ENSGALG00000015013;ENSGALG00000025907
GO:0002263	cell activation involved in immune response	9	131	0.180473	0.59352	ENSGALG00000004640;ENSGALG00000005688;ENSGALG00000006017;ENSGALG00000006695;ENSGALG00000007485;ENSGALG00000007511;ENSGALG00000010820;ENSGALG00000012052;ENSGALG00000014280
GO:0043270	positive regulation of ion transport	9	131	0.180473	0.59352	ENSGALG00000002016;ENSGALG00000002886;ENSGALG00000004841;ENSGALG00000006490;ENSGALG00000008014;ENSGALG00000008435;ENSGALG00000008490;ENSGALG00000011149;ENSGALG00000012052
GO:0060047	heart contraction	9	131	0.180473	0.59352	ENSGALG00000000120;ENSGALG00000002886;ENSGALG00000003521;ENSGALG00000006490;ENSGALG00000008435;ENSGALG00000008949;ENSGALG00000009844;ENSGALG00000010005;ENSGALG00000012894
GO:0030163	protein catabolic process	36	638	0.181216	0.5956	ENSGALG00000001028;ENSGALG00000001782;ENSGALG00000002180;ENSGALG00000002649;ENSGALG00000003427;ENSGALG00000003767;ENSGALG00000004386;ENSGALG00000004611;ENSGALG00000004629;ENSGALG00000004640;ENSGALG00000004657;ENSGALG00000004806;ENSGALG00000005292;ENSGALG00000005803;ENSGALG00000005902;ENSGALG00000006411;ENSGALG00000006474;ENSGALG00000006969;ENSGALG00000008172;ENSGALG00000008254;ENSGALG00000008274;…
GO:0010605	negative regulation of macromolecule metabolic process	85	1604	0.182151	0.598305	ENSGALG00000000209;ENSGALG00000000523;ENSGALG00000000583;ENSGALG00000000713;ENSGALG00000001729;ENSGALG00000001782;ENSGALG00000001826;ENSGALG00000001916;ENSGALG00000002016;ENSGALG00000002087;ENSGALG00000002375;ENSGALG00000002489;ENSGALG00000002515;ENSGALG00000002588;ENSGALG00000002655;ENSGALG00000002886;ENSGALG00000002893;ENSGALG00000003396;ENSGALG00000003786;ENSGALG00000003891;ENSGALG00000004189;…
GO:0008610	lipid biosynthetic process	21	352	0.183083	0.601	ENSGALG00000000112;ENSGALG00000000703;ENSGALG00000002016;ENSGALG00000002583;ENSGALG00000005505;ENSGALG00000005696;ENSGALG00000005739;ENSGALG00000006198;ENSGALG00000006352;ENSGALG00000006689;ENSGALG00000006872;ENSGALG00000006882;ENSGALG00000007474;ENSGALG00000008018;ENSGALG00000008661;ENSGALG00000009714;ENSGALG00000011213;ENSGALG00000012304;ENSGALG00000013189;ENSGALG00000020057;ENSGALG00000023517
GO:0044255	cellular lipid metabolic process	36	639	0.183701	0.602184	ENSGALG00000000112;ENSGALG00000000703;ENSGALG00000000724;ENSGALG00000001042;ENSGALG00000001782;ENSGALG00000001840;ENSGALG00000001964;ENSGALG00000002016;ENSGALG00000002583;ENSGALG00000002588;ENSGALG00000004948;ENSGALG00000005505;ENSGALG00000005696;ENSGALG00000005701;ENSGALG00000005739;ENSGALG00000006378;ENSGALG00000006689;ENSGALG00000006872;ENSGALG00000006882;ENSGALG00000007474;ENSGALG00000007538;…
GO:2001252	positive regulation of chromosome organization	8	114	0.18383	0.602184	ENSGALG00000000551;ENSGALG00000003786;ENSGALG00000005105;ENSGALG00000006123;ENSGALG00000006818;ENSGALG00000008014;ENSGALG00000010659;ENSGALG00000017211
GO:0009101	glycoprotein biosynthetic process	14	222	0.184195	0.602184	ENSGALG00000001611;ENSGALG00000001806;ENSGALG00000005907;ENSGALG00000006725;ENSGALG00000006882;ENSGALG00000006989;ENSGALG00000008459;ENSGALG00000008883;ENSGALG00000010351;ENSGALG00000010746;ENSGALG00000014934;ENSGALG00000015015;ENSGALG00000015775;ENSGALG00000022718
GO:0007167	enzyme linked receptor protein signaling pathway	35	620	0.184545	0.602184	ENSGALG00000000120;ENSGALG00000001042;ENSGALG00000001840;ENSGALG00000002016;ENSGALG00000002375;ENSGALG00000002556;ENSGALG00000002886;ENSGALG00000003891;ENSGALG00000004386;ENSGALG00000004856;ENSGALG00000005483;ENSGALG00000005902;ENSGALG00000006411;ENSGALG00000006424;ENSGALG00000007668;ENSGALG00000008257;ENSGALG00000008459;ENSGALG00000008661;ENSGALG00000009064;ENSGALG00000010010;ENSGALG00000010335;…
GO:0034446	substrate adhesion-dependent cell spreading	5	63	0.185966	0.602184	ENSGALG00000001840;ENSGALG00000002655;ENSGALG00000005438;ENSGALG00000008257;ENSGALG00000014687
GO:1902476	chloride transmembrane transport	5	63	0.185966	0.602184	ENSGALG00000000745;ENSGALG00000004936;ENSGALG00000012045;ENSGALG00000014695;ENSGALG00000026089
GO:0000768	syncytium formation by plasma membrane fusion	3	31	0.186007	0.602184	ENSGALG00000012570;ENSGALG00000015464;ENSGALG00000016176
GO:0001541	ovarian follicle development	3	31	0.186007	0.602184	ENSGALG00000008014;ENSGALG00000015297;ENSGALG00000016327
GO:0006687	glycosphingolipid metabolic process	3	31	0.186007	0.602184	ENSGALG00000002016;ENSGALG00000004948;ENSGALG00000006882
GO:0006949	syncytium formation	3	31	0.186007	0.602184	ENSGALG00000012570;ENSGALG00000015464;ENSGALG00000016176
GO:0007431	salivary gland development	3	31	0.186007	0.602184	ENSGALG00000003374;ENSGALG00000007668;ENSGALG00000008473
GO:0014015	positive regulation of gliogenesis	3	31	0.186007	0.602184	ENSGALG00000002375;ENSGALG00000010500;ENSGALG00000015407
GO:0019748	secondary metabolic process	3	31	0.186007	0.602184	ENSGALG00000001320;ENSGALG00000009714;ENSGALG00000012338
GO:0030201	heparan sulfate proteoglycan metabolic process	3	31	0.186007	0.602184	ENSGALG00000006989;ENSGALG00000008883;ENSGALG00000014934
GO:0033866	nucleoside bisphosphate biosynthetic process	3	31	0.186007	0.602184	ENSGALG00000001711;ENSGALG00000001895;ENSGALG00000006431
GO:0034030	ribonucleoside bisphosphate biosynthetic process	3	31	0.186007	0.602184	ENSGALG00000001711;ENSGALG00000001895;ENSGALG00000006431
GO:0034033	purine nucleoside bisphosphate biosynthetic process	3	31	0.186007	0.602184	ENSGALG00000001711;ENSGALG00000001895;ENSGALG00000006431
GO:0042073	intraciliary transport	3	31	0.186007	0.602184	ENSGALG00000001801;ENSGALG00000015878;ENSGALG00000016477
GO:0050766	positive regulation of phagocytosis	3	31	0.186007	0.602184	ENSGALG00000006695;ENSGALG00000006702;ENSGALG00000008257
GO:0055025	positive regulation of cardiac muscle tissue development	3	31	0.186007	0.602184	ENSGALG00000000120;ENSGALG00000002375;ENSGALG00000014976
GO:0140253	cell-cell fusion	3	31	0.186007	0.602184	ENSGALG00000012570;ENSGALG00000015464;ENSGALG00000016176
GO:2000059	negative regulation of ubiquitin-dependent protein catabolic process	3	31	0.186007	0.602184	ENSGALG00000005292;ENSGALG00000006411;ENSGALG00000014067
GO:0045137	development of primary sexual characteristics	9	132	0.186048	0.602184	ENSGALG00000001916;ENSGALG00000004386;ENSGALG00000006934;ENSGALG00000007668;ENSGALG00000008014;ENSGALG00000010659;ENSGALG00000014976;ENSGALG00000015297;ENSGALG00000016327
GO:0006888	ER to Golgi vesicle-mediated transport	7	97	0.186356	0.602184	ENSGALG00000002364;ENSGALG00000002863;ENSGALG00000005722;ENSGALG00000005869;ENSGALG00000006417;ENSGALG00000010654;ENSGALG00000017248
GO:0022408	negative regulation of cell-cell adhesion	7	97	0.186356	0.602184	ENSGALG00000000209;ENSGALG00000001729;ENSGALG00000002016;ENSGALG00000004386;ENSGALG00000004640;ENSGALG00000006642;ENSGALG00000008014
GO:0031345	negative regulation of cell projection organization	7	97	0.186356	0.602184	ENSGALG00000000209;ENSGALG00000000712;ENSGALG00000002016;ENSGALG00000004631;ENSGALG00000005808;ENSGALG00000009859;ENSGALG00000011209
GO:0048863	stem cell differentiation	10	150	0.18702	0.603546	ENSGALG00000002375;ENSGALG00000002886;ENSGALG00000004386;ENSGALG00000006949;ENSGALG00000007668;ENSGALG00000009064;ENSGALG00000014976;ENSGALG00000015013;ENSGALG00000015803;ENSGALG00000021647
GO:0006164	purine nucleotide biosynthetic process	11	168	0.187114	0.603546	ENSGALG00000001711;ENSGALG00000001895;ENSGALG00000001992;ENSGALG00000003837;ENSGALG00000004908;ENSGALG00000005057;ENSGALG00000006431;ENSGALG00000006899;ENSGALG00000012624;ENSGALG00000025907;ENSGALG00000027269
GO:0050727	regulation of inflammatory response	11	168	0.187114	0.603546	ENSGALG00000001729;ENSGALG00000002588;ENSGALG00000003837;ENSGALG00000005688;ENSGALG00000006565;ENSGALG00000006642;ENSGALG00000006695;ENSGALG00000008014;ENSGALG00000008026;ENSGALG00000012052;ENSGALG00000012304
GO:0071704	organic substance metabolic process	371	7475	0.187394	0.604087	ENSGALG00000000112;ENSGALG00000000120;ENSGALG00000000137;ENSGALG00000000186;ENSGALG00000000195;ENSGALG00000000209;ENSGALG00000000523;ENSGALG00000000533;ENSGALG00000000551;ENSGALG00000000583;ENSGALG00000000672;ENSGALG00000000678;ENSGALG00000000692;ENSGALG00000000703;ENSGALG00000000708;ENSGALG00000000712;ENSGALG00000000713;ENSGALG00000000724;ENSGALG00000000729;ENSGALG00000000745;ENSGALG00000000769;…
GO:0048666	neuron development	39	699	0.188187	0.606281	ENSGALG00000000112;ENSGALG00000000227;ENSGALG00000000712;ENSGALG00000001503;ENSGALG00000001782;ENSGALG00000001812;ENSGALG00000001916;ENSGALG00000002375;ENSGALG00000002403;ENSGALG00000002515;ENSGALG00000002554;ENSGALG00000002556;ENSGALG00000002649;ENSGALG00000003381;ENSGALG00000004631;ENSGALG00000005079;ENSGALG00000005713;ENSGALG00000005808;ENSGALG00000005909;ENSGALG00000006049;ENSGALG00000006130;…
GO:0009308	amine metabolic process	4	47	0.189272	0.607953	ENSGALG00000001812;ENSGALG00000007503;ENSGALG00000008490;ENSGALG00000016348
GO:0030168	platelet activation	4	47	0.189272	0.607953	ENSGALG00000002016;ENSGALG00000002583;ENSGALG00000005505;ENSGALG00000008257
GO:0045921	positive regulation of exocytosis	4	47	0.189272	0.607953	ENSGALG00000005902;ENSGALG00000007511;ENSGALG00000012052;ENSGALG00000016480
GO:0050885	neuromuscular process controlling balance	4	47	0.189272	0.607953	ENSGALG00000003381;ENSGALG00000006695;ENSGALG00000010500;ENSGALG00000012540
GO:0055024	regulation of cardiac muscle tissue development	4	47	0.189272	0.607953	ENSGALG00000000120;ENSGALG00000002375;ENSGALG00000002886;ENSGALG00000014976
GO:0032388	positive regulation of intracellular transport	8	115	0.189895	0.60959	ENSGALG00000000209;ENSGALG00000000712;ENSGALG00000002016;ENSGALG00000002364;ENSGALG00000005105;ENSGALG00000007021;ENSGALG00000008883;ENSGALG00000012052
GO:0032990	cell part morphogenesis	25	430	0.190198	0.610201	ENSGALG00000000227;ENSGALG00000001782;ENSGALG00000001916;ENSGALG00000002375;ENSGALG00000002403;ENSGALG00000002515;ENSGALG00000002556;ENSGALG00000004631;ENSGALG00000005079;ENSGALG00000006049;ENSGALG00000006424;ENSGALG00000007007;ENSGALG00000007184;ENSGALG00000007527;ENSGALG00000007668;ENSGALG00000007927;ENSGALG00000008263;ENSGALG00000008459;ENSGALG00000008473;ENSGALG00000008898;ENSGALG00000008974;…
GO:0006066	alcohol metabolic process	12	187	0.191296	0.611643	ENSGALG00000001964;ENSGALG00000004662;ENSGALG00000005701;ENSGALG00000006198;ENSGALG00000006352;ENSGALG00000006367;ENSGALG00000009714;ENSGALG00000010493;ENSGALG00000011213;ENSGALG00000011285;ENSGALG00000012304;ENSGALG00000026757
GO:0009987	cellular process	540	11059	0.191713	0.611643	ENSGALG00000000112;ENSGALG00000000120;ENSGALG00000000137;ENSGALG00000000186;ENSGALG00000000195;ENSGALG00000000209;ENSGALG00000000227;ENSGALG00000000497;ENSGALG00000000511;ENSGALG00000000523;ENSGALG00000000533;ENSGALG00000000551;ENSGALG00000000583;ENSGALG00000000672;ENSGALG00000000678;ENSGALG00000000692;ENSGALG00000000703;ENSGALG00000000708;ENSGALG00000000712;ENSGALG00000000713;ENSGALG00000000721;…
GO:0009952	anterior/posterior pattern specification	11	169	0.192106	0.611643	ENSGALG00000000672;ENSGALG00000002375;ENSGALG00000006818;ENSGALG00000007184;ENSGALG00000008459;ENSGALG00000010774;ENSGALG00000012623;ENSGALG00000013424;ENSGALG00000014974;ENSGALG00000015013;ENSGALG00000015208
GO:0006672	ceramide metabolic process	5	64	0.194364	0.611643	ENSGALG00000002016;ENSGALG00000004948;ENSGALG00000006882;ENSGALG00000008661;ENSGALG00000011213
GO:0042770	signal transduction in response to DNA damage	5	64	0.194364	0.611643	ENSGALG00000004640;ENSGALG00000008018;ENSGALG00000010039;ENSGALG00000011149;ENSGALG00000015297
GO:0046545	development of primary female sexual characteristics	5	64	0.194364	0.611643	ENSGALG00000001916;ENSGALG00000007668;ENSGALG00000008014;ENSGALG00000015297;ENSGALG00000016327
GO:2001022	positive regulation of response to DNA damage stimulus	5	64	0.194364	0.611643	ENSGALG00000002016;ENSGALG00000004640;ENSGALG00000010039;ENSGALG00000011149;ENSGALG00000016774
GO:0045667	regulation of osteoblast differentiation	6	81	0.194859	0.611643	ENSGALG00000001729;ENSGALG00000002375;ENSGALG00000007668;ENSGALG00000008014;ENSGALG00000008459;ENSGALG00000008661
GO:1903828	negative regulation of cellular protein localization	6	81	0.194859	0.611643	ENSGALG00000001964;ENSGALG00000008172;ENSGALG00000010010;ENSGALG00000010746;ENSGALG00000015775;ENSGALG00000023066
GO:0046488	phosphatidylinositol metabolic process	8	116	0.196043	0.611643	ENSGALG00000001042;ENSGALG00000001964;ENSGALG00000002583;ENSGALG00000005505;ENSGALG00000005701;ENSGALG00000010335;ENSGALG00000010493;ENSGALG00000020057
GO:0006120	mitochondrial electron transport, NADH to ubiquinone	2	17	0.196194	0.611643	ENSGALG00000005704;ENSGALG00000013191
GO:0009110	vitamin biosynthetic process	2	17	0.196194	0.611643	ENSGALG00000008018;ENSGALG00000012304
GO:0018279	protein N-linked glycosylation via asparagine	2	17	0.196194	0.611643	ENSGALG00000005907;ENSGALG00000015775
GO:0030810	positive regulation of nucleotide biosynthetic process	2	17	0.196194	0.611643	ENSGALG00000012624;ENSGALG00000027269
GO:0031440	regulation of mRNA 3'-end processing	2	17	0.196194	0.611643	ENSGALG00000002087;ENSGALG00000010622
GO:0032331	negative regulation of chondrocyte differentiation	2	17	0.196194	0.611643	ENSGALG00000004386;ENSGALG00000017295
GO:0032528	microvillus organization	2	17	0.196194	0.611643	ENSGALG00000006049;ENSGALG00000021128
GO:0033028	myeloid cell apoptotic process	2	17	0.196194	0.611643	ENSGALG00000002583;ENSGALG00000005505
GO:0034656	nucleobase-containing small molecule catabolic process	2	17	0.196194	0.611643	ENSGALG00000006627;ENSGALG00000014280
GO:0045777	positive regulation of blood pressure	2	17	0.196194	0.611643	ENSGALG00000003521;ENSGALG00000008949
GO:0045830	positive regulation of isotype switching	2	17	0.196194	0.611643	ENSGALG00000004640;ENSGALG00000007485
GO:0048679	regulation of axon regeneration	2	17	0.196194	0.611643	ENSGALG00000005808;ENSGALG00000026207
GO:0050650	chondroitin sulfate proteoglycan biosynthetic process	2	17	0.196194	0.611643	ENSGALG00000001611;ENSGALG00000015015
GO:0060292	long-term synaptic depression	2	17	0.196194	0.611643	ENSGALG00000005696;ENSGALG00000012890
GO:0070828	heterochromatin organization	2	17	0.196194	0.611643	ENSGALG00000005105;ENSGALG00000008018
GO:0090103	cochlea morphogenesis	2	17	0.196194	0.611643	ENSGALG00000004249;ENSGALG00000004386
GO:0090382	phagosome maturation	2	17	0.196194	0.611643	ENSGALG00000000769;ENSGALG00000005902
GO:0099500	vesicle fusion to plasma membrane	2	17	0.196194	0.611643	ENSGALG00000011673;ENSGALG00000026446
GO:1900373	positive regulation of purine nucleotide biosynthetic process	2	17	0.196194	0.611643	ENSGALG00000012624;ENSGALG00000027269
GO:2000104	negative regulation of DNA-dependent DNA replication	2	17	0.196194	0.611643	ENSGALG00000015589;ENSGALG00000017211
GO:2000758	positive regulation of peptidyl-lysine acetylation	2	17	0.196194	0.611643	ENSGALG00000003786;ENSGALG00000008014
GO:0022618	ribonucleoprotein complex assembly	11	170	0.197158	0.611643	ENSGALG00000000137;ENSGALG00000002087;ENSGALG00000006596;ENSGALG00000007370;ENSGALG00000008658;ENSGALG00000011866;ENSGALG00000014652;ENSGALG00000015195;ENSGALG00000016340;ENSGALG00000026303;ENSGALG00000028205
GO:0016236	macroautophagy	10	152	0.19768	0.611643	ENSGALG00000000723;ENSGALG00000001563;ENSGALG00000001782;ENSGALG00000002403;ENSGALG00000004557;ENSGALG00000005902;ENSGALG00000007557;ENSGALG00000015286;ENSGALG00000017011;ENSGALG00000017204
GO:0008542	visual learning	3	32	0.198429	0.611643	ENSGALG00000006818;ENSGALG00000008898;ENSGALG00000012570
GO:0009395	phospholipid catabolic process	3	32	0.198429	0.611643	ENSGALG00000002016;ENSGALG00000005696;ENSGALG00000009130
GO:0043001	Golgi to plasma membrane protein transport	3	32	0.198429	0.611643	ENSGALG00000002364;ENSGALG00000006101;ENSGALG00000014640
GO:0043631	RNA polyadenylation	3	32	0.198429	0.611643	ENSGALG00000007370;ENSGALG00000010622;ENSGALG00000017249
GO:0046503	glycerolipid catabolic process	3	32	0.198429	0.611643	ENSGALG00000005696;ENSGALG00000006689;ENSGALG00000009130
GO:0048168	regulation of neuronal synaptic plasticity	3	32	0.198429	0.611643	ENSGALG00000006217;ENSGALG00000006818;ENSGALG00000008898
GO:0051193	regulation of cofactor metabolic process	3	32	0.198429	0.611643	ENSGALG00000008952;ENSGALG00000012624;ENSGALG00000025907
GO:0060351	cartilage development involved in endochondral bone morphogenesis	3	32	0.198429	0.611643	ENSGALG00000004386;ENSGALG00000016478;ENSGALG00000017295
GO:0061647	histone H3-K9 modification	3	32	0.198429	0.611643	ENSGALG00000006818;ENSGALG00000008014;ENSGALG00000015803
GO:0098930	axonal transport	3	32	0.198429	0.611643	ENSGALG00000002726;ENSGALG00000005070;ENSGALG00000005794
GO:2000677	regulation of transcription regulatory region DNA binding	3	32	0.198429	0.611643	ENSGALG00000004640;ENSGALG00000015013;ENSGALG00000025907
GO:0002200	somatic diversification of immune receptors	4	48	0.199223	0.611643	ENSGALG00000004640;ENSGALG00000006480;ENSGALG00000007485;ENSGALG00000014280
GO:0002312	B cell activation involved in immune response	4	48	0.199223	0.611643	ENSGALG00000004640;ENSGALG00000006017;ENSGALG00000007485;ENSGALG00000014280
GO:1905818	regulation of chromosome separation	4	48	0.199223	0.611643	ENSGALG00000005105;ENSGALG00000008233;ENSGALG00000008254;ENSGALG00000013208
GO:1905954	positive regulation of lipid localization	4	48	0.199223	0.611643	ENSGALG00000002016;ENSGALG00000007668;ENSGALG00000011149;ENSGALG00000012059
GO:0030902	hindbrain development	7	99	0.199772	0.611643	ENSGALG00000003381;ENSGALG00000005909;ENSGALG00000007007;ENSGALG00000007370;ENSGALG00000007668;ENSGALG00000008898;ENSGALG00000012540
GO:0051100	negative regulation of binding	7	99	0.199772	0.611643	ENSGALG00000004640;ENSGALG00000008435;ENSGALG00000008974;ENSGALG00000009621;ENSGALG00000012628;ENSGALG00000015013;ENSGALG00000023843
GO:0000070	mitotic sister chromatid segregation	8	117	0.202271	0.611643	ENSGALG00000001491;ENSGALG00000002969;ENSGALG00000004856;ENSGALG00000005105;ENSGALG00000007525;ENSGALG00000008233;ENSGALG00000008254;ENSGALG00000013208
GO:0021915	neural tube development	8	117	0.202271	0.611643	ENSGALG00000002375;ENSGALG00000004249;ENSGALG00000006480;ENSGALG00000007668;ENSGALG00000009064;ENSGALG00000010774;ENSGALG00000013424;ENSGALG00000014974
GO:0044257	cellular protein catabolic process	30	530	0.202361	0.611643	ENSGALG00000001028;ENSGALG00000001782;ENSGALG00000002180;ENSGALG00000002649;ENSGALG00000003427;ENSGALG00000004611;ENSGALG00000004629;ENSGALG00000004657;ENSGALG00000004806;ENSGALG00000005292;ENSGALG00000005803;ENSGALG00000005902;ENSGALG00000006411;ENSGALG00000006474;ENSGALG00000006969;ENSGALG00000008172;ENSGALG00000008254;ENSGALG00000008274;ENSGALG00000008435;ENSGALG00000008946;ENSGALG00000008974;…
GO:0007272	ensheathment of neurons	6	82	0.202379	0.611643	ENSGALG00000000112;ENSGALG00000001472;ENSGALG00000002554;ENSGALG00000002588;ENSGALG00000010500;ENSGALG00000023882
GO:0008366	axon ensheathment	6	82	0.202379	0.611643	ENSGALG00000000112;ENSGALG00000001472;ENSGALG00000002554;ENSGALG00000002588;ENSGALG00000010500;ENSGALG00000023882
GO:1905952	regulation of lipid localization	6	82	0.202379	0.611643	ENSGALG00000002016;ENSGALG00000002588;ENSGALG00000002655;ENSGALG00000007668;ENSGALG00000011149;ENSGALG00000012059
GO:0030335	positive regulation of cell migration	18	301	0.202716	0.611643	ENSGALG00000001782;ENSGALG00000001840;ENSGALG00000001947;ENSGALG00000002375;ENSGALG00000002583;ENSGALG00000002655;ENSGALG00000004386;ENSGALG00000005483;ENSGALG00000005909;ENSGALG00000007668;ENSGALG00000008018;ENSGALG00000008459;ENSGALG00000008661;ENSGALG00000010811;ENSGALG00000014687;ENSGALG00000015208;ENSGALG00000015215;ENSGALG00000016271
GO:1901214	regulation of neuron death	10	153	0.203106	0.611643	ENSGALG00000000209;ENSGALG00000000724;ENSGALG00000002556;ENSGALG00000004631;ENSGALG00000008014;ENSGALG00000008898;ENSGALG00000009064;ENSGALG00000010811;ENSGALG00000015297;ENSGALG00000026207
GO:0032386	regulation of intracellular transport	15	245	0.203444	0.611643	ENSGALG00000000209;ENSGALG00000000712;ENSGALG00000002016;ENSGALG00000002364;ENSGALG00000005105;ENSGALG00000007021;ENSGALG00000008172;ENSGALG00000008883;ENSGALG00000012052;ENSGALG00000012890;ENSGALG00000012894;ENSGALG00000015304;ENSGALG00000015775;ENSGALG00000016806;ENSGALG00000026446
GO:0050684	regulation of mRNA processing	7	100	0.206618	0.611643	ENSGALG00000000533;ENSGALG00000002014;ENSGALG00000002087;ENSGALG00000010622;ENSGALG00000012540;ENSGALG00000015200;ENSGALG00000025907
GO:0120031	plasma membrane bounded cell projection assembly	20	340	0.207255	0.611643	ENSGALG00000001773;ENSGALG00000001801;ENSGALG00000002016;ENSGALG00000004870;ENSGALG00000005079;ENSGALG00000005368;ENSGALG00000005438;ENSGALG00000005483;ENSGALG00000006017;ENSGALG00000006049;ENSGALG00000006812;ENSGALG00000007021;ENSGALG00000009683;ENSGALG00000009859;ENSGALG00000010010;ENSGALG00000010517;ENSGALG00000011209;ENSGALG00000016477;ENSGALG00000021128;ENSGALG00000023843
GO:0009059	macromolecule biosynthetic process	157	3076	0.208601	0.611643	ENSGALG00000000120;ENSGALG00000000209;ENSGALG00000000583;ENSGALG00000000672;ENSGALG00000000678;ENSGALG00000000708;ENSGALG00000000713;ENSGALG00000000769;ENSGALG00000000944;ENSGALG00000001031;ENSGALG00000001518;ENSGALG00000001563;ENSGALG00000001577;ENSGALG00000001611;ENSGALG00000001729;ENSGALG00000001773;ENSGALG00000001801;ENSGALG00000001806;ENSGALG00000001826;ENSGALG00000001850;ENSGALG00000001947;…
GO:0001894	tissue homeostasis	9	136	0.209077	0.611643	ENSGALG00000002375;ENSGALG00000004386;ENSGALG00000005909;ENSGALG00000006378;ENSGALG00000006818;ENSGALG00000007485;ENSGALG00000010005;ENSGALG00000013189;ENSGALG00000015015
GO:0008306	associative learning	4	49	0.209327	0.611643	ENSGALG00000006818;ENSGALG00000008898;ENSGALG00000010811;ENSGALG00000012570
GO:0014068	positive regulation of phosphatidylinositol 3-kinase signaling	4	49	0.209327	0.611643	ENSGALG00000001840;ENSGALG00000002588;ENSGALG00000004386;ENSGALG00000029077
GO:0043647	inositol phosphate metabolic process	4	49	0.209327	0.611643	ENSGALG00000001964;ENSGALG00000005701;ENSGALG00000010493;ENSGALG00000011285
GO:0055072	iron ion homeostasis	4	49	0.209327	0.611643	ENSGALG00000006838;ENSGALG00000007485;ENSGALG00000010005;ENSGALG00000012338
GO:0070192	chromosome organization involved in meiotic cell cycle	4	49	0.209327	0.611643	ENSGALG00000001491;ENSGALG00000002511;ENSGALG00000008233;ENSGALG00000017211
GO:1901575	organic substance catabolic process	67	1261	0.210267	0.611643	ENSGALG00000001028;ENSGALG00000001782;ENSGALG00000001812;ENSGALG00000001964;ENSGALG00000001992;ENSGALG00000002016;ENSGALG00000002087;ENSGALG00000002180;ENSGALG00000002529;ENSGALG00000002542;ENSGALG00000002588;ENSGALG00000002649;ENSGALG00000003427;ENSGALG00000003767;ENSGALG00000004386;ENSGALG00000004611;ENSGALG00000004629;ENSGALG00000004640;ENSGALG00000004657;ENSGALG00000004806;ENSGALG00000004948;…
GO:0010107	potassium ion import	3	33	0.211042	0.611643	ENSGALG00000006469;ENSGALG00000006922;ENSGALG00000012045
GO:0010830	regulation of myotube differentiation	3	33	0.211042	0.611643	ENSGALG00000002375;ENSGALG00000002886;ENSGALG00000026081
GO:0033173	calcineurin-NFAT signaling cascade	3	33	0.211042	0.611643	ENSGALG00000000209;ENSGALG00000003396;ENSGALG00000004282
GO:0034198	cellular response to amino acid starvation	3	33	0.211042	0.611643	ENSGALG00000006766;ENSGALG00000015286;ENSGALG00000017204
GO:0035306	positive regulation of dephosphorylation	3	33	0.211042	0.611643	ENSGALG00000002016;ENSGALG00000002143;ENSGALG00000014891
GO:0035987	endodermal cell differentiation	3	33	0.211042	0.611643	ENSGALG00000002655;ENSGALG00000007511;ENSGALG00000014976
GO:0045910	negative regulation of DNA recombination	3	33	0.211042	0.611643	ENSGALG00000004640;ENSGALG00000006123;ENSGALG00000015589
GO:0097061	dendritic spine organization	3	33	0.211042	0.611643	ENSGALG00000000209;ENSGALG00000010811;ENSGALG00000012570
GO:0097720	calcineurin-mediated signaling	3	33	0.211042	0.611643	ENSGALG00000000209;ENSGALG00000003396;ENSGALG00000004282
GO:0120163	negative regulation of cold-induced thermogenesis	3	33	0.211042	0.611643	ENSGALG00000002375;ENSGALG00000003891;ENSGALG00000005696
GO:0007601	visual perception	7	101	0.213551	0.611643	ENSGALG00000006676;ENSGALG00000009845;ENSGALG00000010005;ENSGALG00000010513;ENSGALG00000015305;ENSGALG00000015606;ENSGALG00000015776
GO:0017156	calcium ion regulated exocytosis	7	101	0.213551	0.611643	ENSGALG00000001872;ENSGALG00000002375;ENSGALG00000007268;ENSGALG00000011673;ENSGALG00000012890;ENSGALG00000012894;ENSGALG00000026446
GO:1901988	negative regulation of cell cycle phase transition	7	101	0.213551	0.611643	ENSGALG00000003786;ENSGALG00000005105;ENSGALG00000005824;ENSGALG00000008233;ENSGALG00000010039;ENSGALG00000015571;ENSGALG00000017211
GO:0006775	fat-soluble vitamin metabolic process	2	18	0.214105	0.611643	ENSGALG00000008018;ENSGALG00000012304
GO:0031338	regulation of vesicle fusion	2	18	0.214105	0.611643	ENSGALG00000009847;ENSGALG00000026446
GO:0033688	regulation of osteoblast proliferation	2	18	0.214105	0.611643	ENSGALG00000002655;ENSGALG00000008661
GO:0043525	positive regulation of neuron apoptotic process	2	18	0.214105	0.611643	ENSGALG00000000209;ENSGALG00000015297
GO:0045730	respiratory burst	2	18	0.214105	0.611643	ENSGALG00000006695;ENSGALG00000008952
GO:0046174	polyol catabolic process	2	18	0.214105	0.611643	ENSGALG00000001964;ENSGALG00000010493
GO:0048710	regulation of astrocyte differentiation	2	18	0.214105	0.611643	ENSGALG00000002375;ENSGALG00000015305
GO:0050685	positive regulation of mRNA processing	2	18	0.214105	0.611643	ENSGALG00000002087;ENSGALG00000015200
GO:0060343	trabecula formation	2	18	0.214105	0.611643	ENSGALG00000000120;ENSGALG00000002886
GO:0071880	adenylate cyclase-activating adrenergic receptor signaling pathway	2	18	0.214105	0.611643	ENSGALG00000008949;ENSGALG00000010820
GO:1903077	negative regulation of protein localization to plasma membrane	2	18	0.214105	0.611643	ENSGALG00000010010;ENSGALG00000010746
GO:0009628	response to abiotic stimulus	32	573	0.214673	0.611643	ENSGALG00000000708;ENSGALG00000002375;ENSGALG00000002588;ENSGALG00000002649;ENSGALG00000004386;ENSGALG00000004640;ENSGALG00000005105;ENSGALG00000005698;ENSGALG00000005766;ENSGALG00000006120;ENSGALG00000006818;ENSGALG00000006969;ENSGALG00000007503;ENSGALG00000007510;ENSGALG00000008435;ENSGALG00000008663;ENSGALG00000008898;ENSGALG00000008933;ENSGALG00000008949;ENSGALG00000010005;ENSGALG00000010039;…
GO:0001818	negative regulation of cytokine production	8	119	0.214962	0.611643	ENSGALG00000000209;ENSGALG00000001729;ENSGALG00000003837;ENSGALG00000004958;ENSGALG00000008257;ENSGALG00000012304;ENSGALG00000014976;ENSGALG00000017388
GO:0007051	spindle organization	8	119	0.214962	0.611643	ENSGALG00000004856;ENSGALG00000005105;ENSGALG00000005368;ENSGALG00000006921;ENSGALG00000007021;ENSGALG00000007653;ENSGALG00000008549;ENSGALG00000013208
GO:0001101	response to acid chemical	9	137	0.215009	0.611643	ENSGALG00000004386;ENSGALG00000004936;ENSGALG00000005467;ENSGALG00000005766;ENSGALG00000008014;ENSGALG00000008898;ENSGALG00000011722;ENSGALG00000015286;ENSGALG00000017204
GO:1903522	regulation of blood circulation	9	137	0.215009	0.611643	ENSGALG00000000120;ENSGALG00000002886;ENSGALG00000003521;ENSGALG00000006490;ENSGALG00000008435;ENSGALG00000008459;ENSGALG00000008949;ENSGALG00000010005;ENSGALG00000012894
GO:0006997	nucleus organization	6	84	0.217725	0.611643	ENSGALG00000002143;ENSGALG00000005105;ENSGALG00000008435;ENSGALG00000011662;ENSGALG00000012628;ENSGALG00000015803
GO:1903900	regulation of viral life cycle	6	84	0.217725	0.611643	ENSGALG00000000708;ENSGALG00000002375;ENSGALG00000007527;ENSGALG00000014280;ENSGALG00000015304;ENSGALG00000017011
GO:0000052	citrulline metabolic process	1	5	0.218745	0.611643	ENSGALG00000008663
GO:0000820	regulation of glutamine family amino acid metabolic process	1	5	0.218745	0.611643	ENSGALG00000001812
GO:0001325	formation of extrachromosomal circular DNA	1	5	0.218745	0.611643	ENSGALG00000006123
GO:0001661	conditioned taste aversion	1	5	0.218745	0.611643	ENSGALG00000008898
GO:0001731	formation of translation preinitiation complex	1	5	0.218745	0.611643	ENSGALG00000016340
GO:0001835	blastocyst hatching	1	5	0.218745	0.611643	ENSGALG00000006130
GO:0001867	complement activation, lectin pathway	1	5	0.218745	0.611643	ENSGALG00000007419
GO:0001893	maternal placenta development	1	5	0.218745	0.611643	ENSGALG00000010646
GO:0002118	aggressive behavior	1	5	0.218745	0.611643	ENSGALG00000015305
GO:0002504	antigen processing and presentation of peptide or polysaccharide antigen via MHC class II	1	5	0.218745	0.611643	ENSGALG00000000786
GO:0002568	somatic diversification of T cell receptor genes	1	5	0.218745	0.611643	ENSGALG00000006480
GO:0002681	somatic recombination of T cell receptor gene segments	1	5	0.218745	0.611643	ENSGALG00000006480
GO:0002692	negative regulation of cellular extravasation	1	5	0.218745	0.611643	ENSGALG00000006695
GO:0002887	negative regulation of myeloid leukocyte mediated immunity	1	5	0.218745	0.611643	ENSGALG00000006695
GO:0003057	regulation of the force of heart contraction by chemical signal	1	5	0.218745	0.611643	ENSGALG00000008949
GO:0003164	His-Purkinje system development	1	5	0.218745	0.611643	ENSGALG00000002886
GO:0003186	tricuspid valve morphogenesis	1	5	0.218745	0.611643	ENSGALG00000008459
GO:0006167	AMP biosynthetic process	1	5	0.218745	0.611643	ENSGALG00000005057
GO:0006369	termination of RNA polymerase II transcription	1	5	0.218745	0.611643	ENSGALG00000017249
GO:0006370	7-methylguanosine mRNA capping	1	5	0.218745	0.611643	ENSGALG00000002087
GO:0006382	adenosine to inosine editing	1	5	0.218745	0.611643	ENSGALG00000007527
GO:0006501	C-terminal protein lipidation	1	5	0.218745	0.611643	ENSGALG00000004557
GO:0006678	glucosylceramide metabolic process	1	5	0.218745	0.611643	ENSGALG00000002016
GO:0006777	Mo-molybdopterin cofactor biosynthetic process	1	5	0.218745	0.611643	ENSGALG00000014906
GO:0008216	spermidine metabolic process	1	5	0.218745	0.611643	ENSGALG00000016348
GO:0009158	ribonucleoside monophosphate catabolic process	1	5	0.218745	0.611643	ENSGALG00000011285
GO:0009169	purine ribonucleoside monophosphate catabolic process	1	5	0.218745	0.611643	ENSGALG00000011285
GO:0009215	purine deoxyribonucleoside triphosphate metabolic process	1	5	0.218745	0.611643	ENSGALG00000005057
GO:0009415	response to water	1	5	0.218745	0.611643	ENSGALG00000005766
GO:0009445	putrescine metabolic process	1	5	0.218745	0.611643	ENSGALG00000016348
GO:0009650	UV protection	1	5	0.218745	0.611643	ENSGALG00000028998
GO:0009912	auditory receptor cell fate commitment	1	5	0.218745	0.611643	ENSGALG00000002375
GO:0010528	regulation of transposition	1	5	0.218745	0.611643	ENSGALG00000014280
GO:0010529	negative regulation of transposition	1	5	0.218745	0.611643	ENSGALG00000014280
GO:0010745	negative regulation of macrophage derived foam cell differentiation	1	5	0.218745	0.611643	ENSGALG00000002655
GO:0010871	negative regulation of receptor biosynthetic process	1	5	0.218745	0.611643	ENSGALG00000002655
GO:0010887	negative regulation of cholesterol storage	1	5	0.218745	0.611643	ENSGALG00000002588
GO:0014807	regulation of somitogenesis	1	5	0.218745	0.611643	ENSGALG00000002375
GO:0015822	ornithine transport	1	5	0.218745	0.611643	ENSGALG00000011220
GO:0015858	nucleoside transport	1	5	0.218745	0.611643	ENSGALG00000010497
GO:0016037	light absorption	1	5	0.218745	0.611643	ENSGALG00000010513
GO:0016998	cell wall macromolecule catabolic process	1	5	0.218745	0.611643	ENSGALG00000012308
GO:0017000	antibiotic biosynthetic process	1	5	0.218745	0.611643	ENSGALG00000015803
GO:0019720	Mo-molybdopterin cofactor metabolic process	1	5	0.218745	0.611643	ENSGALG00000014906
GO:0021578	hindbrain maturation	1	5	0.218745	0.611643	ENSGALG00000008898
GO:0021853	cerebral cortex GABAergic interneuron migration	1	5	0.218745	0.611643	ENSGALG00000007184
GO:0021960	anterior commissure morphogenesis	1	5	0.218745	0.611643	ENSGALG00000015305
GO:0030241	skeletal muscle myosin thick filament assembly	1	5	0.218745	0.611643	ENSGALG00000004155
GO:0030321	transepithelial chloride transport	1	5	0.218745	0.611643	ENSGALG00000026089
GO:0031848	protection from non-homologous end joining at telomere	1	5	0.218745	0.611643	ENSGALG00000008938
GO:0032075	positive regulation of nuclease activity	1	5	0.218745	0.611643	ENSGALG00000002016
GO:0032429	regulation of phospholipase A2 activity	1	5	0.218745	0.611643	ENSGALG00000001782
GO:0032808	lacrimal gland development	1	5	0.218745	0.611643	ENSGALG00000004386
GO:0032876	negative regulation of DNA endoreduplication	1	5	0.218745	0.611643	ENSGALG00000017211
GO:0032906	transforming growth factor beta2 production	1	5	0.218745	0.611643	ENSGALG00000014976
GO:0032909	regulation of transforming growth factor beta2 production	1	5	0.218745	0.611643	ENSGALG00000014976
GO:0033008	positive regulation of mast cell activation involved in immune response	1	5	0.218745	0.611643	ENSGALG00000012052
GO:0033153	T cell receptor V(D)J recombination	1	5	0.218745	0.611643	ENSGALG00000006480
GO:0034350	regulation of glial cell apoptotic process	1	5	0.218745	0.611643	ENSGALG00000002016
GO:0034351	negative regulation of glial cell apoptotic process	1	5	0.218745	0.611643	ENSGALG00000002016
GO:0034354	'de novo' NAD biosynthetic process from tryptophan	1	5	0.218745	0.611643	ENSGALG00000007503
GO:0035188	hatching	1	5	0.218745	0.611643	ENSGALG00000006130
GO:0035635	entry of bacterium into host cell	1	5	0.218745	0.611643	ENSGALG00000002655
GO:0035694	mitochondrial protein catabolic process	1	5	0.218745	0.611643	ENSGALG00000015303
GO:0035754	B cell chemotaxis	1	5	0.218745	0.611643	ENSGALG00000006352
GO:0035790	platelet-derived growth factor receptor-alpha signaling pathway	1	5	0.218745	0.611643	ENSGALG00000029077
GO:0038031	non-canonical Wnt signaling pathway via JNK cascade	1	5	0.218745	0.611643	ENSGALG00000003767
GO:0038169	somatostatin receptor signaling pathway	1	5	0.218745	0.611643	ENSGALG00000004418
GO:0038170	somatostatin signaling pathway	1	5	0.218745	0.611643	ENSGALG00000004418
GO:0042048	olfactory behavior	1	5	0.218745	0.611643	ENSGALG00000008898
GO:0042138	meiotic DNA double-strand break formation	1	5	0.218745	0.611643	ENSGALG00000017211
GO:0042711	maternal behavior	1	5	0.218745	0.611643	ENSGALG00000002878
GO:0043301	negative regulation of leukocyte degranulation	1	5	0.218745	0.611643	ENSGALG00000006695
GO:0043306	positive regulation of mast cell degranulation	1	5	0.218745	0.611643	ENSGALG00000012052
GO:0044341	sodium-dependent phosphate transport	1	5	0.218745	0.611643	ENSGALG00000008014
GO:0044359	modulation of molecular function in other organism	1	5	0.218745	0.611643	ENSGALG00000000708
GO:0045048	protein insertion into ER membrane	1	5	0.218745	0.611643	ENSGALG00000014067
GO:0045078	positive regulation of interferon-gamma biosynthetic process	1	5	0.218745	0.611643	ENSGALG00000001729
GO:0045586	regulation of gamma-delta T cell differentiation	1	5	0.218745	0.611643	ENSGALG00000000583
GO:0045656	negative regulation of monocyte differentiation	1	5	0.218745	0.611643	ENSGALG00000006062
GO:0045852	pH elevation	1	5	0.218745	0.611643	ENSGALG00000026089
GO:0046643	regulation of gamma-delta T cell activation	1	5	0.218745	0.611643	ENSGALG00000000583
GO:0046666	retinal cell programmed cell death	1	5	0.218745	0.611643	ENSGALG00000026207
GO:0046958	nonassociative learning	1	5	0.218745	0.611643	ENSGALG00000012890
GO:0051096	positive regulation of helicase activity	1	5	0.218745	0.611643	ENSGALG00000015589
GO:0051454	intracellular pH elevation	1	5	0.218745	0.611643	ENSGALG00000026089
GO:0051754	meiotic sister chromatid cohesion, centromeric	1	5	0.218745	0.611643	ENSGALG00000008233
GO:0051792	medium-chain fatty acid biosynthetic process	1	5	0.218745	0.611643	ENSGALG00000006689
GO:0052205	modulation of molecular function in other organism involved in symbiotic interaction	1	5	0.218745	0.611643	ENSGALG00000000708
GO:0052428	modulation by host of symbiont molecular function	1	5	0.218745	0.611643	ENSGALG00000000708
GO:0060120	inner ear receptor cell fate commitment	1	5	0.218745	0.611643	ENSGALG00000002375
GO:0060371	regulation of atrial cardiac muscle cell membrane depolarization	1	5	0.218745	0.611643	ENSGALG00000006490
GO:0060373	regulation of ventricular cardiac muscle cell membrane depolarization	1	5	0.218745	0.611643	ENSGALG00000006490
GO:0060510	type II pneumocyte differentiation	1	5	0.218745	0.611643	ENSGALG00000014976
GO:0060666	dichotomous subdivision of terminal units involved in salivary gland branching	1	5	0.218745	0.611643	ENSGALG00000008473
GO:0060836	lymphatic endothelial cell differentiation	1	5	0.218745	0.611643	ENSGALG00000008459
GO:0060842	arterial endothelial cell differentiation	1	5	0.218745	0.611643	ENSGALG00000002375
GO:0061009	common bile duct development	1	5	0.218745	0.611643	ENSGALG00000004386
GO:0061046	regulation of branching involved in lung morphogenesis	1	5	0.218745	0.611643	ENSGALG00000004386
GO:0061181	regulation of chondrocyte development	1	5	0.218745	0.611643	ENSGALG00000017295
GO:0061525	hindgut development	1	5	0.218745	0.611643	ENSGALG00000006480
GO:0061626	pharyngeal arch artery morphogenesis	1	5	0.218745	0.611643	ENSGALG00000008459
GO:0061635	regulation of protein complex stability	1	5	0.218745	0.611643	ENSGALG00000010654
GO:0061668	mitochondrial ribosome assembly	1	5	0.218745	0.611643	ENSGALG00000026303
GO:0061743	motor learning	1	5	0.218745	0.611643	ENSGALG00000016176
GO:0061744	motor behavior	1	5	0.218745	0.611643	ENSGALG00000007527
GO:0070099	regulation of chemokine-mediated signaling pathway	1	5	0.218745	0.611643	ENSGALG00000001916
GO:0070100	negative regulation of chemokine-mediated signaling pathway	1	5	0.218745	0.611643	ENSGALG00000001916
GO:0070120	ciliary neurotrophic factor-mediated signaling pathway	1	5	0.218745	0.611643	ENSGALG00000026207
GO:0071600	otic vesicle morphogenesis	1	5	0.218745	0.611643	ENSGALG00000004386
GO:0071684	organism emergence from protective structure	1	5	0.218745	0.611643	ENSGALG00000006130
GO:0071688	striated muscle myosin thick filament assembly	1	5	0.218745	0.611643	ENSGALG00000004155
GO:0071921	cohesin loading	1	5	0.218745	0.611643	ENSGALG00000002969
GO:0072203	cell proliferation involved in metanephros development	1	5	0.218745	0.611643	ENSGALG00000007668
GO:0072602	interleukin-4 secretion	1	5	0.218745	0.611643	ENSGALG00000002375
GO:0080144	amino acid homeostasis	1	5	0.218745	0.611643	ENSGALG00000002618
GO:0090045	positive regulation of deacetylase activity	1	5	0.218745	0.611643	ENSGALG00000000551
GO:0090091	positive regulation of extracellular matrix disassembly	1	5	0.218745	0.611643	ENSGALG00000021128
GO:0090219	negative regulation of lipid kinase activity	1	5	0.218745	0.611643	ENSGALG00000007557
GO:0090383	phagosome acidification	1	5	0.218745	0.611643	ENSGALG00000005902
GO:0090557	establishment of endothelial intestinal barrier	1	5	0.218745	0.611643	ENSGALG00000006061
GO:0090656	t-circle formation	1	5	0.218745	0.611643	ENSGALG00000006123
GO:0090737	telomere maintenance via telomere trimming	1	5	0.218745	0.611643	ENSGALG00000006123
GO:0097049	motor neuron apoptotic process	1	5	0.218745	0.611643	ENSGALG00000007527
GO:0097084	vascular smooth muscle cell development	1	5	0.218745	0.611643	ENSGALG00000002375
GO:0097500	receptor localization to non-motile cilium	1	5	0.218745	0.611643	ENSGALG00000013424
GO:0099011	neuronal dense core vesicle exocytosis	1	5	0.218745	0.611643	ENSGALG00000007268
GO:0099188	postsynaptic cytoskeleton organization	1	5	0.218745	0.611643	ENSGALG00000009621
GO:0099525	presynaptic dense core vesicle exocytosis	1	5	0.218745	0.611643	ENSGALG00000007268
GO:1900038	negative regulation of cellular response to hypoxia	1	5	0.218745	0.611643	ENSGALG00000008663
GO:1900040	regulation of interleukin-2 secretion	1	5	0.218745	0.611643	ENSGALG00000001729
GO:1900044	regulation of protein K63-linked ubiquitination	1	5	0.218745	0.611643	ENSGALG00000001782
GO:1900125	regulation of hyaluronan biosynthetic process	1	5	0.218745	0.611643	ENSGALG00000012304
GO:1901642	nucleoside transmembrane transport	1	5	0.218745	0.611643	ENSGALG00000010497
GO:1902455	negative regulation of stem cell population maintenance	1	5	0.218745	0.611643	ENSGALG00000007668
GO:1903069	regulation of ER-associated ubiquitin-dependent protein catabolic process	1	5	0.218745	0.611643	ENSGALG00000014067
GO:1903242	regulation of cardiac muscle hypertrophy in response to stress	1	5	0.218745	0.611643	ENSGALG00000000120
GO:1903352	L-ornithine transmembrane transport	1	5	0.218745	0.611643	ENSGALG00000011220
GO:1903564	regulation of protein localization to cilium	1	5	0.218745	0.611643	ENSGALG00000001964
GO:1903748	negative regulation of establishment of protein localization to mitochondrion	1	5	0.218745	0.611643	ENSGALG00000023066
GO:1904781	positive regulation of protein localization to centrosome	1	5	0.218745	0.611643	ENSGALG00000004856
GO:1904936	interneuron migration	1	5	0.218745	0.611643	ENSGALG00000007184
GO:1905456	regulation of lymphoid progenitor cell differentiation	1	5	0.218745	0.611643	ENSGALG00000002375
GO:2000048	negative regulation of cell-cell adhesion mediated by cadherin	1	5	0.218745	0.611643	ENSGALG00000004640
GO:2000535	regulation of entry of bacterium into host cell	1	5	0.218745	0.611643	ENSGALG00000002655
GO:2000630	positive regulation of miRNA metabolic process	1	5	0.218745	0.611643	ENSGALG00000012304
GO:2001256	regulation of store-operated calcium entry	1	5	0.218745	0.611643	ENSGALG00000002893
GO:1901379	regulation of potassium ion transmembrane transport	4	50	0.219574	0.613643	ENSGALG00000000209;ENSGALG00000002539;ENSGALG00000008435;ENSGALG00000017012
GO:0045778	positive regulation of ossification	5	67	0.220307	0.615373	ENSGALG00000001729;ENSGALG00000007668;ENSGALG00000008014;ENSGALG00000008459;ENSGALG00000008661
GO:0010970	transport along microtubule	7	102	0.220569	0.615464	ENSGALG00000001801;ENSGALG00000002726;ENSGALG00000005070;ENSGALG00000005794;ENSGALG00000005869;ENSGALG00000015878;ENSGALG00000016477
GO:0099111	microtubule-based transport	7	102	0.220569	0.615464	ENSGALG00000001801;ENSGALG00000002726;ENSGALG00000005070;ENSGALG00000005794;ENSGALG00000005869;ENSGALG00000015878;ENSGALG00000016477
GO:0090407	organophosphate biosynthetic process	22	382	0.221272	0.617106	ENSGALG00000001711;ENSGALG00000001895;ENSGALG00000001992;ENSGALG00000002583;ENSGALG00000003837;ENSGALG00000004908;ENSGALG00000005057;ENSGALG00000005505;ENSGALG00000005701;ENSGALG00000006431;ENSGALG00000006872;ENSGALG00000006899;ENSGALG00000007474;ENSGALG00000007503;ENSGALG00000012624;ENSGALG00000013189;ENSGALG00000014906;ENSGALG00000020057;ENSGALG00000020534;ENSGALG00000023517;ENSGALG00000025907;…
GO:0019935	cyclic-nucleotide-mediated signaling	8	120	0.221419	0.617196	ENSGALG00000003837;ENSGALG00000004386;ENSGALG00000004841;ENSGALG00000006642;ENSGALG00000008949;ENSGALG00000010820;ENSGALG00000016176;ENSGALG00000017295
GO:0042127	regulation of cell proliferation	49	910	0.223644	0.620039	ENSGALG00000000120;ENSGALG00000000209;ENSGALG00000001729;ENSGALG00000001801;ENSGALG00000001916;ENSGALG00000002375;ENSGALG00000002588;ENSGALG00000002655;ENSGALG00000002886;ENSGALG00000003374;ENSGALG00000003521;ENSGALG00000003786;ENSGALG00000004386;ENSGALG00000004662;ENSGALG00000004831;ENSGALG00000004841;ENSGALG00000004856;ENSGALG00000004958;ENSGALG00000005483;ENSGALG00000005909;ENSGALG00000006480;…
GO:0001706	endoderm formation	3	34	0.223823	0.620039	ENSGALG00000002655;ENSGALG00000007511;ENSGALG00000014976
GO:0007632	visual behavior	3	34	0.223823	0.620039	ENSGALG00000006818;ENSGALG00000008898;ENSGALG00000012570
GO:0016447	somatic recombination of immunoglobulin gene segments	3	34	0.223823	0.620039	ENSGALG00000004640;ENSGALG00000007485;ENSGALG00000014280
GO:0031018	endocrine pancreas development	3	34	0.223823	0.620039	ENSGALG00000004386;ENSGALG00000010500;ENSGALG00000014976
GO:0032781	positive regulation of ATPase activity	3	34	0.223823	0.620039	ENSGALG00000008435;ENSGALG00000008916;ENSGALG00000023066
GO:0044786	cell cycle DNA replication	3	34	0.223823	0.620039	ENSGALG00000006123;ENSGALG00000014280;ENSGALG00000017211
GO:0045646	regulation of erythrocyte differentiation	3	34	0.223823	0.620039	ENSGALG00000005909;ENSGALG00000012540;ENSGALG00000015297
GO:0045661	regulation of myoblast differentiation	3	34	0.223823	0.620039	ENSGALG00000002588;ENSGALG00000004386;ENSGALG00000005698
GO:0046622	positive regulation of organ growth	3	34	0.223823	0.620039	ENSGALG00000000120;ENSGALG00000002375;ENSGALG00000014976
GO:0046839	phospholipid dephosphorylation	3	34	0.223823	0.620039	ENSGALG00000001042;ENSGALG00000001964;ENSGALG00000010493
GO:1990928	response to amino acid starvation	3	34	0.223823	0.620039	ENSGALG00000006766;ENSGALG00000015286;ENSGALG00000017204
GO:0016071	mRNA metabolic process	23	402	0.22415	0.620627	ENSGALG00000000137;ENSGALG00000000533;ENSGALG00000002014;ENSGALG00000002087;ENSGALG00000002354;ENSGALG00000003374;ENSGALG00000004832;ENSGALG00000005162;ENSGALG00000006596;ENSGALG00000007370;ENSGALG00000009169;ENSGALG00000010622;ENSGALG00000012540;ENSGALG00000012628;ENSGALG00000014652;ENSGALG00000014656;ENSGALG00000014891;ENSGALG00000015200;ENSGALG00000017207;ENSGALG00000017249;ENSGALG00000025907;…
GO:0019932	second-messenger-mediated signaling	15	250	0.225365	0.622877	ENSGALG00000000209;ENSGALG00000003396;ENSGALG00000003837;ENSGALG00000004282;ENSGALG00000004386;ENSGALG00000004841;ENSGALG00000005305;ENSGALG00000005483;ENSGALG00000006642;ENSGALG00000008898;ENSGALG00000008949;ENSGALG00000010493;ENSGALG00000010820;ENSGALG00000016176;ENSGALG00000017295
GO:0002703	regulation of leukocyte mediated immunity	6	85	0.225542	0.622877	ENSGALG00000004640;ENSGALG00000005688;ENSGALG00000006695;ENSGALG00000007485;ENSGALG00000007511;ENSGALG00000012052
GO:0042471	ear morphogenesis	6	85	0.225542	0.622877	ENSGALG00000004249;ENSGALG00000004386;ENSGALG00000005909;ENSGALG00000006695;ENSGALG00000015013;ENSGALG00000015208
GO:0051147	regulation of muscle cell differentiation	6	85	0.225542	0.622877	ENSGALG00000000120;ENSGALG00000002375;ENSGALG00000002886;ENSGALG00000003396;ENSGALG00000015013;ENSGALG00000026081
GO:0071901	negative regulation of protein serine/threonine kinase activity	6	85	0.225542	0.622877	ENSGALG00000000523;ENSGALG00000002016;ENSGALG00000004856;ENSGALG00000007668;ENSGALG00000023066;ENSGALG00000028318
GO:0099003	vesicle-mediated transport in synapse	9	139	0.227066	0.623805	ENSGALG00000002606;ENSGALG00000005070;ENSGALG00000005794;ENSGALG00000007268;ENSGALG00000009621;ENSGALG00000011673;ENSGALG00000012890;ENSGALG00000012894;ENSGALG00000026446
GO:0007417	central nervous system development	31	558	0.227805	0.623805	ENSGALG00000000112;ENSGALG00000000227;ENSGALG00000000703;ENSGALG00000000713;ENSGALG00000002143;ENSGALG00000002375;ENSGALG00000002554;ENSGALG00000003381;ENSGALG00000004249;ENSGALG00000004386;ENSGALG00000004631;ENSGALG00000005368;ENSGALG00000005909;ENSGALG00000006695;ENSGALG00000006725;ENSGALG00000007007;ENSGALG00000007184;ENSGALG00000007370;ENSGALG00000007527;ENSGALG00000007668;ENSGALG00000008898;…
GO:0015698	inorganic anion transport	8	121	0.227947	0.623805	ENSGALG00000000209;ENSGALG00000000745;ENSGALG00000003748;ENSGALG00000004936;ENSGALG00000008014;ENSGALG00000012045;ENSGALG00000014695;ENSGALG00000026089
GO:0003158	endothelium development	5	68	0.229182	0.623805	ENSGALG00000002375;ENSGALG00000006061;ENSGALG00000006708;ENSGALG00000008459;ENSGALG00000014329
GO:0006400	tRNA modification	5	68	0.229182	0.623805	ENSGALG00000001947;ENSGALG00000002354;ENSGALG00000009119;ENSGALG00000009169;ENSGALG00000029118
GO:0008277	regulation of G protein-coupled receptor signaling pathway	5	68	0.229182	0.623805	ENSGALG00000004841;ENSGALG00000005696;ENSGALG00000008974;ENSGALG00000013424;ENSGALG00000023036
GO:0007492	endoderm development	4	51	0.229951	0.623805	ENSGALG00000002375;ENSGALG00000002655;ENSGALG00000007511;ENSGALG00000014976
GO:0009062	fatty acid catabolic process	4	51	0.229951	0.623805	ENSGALG00000002588;ENSGALG00000006689;ENSGALG00000012338;ENSGALG00000021843
GO:0015844	monoamine transport	4	51	0.229951	0.623805	ENSGALG00000007268;ENSGALG00000009621;ENSGALG00000010497;ENSGALG00000010820
GO:0042733	embryonic digit morphogenesis	4	51	0.229951	0.623805	ENSGALG00000002375;ENSGALG00000013424;ENSGALG00000015013;ENSGALG00000015208
GO:0072384	organelle transport along microtubule	4	51	0.229951	0.623805	ENSGALG00000002726;ENSGALG00000005070;ENSGALG00000005794;ENSGALG00000005869
GO:1901607	alpha-amino acid biosynthetic process	4	51	0.229951	0.623805	ENSGALG00000002558;ENSGALG00000002576;ENSGALG00000006565;ENSGALG00000016273
GO:0044282	small molecule catabolic process	12	195	0.230987	0.623805	ENSGALG00000001964;ENSGALG00000002529;ENSGALG00000002542;ENSGALG00000002588;ENSGALG00000006627;ENSGALG00000006689;ENSGALG00000007503;ENSGALG00000008663;ENSGALG00000010493;ENSGALG00000012338;ENSGALG00000014280;ENSGALG00000021843
GO:0009117	nucleotide metabolic process	22	385	0.232137	0.623805	ENSGALG00000001711;ENSGALG00000001895;ENSGALG00000001992;ENSGALG00000003837;ENSGALG00000004908;ENSGALG00000005057;ENSGALG00000005704;ENSGALG00000005789;ENSGALG00000006431;ENSGALG00000006899;ENSGALG00000007503;ENSGALG00000008606;ENSGALG00000010010;ENSGALG00000011285;ENSGALG00000012624;ENSGALG00000013191;ENSGALG00000014121;ENSGALG00000014906;ENSGALG00000015303;ENSGALG00000020534;ENSGALG00000025907;…
GO:0001963	synaptic transmission, dopaminergic	2	19	0.232157	0.623805	ENSGALG00000006642;ENSGALG00000012542
GO:0002437	inflammatory response to antigenic stimulus	2	19	0.232157	0.623805	ENSGALG00000002375;ENSGALG00000008267
GO:0002714	positive regulation of B cell mediated immunity	2	19	0.232157	0.623805	ENSGALG00000004640;ENSGALG00000007485
GO:0002891	positive regulation of immunoglobulin mediated immune response	2	19	0.232157	0.623805	ENSGALG00000004640;ENSGALG00000007485
GO:0021697	cerebellar cortex formation	2	19	0.232157	0.623805	ENSGALG00000003381;ENSGALG00000007007
GO:0045648	positive regulation of erythrocyte differentiation	2	19	0.232157	0.623805	ENSGALG00000005909;ENSGALG00000015297
GO:0046514	ceramide catabolic process	2	19	0.232157	0.623805	ENSGALG00000002016;ENSGALG00000004948
GO:0070570	regulation of neuron projection regeneration	2	19	0.232157	0.623805	ENSGALG00000005808;ENSGALG00000026207
GO:0097028	dendritic cell differentiation	2	19	0.232157	0.623805	ENSGALG00000006062;ENSGALG00000008014
GO:1903393	positive regulation of adherens junction organization	2	19	0.232157	0.623805	ENSGALG00000001840;ENSGALG00000015215
GO:0007188	adenylate cyclase-modulating G protein-coupled receptor signaling pathway	9	140	0.233188	0.623805	ENSGALG00000003837;ENSGALG00000004418;ENSGALG00000006642;ENSGALG00000006719;ENSGALG00000008949;ENSGALG00000010820;ENSGALG00000012894;ENSGALG00000016176;ENSGALG00000017295
GO:0048738	cardiac muscle tissue development	9	140	0.233188	0.623805	ENSGALG00000000120;ENSGALG00000002375;ENSGALG00000002649;ENSGALG00000002886;ENSGALG00000003521;ENSGALG00000004155;ENSGALG00000007668;ENSGALG00000009844;ENSGALG00000014976
GO:0034101	erythrocyte homeostasis	6	86	0.233449	0.623805	ENSGALG00000005909;ENSGALG00000010005;ENSGALG00000012540;ENSGALG00000012541;ENSGALG00000015297;ENSGALG00000025907
GO:0072522	purine-containing compound biosynthetic process	11	177	0.234087	0.623805	ENSGALG00000001711;ENSGALG00000001895;ENSGALG00000001992;ENSGALG00000003837;ENSGALG00000004908;ENSGALG00000005057;ENSGALG00000006431;ENSGALG00000006899;ENSGALG00000012624;ENSGALG00000025907;ENSGALG00000027269
GO:1901653	cellular response to peptide	11	177	0.234087	0.623805	ENSGALG00000000209;ENSGALG00000001992;ENSGALG00000002016;ENSGALG00000003487;ENSGALG00000010010;ENSGALG00000010335;ENSGALG00000010811;ENSGALG00000012304;ENSGALG00000015297;ENSGALG00000015889;ENSGALG00000017204
GO:0050821	protein stabilization	7	104	0.234843	0.623805	ENSGALG00000000723;ENSGALG00000002364;ENSGALG00000006411;ENSGALG00000008435;ENSGALG00000008974;ENSGALG00000010343;ENSGALG00000015013
GO:0010463	mesenchymal cell proliferation	3	35	0.236751	0.623805	ENSGALG00000004386;ENSGALG00000007668;ENSGALG00000015013
GO:1902750	negative regulation of cell cycle G2/M phase transition	3	35	0.236751	0.623805	ENSGALG00000010039;ENSGALG00000015571;ENSGALG00000017211
GO:0015749	monosaccharide transmembrane transport	5	69	0.238159	0.623805	ENSGALG00000000195;ENSGALG00000000695;ENSGALG00000006728;ENSGALG00000010010;ENSGALG00000014324
GO:0030518	intracellular steroid hormone receptor signaling pathway	5	69	0.238159	0.623805	ENSGALG00000004999;ENSGALG00000012540;ENSGALG00000015803;ENSGALG00000023066;ENSGALG00000025907
GO:0055007	cardiac muscle cell differentiation	5	69	0.238159	0.623805	ENSGALG00000000120;ENSGALG00000002886;ENSGALG00000004155;ENSGALG00000009844;ENSGALG00000014976
GO:0010498	proteasomal protein catabolic process	19	329	0.238184	0.623805	ENSGALG00000001782;ENSGALG00000002180;ENSGALG00000002649;ENSGALG00000004611;ENSGALG00000004629;ENSGALG00000004657;ENSGALG00000004806;ENSGALG00000005292;ENSGALG00000006411;ENSGALG00000006474;ENSGALG00000008172;ENSGALG00000008254;ENSGALG00000008274;ENSGALG00000008435;ENSGALG00000008946;ENSGALG00000012311;ENSGALG00000014067;ENSGALG00000015775;ENSGALG00000017011
GO:0034641	cellular nitrogen compound metabolic process	210	4183	0.238268	0.623805	ENSGALG00000000120;ENSGALG00000000137;ENSGALG00000000209;ENSGALG00000000533;ENSGALG00000000583;ENSGALG00000000672;ENSGALG00000000678;ENSGALG00000000708;ENSGALG00000000713;ENSGALG00000000724;ENSGALG00000000769;ENSGALG00000000944;ENSGALG00000001031;ENSGALG00000001518;ENSGALG00000001577;ENSGALG00000001711;ENSGALG00000001773;ENSGALG00000001801;ENSGALG00000001812;ENSGALG00000001826;ENSGALG00000001850;…
GO:0006914	autophagy	15	253	0.238982	0.623805	ENSGALG00000000723;ENSGALG00000001563;ENSGALG00000001782;ENSGALG00000002403;ENSGALG00000003381;ENSGALG00000004557;ENSGALG00000005902;ENSGALG00000007557;ENSGALG00000008974;ENSGALG00000010746;ENSGALG00000015286;ENSGALG00000017011;ENSGALG00000017204;ENSGALG00000027860;ENSGALG00000028998
GO:0061919	process utilizing autophagic mechanism	15	253	0.238982	0.623805	ENSGALG00000000723;ENSGALG00000001563;ENSGALG00000001782;ENSGALG00000002403;ENSGALG00000003381;ENSGALG00000004557;ENSGALG00000005902;ENSGALG00000007557;ENSGALG00000008974;ENSGALG00000010746;ENSGALG00000015286;ENSGALG00000017011;ENSGALG00000017204;ENSGALG00000027860;ENSGALG00000028998
GO:0048699	generation of neurons	52	976	0.239053	0.623805	ENSGALG00000000112;ENSGALG00000000227;ENSGALG00000000703;ENSGALG00000000712;ENSGALG00000000713;ENSGALG00000001503;ENSGALG00000001782;ENSGALG00000001812;ENSGALG00000001916;ENSGALG00000002375;ENSGALG00000002403;ENSGALG00000002515;ENSGALG00000002554;ENSGALG00000002556;ENSGALG00000002649;ENSGALG00000002886;ENSGALG00000003381;ENSGALG00000004386;ENSGALG00000004530;ENSGALG00000004631;ENSGALG00000004662;…
GO:0007611	learning or memory	9	141	0.23937	0.623805	ENSGALG00000000209;ENSGALG00000002556;ENSGALG00000006217;ENSGALG00000006818;ENSGALG00000008898;ENSGALG00000010811;ENSGALG00000012570;ENSGALG00000012890;ENSGALG00000016176
GO:0031032	actomyosin structure organization	9	141	0.23937	0.623805	ENSGALG00000000120;ENSGALG00000002886;ENSGALG00000003521;ENSGALG00000004155;ENSGALG00000009844;ENSGALG00000011209;ENSGALG00000014687;ENSGALG00000014688;ENSGALG00000023843
GO:0001707	mesoderm formation	4	52	0.240447	0.623805	ENSGALG00000007668;ENSGALG00000008018;ENSGALG00000008459;ENSGALG00000014903
GO:0001938	positive regulation of endothelial cell proliferation	4	52	0.240447	0.623805	ENSGALG00000004841;ENSGALG00000005483;ENSGALG00000005909;ENSGALG00000008459
GO:0070252	actin-mediated cell contraction	4	52	0.240447	0.623805	ENSGALG00000005438;ENSGALG00000006490;ENSGALG00000008435;ENSGALG00000009844
GO:0043903	regulation of symbiosis, encompassing mutualism through parasitism	8	123	0.241206	0.623805	ENSGALG00000000708;ENSGALG00000002375;ENSGALG00000002655;ENSGALG00000005902;ENSGALG00000007527;ENSGALG00000014280;ENSGALG00000015304;ENSGALG00000017011
GO:0002062	chondrocyte differentiation	6	87	0.241441	0.623805	ENSGALG00000004386;ENSGALG00000006725;ENSGALG00000008459;ENSGALG00000015015;ENSGALG00000016478;ENSGALG00000017295
GO:0007612	learning	6	87	0.241441	0.623805	ENSGALG00000006818;ENSGALG00000008898;ENSGALG00000010811;ENSGALG00000012570;ENSGALG00000012890;ENSGALG00000016176
GO:0008643	carbohydrate transport	6	87	0.241441	0.623805	ENSGALG00000000195;ENSGALG00000000695;ENSGALG00000000703;ENSGALG00000006728;ENSGALG00000010010;ENSGALG00000014324
GO:0050905	neuromuscular process	6	87	0.241441	0.623805	ENSGALG00000003381;ENSGALG00000006695;ENSGALG00000007527;ENSGALG00000008898;ENSGALG00000010500;ENSGALG00000012540
GO:1990823	response to leukemia inhibitory factor	6	87	0.241441	0.623805	ENSGALG00000001773;ENSGALG00000006795;ENSGALG00000007485;ENSGALG00000008582;ENSGALG00000015803;ENSGALG00000016477
[truncated: 3,379 more rows]
