# Supplementary material for: Analysis of lncRNA Expression Profile during the Formation of Male Germ Cells in Chickens
Source: Animals (Basel). 2020 Oct 11;10(10):1850. doi: 10.3390/ani10101850 (PMC7599500; doi:10.3390/ani10101850)
Supplement: Supplementary file 1 [file animals-10-01850-s001.zip › Supplementary files/supplementary file 5.xlsx]

## Sheet: Sheet1
Table S5. List of KEGG pathway analysis of target genes in ESC vs SSC
Pathway	out (234)	All (4552)	Pvalue	Qvalue	Pathway ID	Genes	K_IDs
Pantothenate and CoA biosynthesis	5	14	0.000469863	0.0610822	ko00770	ENSGALG00000001711;ENSGALG00000001895;ENSGALG00000006431;ENSGALG00000006627;ENSGALG00000013993	K01598+K09680+K09680+K01431+K08069
Caffeine metabolism	3	5	0.00124181	0.0807176	ko00232	ENSGALG00000005472;ENSGALG00000005473;ENSGALG00000005474	K00622+K00622+K00622
Mannose type O-glycan biosyntheis	4	21	0.0204048	0.812837	ko00515	ENSGALG00000001611;ENSGALG00000002022;ENSGALG00000010351;ENSGALG00000022718	K00735+K07966+K09666+K07632
Autophagy - animal	11	113	0.0295374	0.812837	ko04140	ENSGALG00000000769;ENSGALG00000001042;ENSGALG00000002016;ENSGALG00000002403;ENSGALG00000002583;ENSGALG00000004557;ENSGALG00000005505;ENSGALG00000005902;ENSGALG00000006462;ENSGALG00000007557;ENSGALG00000010335	K07898+K18082+K06068+K21357+K00922+K17908+K00922+K07897+K04382+K19330+K02649
Ribosome	11	114	0.031263	0.812837	ko03010	ENSGALG00000002644;ENSGALG00000002868;ENSGALG00000004831;ENSGALG00000004952;ENSGALG00000013990;ENSGALG00000014432;ENSGALG00000015195;ENSGALG00000016775;ENSGALG00000022950;ENSGALG00000026303;ENSGALG00000027579	K02865+K02898+K02987+K02929+K02951+K02969+K02958+K02910+K02916+K02967+K02990
Protein processing in endoplasmic reticulum	13	147	0.037818	0.81939	ko04141	ENSGALG00000001782;ENSGALG00000002649;ENSGALG00000004646;ENSGALG00000004657;ENSGALG00000004806;ENSGALG00000005722;ENSGALG00000005907;ENSGALG00000006417;ENSGALG00000006474;ENSGALG00000008172;ENSGALG00000012311;ENSGALG00000015775;ENSGALG00000023066	K14018+K10597+K10100+K10099+K10086+K14005+K12666+K14007+K03094+K14008+K06689+K10578+K09502
Glycosphingolipid biosynthesis - lacto and neolacto series	3	21	0.090133	0.971643	ko00601	ENSGALG00000001806;ENSGALG00000002022;ENSGALG00000022718	K00716+K07966+K07632
Phosphatidylinositol signaling system	8	91	0.094262	0.971643	ko04070	ENSGALG00000001042;ENSGALG00000001964;ENSGALG00000002583;ENSGALG00000005505;ENSGALG00000005701;ENSGALG00000010335;ENSGALG00000010493;ENSGALG00000012890	K18082+K20278+K00922+K00922+K07756+K02649+K01106+K00901
Progesterone-mediated oocyte maturation	7	77	0.0990375	0.971643	ko04914	ENSGALG00000002583;ENSGALG00000003837;ENSGALG00000004640;ENSGALG00000005505;ENSGALG00000008233;ENSGALG00000008254;ENSGALG00000010335	K00922+K08047+K13728+K00922+K02178+K03348+K02649
Lysosome	9	108	0.10188	0.971643	ko04142	ENSGALG00000000786;ENSGALG00000002542;ENSGALG00000004948;ENSGALG00000005070;ENSGALG00000006378;ENSGALG00000009856;ENSGALG00000010811;ENSGALG00000012308;ENSGALG00000016479	K01382+K01195+K01189+K12398+K01052+K01137+K01369+K01192+K12387
Phagosome	10	124	0.103432	0.971643	ko04145	ENSGALG00000000723;ENSGALG00000000769;ENSGALG00000002655;ENSGALG00000005902;ENSGALG00000007485;ENSGALG00000007511;ENSGALG00000009621;ENSGALG00000011149;ENSGALG00000011280;ENSGALG00000014903	K13813+K07898+K06487+K07897+K06503+K06464+K05692+K06560+K12478+K06481
Adherens junction	6	67	0.128199	0.971643	ko04520	ENSGALG00000005079;ENSGALG00000006480;ENSGALG00000007330;ENSGALG00000008018;ENSGALG00000008883;ENSGALG00000009621	K05700+K02620+K05690+K05706+K04491+K05692
C-type lectin receptor signaling pathway	7	84	0.139038	0.971643	ko04625	ENSGALG00000002016;ENSGALG00000002583;ENSGALG00000003396;ENSGALG00000005505;ENSGALG00000010335;ENSGALG00000012304;ENSGALG00000028935	K06068+K00922+K17333+K00922+K02649+K02580+K07368
Primary bile acid biosynthesis	2	13	0.141508	0.971643	ko00120	ENSGALG00000005305;ENSGALG00000006352	K07431+K10223
Folate biosynthesis	3	26	0.146667	0.971643	ko00790	ENSGALG00000006367;ENSGALG00000014906;ENSGALG00000026757	K01724+K03635+K00287
Drug metabolism - other enzymes	5	55	0.150458	0.971643	ko00983	ENSGALG00000002542;ENSGALG00000005472;ENSGALG00000005473;ENSGALG00000005474;ENSGALG00000006627	K01195+K00622+K00622+K00622+K01431
Focal adhesion	12	173	0.177412	0.971643	ko04510	ENSGALG00000002583;ENSGALG00000002655;ENSGALG00000005079;ENSGALG00000005438;ENSGALG00000005505;ENSGALG00000005678;ENSGALG00000009621;ENSGALG00000010335;ENSGALG00000011141;ENSGALG00000014688;ENSGALG00000014891;ENSGALG00000014903	K00922+K06487+K05700+K06275+K00922+K04437+K05692+K02649+K06589+K06273+K06480+K06481
Nitrogen metabolism	2	16	0.197349	0.971643	ko00910	ENSGALG00000003456;ENSGALG00000005896	K01672+K01672
Steroid biosynthesis	2	17	0.216531	0.971643	ko00100	ENSGALG00000006198;ENSGALG00000006378	K01852+K01052
Arginine biosynthesis	2	17	0.216531	0.971643	ko00220	ENSGALG00000002558;ENSGALG00000002576	K01755+K01755
Glycosaminoglycan degradation	2	17	0.216531	0.971643	ko00531	ENSGALG00000002542;ENSGALG00000009856	K01195+K01137
Regulation of actin cytoskeleton	12	181	0.219055	0.971643	ko04810	ENSGALG00000002583;ENSGALG00000002655;ENSGALG00000005079;ENSGALG00000005505;ENSGALG00000007511;ENSGALG00000008714;ENSGALG00000009621;ENSGALG00000010335;ENSGALG00000011141;ENSGALG00000012894;ENSGALG00000014891;ENSGALG00000014903	K00922+K06487+K05700+K00922+K06464+K05751+K05692+K02649+K06589+K04130+K06480+K06481
Oxidative phosphorylation	8	115	0.237952	0.971643	ko00190	ENSGALG00000005704;ENSGALG00000005789;ENSGALG00000006469;ENSGALG00000006899;ENSGALG00000008606;ENSGALG00000009703;ENSGALG00000013191;ENSGALG00000014121	K03964+K00414+K01544+K02140+K03934+K03940+K03939+K02264
Steroid hormone biosynthesis	3	33	0.239262	0.971643	ko00140	ENSGALG00000001320;ENSGALG00000001325;ENSGALG00000005467	K07408+K07408+K13368
Metabolic pathways	62	1110	0.241948	0.971643	ko01100	ENSGALG00000001042;ENSGALG00000001320;ENSGALG00000001325;ENSGALG00000001557;ENSGALG00000001611;ENSGALG00000001711;ENSGALG00000001806;ENSGALG00000001895;ENSGALG00000001964;ENSGALG00000001992;ENSGALG00000002022;ENSGALG00000002529;ENSGALG00000002542;ENSGALG00000002558;ENSGALG00000002576;ENSGALG00000002583;ENSGALG00000004908;ENSGALG00000004948;ENSGALG00000005057;ENSGALG00000005147;ENSGALG00000005305;…	K18082+K07408+K07408+K11538+K00735+K01598+K00716+K09680+K20278+K00873+K07966+K01969+K01195+K01755+K01755+K00922+K00948+K01189+K00856+K01176+K07431+K03005+K00049+K13368+K00622+K00622+K00622+K00922+K03964+K00414+K12666+K01852+K01724+K09680+K18592+K01431+K01613+K02140+K00968+K00486+K07232+K03934+K03940+K01137+K09666+K01106+K04712+K00019+K00901+K13510+K03939+K02264+K03635+K00657+K05287+K18532+K05607+…
mRNA surveillance pathway	5	66	0.250502	0.971643	ko03015	ENSGALG00000002087;ENSGALG00000006462;ENSGALG00000007370;ENSGALG00000015200;ENSGALG00000017249	K12882+K04382+K14399+K14411+K14400
Salmonella infection	5	66	0.250502	0.971643	ko05132	ENSGALG00000000769;ENSGALG00000005678;ENSGALG00000005902;ENSGALG00000009621;ENSGALG00000012304	K07898+K04437+K07897+K05692+K02580
Retinol metabolism	3	34	0.25327	0.971643	ko00830	ENSGALG00000001320;ENSGALG00000001325;ENSGALG00000015416	K07408+K07408+K15734
Ferroptosis	3	34	0.25327	0.971643	ko04216	ENSGALG00000000209;ENSGALG00000007485;ENSGALG00000016348	K05634+K06503+K00657
ECM-receptor interaction	5	67	0.260366	0.971643	ko04512	ENSGALG00000002655;ENSGALG00000011141;ENSGALG00000014891;ENSGALG00000014903;ENSGALG00000016480	K06487+K06589+K06480+K06481+K06257
Ubiquitin mediated proteolysis	8	120	0.274666	0.971643	ko04120	ENSGALG00000002649;ENSGALG00000003381;ENSGALG00000004657;ENSGALG00000006474;ENSGALG00000008254;ENSGALG00000012311;ENSGALG00000015775;ENSGALG00000029077	K10597+K10594+K10099+K03094+K03348+K06689+K10578+K04707
Inositol phosphate metabolism	5	69	0.280355	0.971643	ko00562	ENSGALG00000001042;ENSGALG00000001964;ENSGALG00000002583;ENSGALG00000005505;ENSGALG00000010493	K18082+K20278+K00922+K00922+K01106
Tryptophan metabolism	3	36	0.281603	0.971643	ko00380	ENSGALG00000001320;ENSGALG00000001325;ENSGALG00000007503	K07408+K07408+K00486
Wnt signaling pathway	8	122	0.289784	0.971643	ko04310	ENSGALG00000002588;ENSGALG00000003396;ENSGALG00000003767;ENSGALG00000005733;ENSGALG00000006474;ENSGALG00000006480;ENSGALG00000008883;ENSGALG00000009064	K04504+K17333+K03213+K00714+K03094+K02620+K04491+K02432
Glycosaminoglycan biosynthesis - heparan sulfate / heparin	2	21	0.294192	0.971643	ko00534	ENSGALG00000006989;ENSGALG00000014934	K01024+K01024
Glycerophospholipid metabolism	6	89	0.307118	0.971643	ko00564	ENSGALG00000006872;ENSGALG00000007474;ENSGALG00000009130;ENSGALG00000012890;ENSGALG00000013189;ENSGALG00000023517	K01613+K00968+K18695+K00901+K13510+K13509
Phosphonate and phosphinate metabolism	1	7	0.309038	0.971643	ko00440	ENSGALG00000007474	K00968
Sulfur relay system	1	7	0.309038	0.971643	ko04122	ENSGALG00000014906	K03635
Mitophagy - animal	4	55	0.31275	0.971643	ko04137	ENSGALG00000000769;ENSGALG00000002403;ENSGALG00000005902;ENSGALG00000015297	K07898+K21357+K07897+K09408
Cardiac muscle contraction	4	56	0.324595	0.971643	ko04260	ENSGALG00000003521;ENSGALG00000005789;ENSGALG00000009844;ENSGALG00000014121	K10373+K00414+K12314+K02264
RNA transport	8	128	0.336253	0.971643	ko03013	ENSGALG00000002087;ENSGALG00000004856;ENSGALG00000005105;ENSGALG00000007653;ENSGALG00000008435;ENSGALG00000011662;ENSGALG00000016340;ENSGALG00000017368	K12882+K14306+K09291+K14298+K12160+K14310+K03242+K00974
Oocyte meiosis	6	93	0.344058	0.971643	ko04114	ENSGALG00000003837;ENSGALG00000004640;ENSGALG00000006462;ENSGALG00000006474;ENSGALG00000008233;ENSGALG00000008254	K08047+K13728+K04382+K03094+K02178+K03348
Cell cycle	7	111	0.3446	0.971643	ko04110	ENSGALG00000004640;ENSGALG00000006474;ENSGALG00000008233;ENSGALG00000008254;ENSGALG00000012546;ENSGALG00000012627;ENSGALG00000028318	K13728+K03094+K02178+K03348+K02209+K06639+K06625
ErbB signaling pathway	5	76	0.352191	0.971643	ko04012	ENSGALG00000002583;ENSGALG00000005505;ENSGALG00000010335;ENSGALG00000028318;ENSGALG00000029077	K00922+K00922+K02649+K06625+K04707
Biosynthesis of amino acids	4	59	0.360266	0.971643	ko01230	ENSGALG00000001992;ENSGALG00000002558;ENSGALG00000002576;ENSGALG00000004908	K00873+K01755+K01755+K00948
TGF-beta signaling pathway	5	77	0.362581	0.971643	ko04350	ENSGALG00000006462;ENSGALG00000006474;ENSGALG00000007668;ENSGALG00000008459;ENSGALG00000015576	K04382+K03094+K16621+K04671+K04679
Taurine and hypotaurine metabolism	1	9	0.378363	0.971643	ko00430	ENSGALG00000006565	K18592
Valine, leucine and isoleucine degradation	3	43	0.381746	0.971643	ko00280	ENSGALG00000001557;ENSGALG00000002529;ENSGALG00000021843	K11538+K01969+K05607
Apoptosis	7	116	0.387376	0.971643	ko04210	ENSGALG00000002556;ENSGALG00000002583;ENSGALG00000005505;ENSGALG00000008933;ENSGALG00000009621;ENSGALG00000010335;ENSGALG00000012304	K02582+K00922+K00922+K04397+K05692+K02649+K02580
Purine metabolism	9	154	0.395109	0.971643	ko00230	ENSGALG00000001992;ENSGALG00000003837;ENSGALG00000004908;ENSGALG00000005057;ENSGALG00000005395;ENSGALG00000008932;ENSGALG00000008936;ENSGALG00000020534;ENSGALG00000021274	K00873+K08047+K00948+K00856+K03005+K01510+K01510+K18532+K01510
Autophagy - other eukaryotes	2	27	0.407888	0.971643	ko04136	ENSGALG00000004557;ENSGALG00000006462	K17908+K04382
Synthesis and degradation of ketone bodies	1	10	0.410382	0.971643	ko00072	ENSGALG00000012338	K00019
Cellular senescence	8	140	0.431676	0.971643	ko04218	ENSGALG00000002583;ENSGALG00000003396;ENSGALG00000005505;ENSGALG00000010335;ENSGALG00000012304;ENSGALG00000015297;ENSGALG00000017211;ENSGALG00000028318	K00922+K17333+K00922+K02649+K02580+K09408+K10865+K06625
AGE-RAGE signaling pathway in diabetic complications	5	84	0.435148	0.971643	ko04933	ENSGALG00000002016;ENSGALG00000002583;ENSGALG00000005505;ENSGALG00000010335;ENSGALG00000012304	K06068+K00922+K00922+K02649+K02580
SNARE interactions in vesicular transport	2	29	0.443906	0.971643	ko04130	ENSGALG00000002882;ENSGALG00000011673	K08497+K08487
Spliceosome	6	106	0.465182	0.971643	ko03040	ENSGALG00000000137;ENSGALG00000000533;ENSGALG00000002087;ENSGALG00000006596;ENSGALG00000017207;ENSGALG00000028205	K11097+K12892+K12882+K11088+K12863+K12843
Glycosphingolipid biosynthesis - globo and isoglobo series	1	12	0.469577	0.971643	ko00603	ENSGALG00000004948	K01189
Non-homologous end-joining	1	12	0.469577	0.971643	ko03450	ENSGALG00000017211	K10865
Pyruvate metabolism	2	31	0.478682	0.971643	ko00620	ENSGALG00000001992;ENSGALG00000005423	K00873+K00049
Neuroactive ligand-receptor interaction	14	264	0.492857	0.971643	ko04080	ENSGALG00000002511;ENSGALG00000002550;ENSGALG00000003425;ENSGALG00000004418;ENSGALG00000004841;ENSGALG00000006642;ENSGALG00000008898;ENSGALG00000008949;ENSGALG00000012040;ENSGALG00000012894;ENSGALG00000013995;ENSGALG00000015776;ENSGALG00000017212;ENSGALG00000021235	K05251+K05251+K04230+K04218+K04174+K04266+K05208+K04141+K05051+K04130+K05051+K05190+K04210+K04208
Metabolism of xenobiotics by cytochrome P450	2	32	0.495567	0.971643	ko00980	ENSGALG00000001320;ENSGALG00000001325	K07408+K07408
Melanogenesis	5	90	0.495925	0.971643	ko04916	ENSGALG00000003837;ENSGALG00000005733;ENSGALG00000006480;ENSGALG00000008883;ENSGALG00000009064	K08047+K00714+K02620+K04491+K02432
Glycosaminoglycan biosynthesis - keratan sulfate	1	13	0.496916	0.971643	ko00533	ENSGALG00000002022	K07966
Pyrimidine metabolism	5	91	0.505832	0.971643	ko00240	ENSGALG00000005395;ENSGALG00000006627;ENSGALG00000008932;ENSGALG00000008936;ENSGALG00000021274	K03005+K01431+K01510+K01510+K01510
Galactose metabolism	2	33	0.512103	0.971643	ko00052	ENSGALG00000002022;ENSGALG00000004948	K07966+K01189
Alanine, aspartate and glutamate metabolism	2	33	0.512103	0.971643	ko00250	ENSGALG00000002558;ENSGALG00000002576	K01755+K01755
mTOR signaling pathway	7	133	0.530924	0.971643	ko04150	ENSGALG00000002403;ENSGALG00000002583;ENSGALG00000005505;ENSGALG00000005733;ENSGALG00000006766;ENSGALG00000009064;ENSGALG00000010335	K21357+K00922+K00922+K00714+K20404+K02432+K02649
VEGF signaling pathway	3	56	0.555734	0.971643	ko04370	ENSGALG00000002583;ENSGALG00000005505;ENSGALG00000010335	K00922+K00922+K02649
Glycerolipid metabolism	3	57	0.567916	0.971643	ko00561	ENSGALG00000004948;ENSGALG00000012890;ENSGALG00000023517	K01189+K00901+K13509
Homologous recombination	2	37	0.574598	0.971643	ko03440	ENSGALG00000010039;ENSGALG00000017211	K12173+K10865
PPAR signaling pathway	3	58	0.579891	0.971643	ko03320	ENSGALG00000002588;ENSGALG00000005305;ENSGALG00000005739	K04504+K07431+K00507
Nucleotide excision repair	2	38	0.589287	0.971643	ko03420	ENSGALG00000007510;ENSGALG00000028998	K10840+K10847
Other glycan degradation	1	17	0.592937	0.971643	ko00511	ENSGALG00000012308	K01192
One carbon pool by folate	1	17	0.592937	0.971643	ko00670	ENSGALG00000026757	K00287
FoxO signaling pathway	6	122	0.604635	0.971643	ko04068	ENSGALG00000002583;ENSGALG00000005505;ENSGALG00000010335;ENSGALG00000015297;ENSGALG00000016359;ENSGALG00000028318	K00922+K00922+K02649+K09408+K10305+K06625
Toll-like receptor signaling pathway	4	81	0.60555	0.971643	ko04620	ENSGALG00000002583;ENSGALG00000005505;ENSGALG00000010335;ENSGALG00000012304	K00922+K00922+K02649+K02580
Cell adhesion molecules (CAMs)	5	103	0.61766	0.971643	ko04514	ENSGALG00000001472;ENSGALG00000001729;ENSGALG00000002655;ENSGALG00000007511;ENSGALG00000016480	K06785+K06746+K06487+K06464+K06257
Pentose and glucuronate interconversions	1	19	0.633865	0.971643	ko00040	ENSGALG00000002542	K01195
Ribosome biogenesis in eukaryotes	3	63	0.63656	0.971643	ko03008	ENSGALG00000008454;ENSGALG00000011866;ENSGALG00000020534	K14565+K14545+K18532
p53 signaling pathway	3	63	0.63656	0.971643	ko04115	ENSGALG00000015286;ENSGALG00000017204;ENSGALG00000028318	K10141+K10141+K06625
Mismatch repair	1	20	0.652766	0.971643	ko03430	ENSGALG00000015589	K08736
Glutathione metabolism	2	43	0.657068	0.971643	ko00480	ENSGALG00000006565;ENSGALG00000008182	K18592+K07232
Aminoacyl-tRNA biosynthesis	2	43	0.657068	0.971643	ko00970	ENSGALG00000001850;ENSGALG00000011228	K01887+K01867
Notch signaling pathway	2	43	0.657068	0.971643	ko04330	ENSGALG00000002375;ENSGALG00000010835	K02599+K06058
Sphingolipid metabolism	2	44	0.669504	0.971643	ko00600	ENSGALG00000004948;ENSGALG00000011213	K01189+K04712
Other types of O-glycan biosynthesis	1	21	0.670694	0.971643	ko00514	ENSGALG00000002022	K07966
Glycosylphosphatidylinositol(GPI)-anchor biosynthesis	1	21	0.670694	0.971643	ko00563	ENSGALG00000020057	K05287
Porphyrin and chlorophyll metabolism	1	21	0.670694	0.971643	ko00860	ENSGALG00000002542	K01195
Influenza A	6	131	0.673812	0.971643	ko05164	ENSGALG00000002583;ENSGALG00000005505;ENSGALG00000007653;ENSGALG00000009621;ENSGALG00000010335;ENSGALG00000012304	K00922+K00922+K14298+K05692+K02649+K02580
N-Glycan biosynthesis	2	45	0.681574	0.971643	ko00510	ENSGALG00000002022;ENSGALG00000005907	K07966+K12666
RNA polymerase	1	23	0.703833	0.971643	ko03020	ENSGALG00000005395	K03005
Insulin signaling pathway	5	114	0.705964	0.971643	ko04910	ENSGALG00000002583;ENSGALG00000005505;ENSGALG00000010010;ENSGALG00000010335;ENSGALG00000029077	K00922+K00922+K07194+K02649+K04707
Fanconi anemia pathway	2	48	0.715639	0.971643	ko03460	ENSGALG00000002561;ENSGALG00000006658	K10892+K10895
Butanoate metabolism	1	24	0.719135	0.971643	ko00650	ENSGALG00000012338	K00019
Adrenergic signaling in cardiomyocytes	5	116	0.720397	0.971643	ko04261	ENSGALG00000003521;ENSGALG00000003837;ENSGALG00000006462;ENSGALG00000008949;ENSGALG00000009844	K10373+K08047+K04382+K04141+K12314
Pentose phosphate pathway	1	25	0.73365	0.971643	ko00030	ENSGALG00000004908	K00948
Biosynthesis of unsaturated fatty acids	1	25	0.73365	0.971643	ko01040	ENSGALG00000005739	K00507
Lysine degradation	2	50	0.736616	0.971643	ko00310	ENSGALG00000006818;ENSGALG00000023920	K09186+K18202
Tight junction	6	142	0.747216	0.971643	ko04530	ENSGALG00000001472;ENSGALG00000003487;ENSGALG00000004070;ENSGALG00000006061;ENSGALG00000006462;ENSGALG00000009621	K06785+K07902+K21068+K07839+K04382+K05692
beta-Alanine metabolism	1	26	0.747417	0.971643	ko00410	ENSGALG00000006627	K01431
Cytokine-cytokine receptor interaction	8	188	0.760529	0.978898	ko04060	ENSGALG00000000120;ENSGALG00000001882;ENSGALG00000002556;ENSGALG00000006106;ENSGALG00000007668;ENSGALG00000008267;ENSGALG00000008459;ENSGALG00000026207	K22670+K05154+K02582+K05143+K16621+K05067+K04671+K05420
Nicotinate and nicotinamide metabolism	1	29	0.784611	0.980711	ko00760	ENSGALG00000025751	K10524
Gap junction	3	80	0.788143	0.980711	ko04540	ENSGALG00000003837;ENSGALG00000008949;ENSGALG00000009845	K08047+K04141+K07373
Starch and sucrose metabolism	1	30	0.795755	0.980711	ko00500	ENSGALG00000005147	K01176
DNA replication	1	30	0.795755	0.980711	ko03030	ENSGALG00000012546	K02209
Glyoxylate and dicarboxylate metabolism	1	31	0.806324	0.980711	ko00630	ENSGALG00000005423	K00049
Endocytosis	9	222	0.816299	0.980711	ko04144	ENSGALG00000001521;ENSGALG00000005902;ENSGALG00000007485;ENSGALG00000008500;ENSGALG00000011280;ENSGALG00000012052;ENSGALG00000015304;ENSGALG00000015576;ENSGALG00000029077	K18466+K07897+K06503+K12481+K12478+K17919+K17918+K04679+K04707
Fructose and mannose metabolism	1	33	0.825856	0.980711	ko00051	ENSGALG00000002099	K19030
Intestinal immune network for IgA production	1	33	0.825856	0.980711	ko04672	ENSGALG00000014280	K10989
Glycine, serine and threonine metabolism	1	36	0.851537	0.980711	ko00260	ENSGALG00000005423	K00049
ABC transporters	1	37	0.859229	0.980711	ko02010	ENSGALG00000006795	K05680
Basal transcription factors	1	37	0.859229	0.980711	ko03022	ENSGALG00000004999	K03132
RNA degradation	2	68	0.872464	0.980711	ko03018	ENSGALG00000011276;ENSGALG00000011682	K14443+K10643
Ether lipid metabolism	1	39	0.873444	0.980711	ko00565	ENSGALG00000013189	K13510
Arginine and proline metabolism	1	41	0.886229	0.980711	ko00330	ENSGALG00000016348	K00657
Cytosolic DNA-sensing pathway	1	41	0.886229	0.980711	ko04623	ENSGALG00000012304	K02580
Vascular smooth muscle contraction	3	99	0.891695	0.980711	ko04270	ENSGALG00000002016;ENSGALG00000003837;ENSGALG00000006642	K06068+K08047+K04266
Arachidonic acid metabolism	1	43	0.897728	0.980711	ko00590	ENSGALG00000006565	K18592
Fatty acid metabolism	1	43	0.897728	0.980711	ko01212	ENSGALG00000005739	K00507
Calcium signaling pathway	5	162	0.926706	0.983496	ko04020	ENSGALG00000003837;ENSGALG00000006642;ENSGALG00000008898;ENSGALG00000008949;ENSGALG00000012894	K08047+K04266+K05208+K04141+K04130
GnRH signaling pathway	2	81	0.926763	0.983496	ko04912	ENSGALG00000002016;ENSGALG00000003837	K06068+K08047
Glycolysis / Gluconeogenesis	1	50	0.929589	0.983496	ko00010	ENSGALG00000001992	K00873
RIG-I-like receptor signaling pathway	1	52	0.936719	0.983496	ko04622	ENSGALG00000012304	K02580
Herpes simplex infection	4	141	0.938104	0.983496	ko05168	ENSGALG00000000533;ENSGALG00000005521;ENSGALG00000006474;ENSGALG00000012304	K12892+K02633+K03094+K02580
NOD-like receptor signaling pathway	3	119	0.949551	0.987533	ko04621	ENSGALG00000000720;ENSGALG00000002016;ENSGALG00000012304	K20899+K06068+K02580
Adipocytokine signaling pathway	1	60	0.958734	0.988346	ko04920	ENSGALG00000012304	K02580
Carbon metabolism	2	98	0.965538	0.988346	ko01200	ENSGALG00000001992;ENSGALG00000004908	K00873+K00948
Apelin signaling pathway	2	110	0.980069	0.995383	ko04371	ENSGALG00000003837;ENSGALG00000004841	K08047+K04174
MAPK signaling pathway	5	249	0.996977	0.998688	ko04010	ENSGALG00000001840;ENSGALG00000002556;ENSGALG00000003396;ENSGALG00000005678;ENSGALG00000012304	K05121+K02582+K17333+K04437+K02580
Necroptosis	1	124	0.998688	0.998688	ko04217	ENSGALG00000008026	K17595
