# Supplementary material for: Analysis of lncRNA Expression Profile during the Formation of Male Germ Cells in Chickens
Source: Animals (Basel). 2020 Oct 11;10(10):1850. doi: 10.3390/ani10101850 (PMC7599500; doi:10.3390/ani10101850)
Supplement: Supplementary file 1 [file animals-10-01850-s001.zip › Supplementary files/supplementary file 6.xlsx]

## Sheet: Sheet1
Table S6. Biological function enrichment of target genes in PGC vs SSC
GO ID	Description	out (194)	All (12582)	pvalue	p.adjust	Genes
GO:0051017	actin filament bundle assembly	8	111	0.000314843	0.243024	ENSGALG00000001475;ENSGALG00000003339;ENSGALG00000009013;ENSGALG00000014687;ENSGALG00000014688;ENSGALG00000014758;ENSGALG00000017153;ENSGALG00000021128
GO:0061572	actin filament bundle organization	8	113	0.000355477	0.243024	ENSGALG00000001475;ENSGALG00000003339;ENSGALG00000009013;ENSGALG00000014687;ENSGALG00000014688;ENSGALG00000014758;ENSGALG00000017153;ENSGALG00000021128
GO:0120036	plasma membrane bounded cell projection organization	28	924	0.000432874	0.243024	ENSGALG00000001171;ENSGALG00000001267;ENSGALG00000001328;ENSGALG00000001475;ENSGALG00000001782;ENSGALG00000002028;ENSGALG00000003339;ENSGALG00000004034;ENSGALG00000004347;ENSGALG00000007007;ENSGALG00000007615;ENSGALG00000008810;ENSGALG00000009003;ENSGALG00000009013;ENSGALG00000009100;ENSGALG00000010397;ENSGALG00000011272;ENSGALG00000012538;ENSGALG00000013893;ENSGALG00000014687;ENSGALG00000015836;…
GO:0030038	contractile actin filament bundle assembly	6	66	0.000524084	0.243024	ENSGALG00000001475;ENSGALG00000003339;ENSGALG00000009013;ENSGALG00000014687;ENSGALG00000014688;ENSGALG00000014758
GO:0043149	stress fiber assembly	6	66	0.000524084	0.243024	ENSGALG00000001475;ENSGALG00000003339;ENSGALG00000009013;ENSGALG00000014687;ENSGALG00000014688;ENSGALG00000014758
GO:0030030	cell projection organization	28	937	0.000540453	0.243024	ENSGALG00000001171;ENSGALG00000001267;ENSGALG00000001328;ENSGALG00000001475;ENSGALG00000001782;ENSGALG00000002028;ENSGALG00000003339;ENSGALG00000004034;ENSGALG00000004347;ENSGALG00000007007;ENSGALG00000007615;ENSGALG00000008810;ENSGALG00000009003;ENSGALG00000009013;ENSGALG00000009100;ENSGALG00000010397;ENSGALG00000011272;ENSGALG00000012538;ENSGALG00000013893;ENSGALG00000014687;ENSGALG00000015836;…
GO:0032231	regulation of actin filament bundle assembly	6	68	0.000615481	0.243024	ENSGALG00000001475;ENSGALG00000003339;ENSGALG00000009013;ENSGALG00000014687;ENSGALG00000014758;ENSGALG00000017153
GO:0016043	cellular component organization	86	4169	0.000692533	0.243024	ENSGALG00000000234;ENSGALG00000001121;ENSGALG00000001126;ENSGALG00000001171;ENSGALG00000001223;ENSGALG00000001229;ENSGALG00000001245;ENSGALG00000001267;ENSGALG00000001328;ENSGALG00000001475;ENSGALG00000001782;ENSGALG00000001936;ENSGALG00000001945;ENSGALG00000001995;ENSGALG00000002028;ENSGALG00000002057;ENSGALG00000002216;ENSGALG00000002519;ENSGALG00000002606;ENSGALG00000003339;ENSGALG00000003439;…
GO:0060011	Sertoli cell proliferation	2	3	0.000702383	0.243024	ENSGALG00000009100;ENSGALG00000012444
GO:0120035	regulation of plasma membrane bounded cell projection organization	15	388	0.000997953	0.274535	ENSGALG00000001171;ENSGALG00000001267;ENSGALG00000001782;ENSGALG00000002028;ENSGALG00000003339;ENSGALG00000004034;ENSGALG00000004347;ENSGALG00000007007;ENSGALG00000007615;ENSGALG00000009003;ENSGALG00000010397;ENSGALG00000011272;ENSGALG00000013893;ENSGALG00000017153;ENSGALG00000021128
GO:0031344	regulation of cell projection organization	15	393	0.00113466	0.274535	ENSGALG00000001171;ENSGALG00000001267;ENSGALG00000001782;ENSGALG00000002028;ENSGALG00000003339;ENSGALG00000004034;ENSGALG00000004347;ENSGALG00000007007;ENSGALG00000007615;ENSGALG00000009003;ENSGALG00000010397;ENSGALG00000011272;ENSGALG00000013893;ENSGALG00000017153;ENSGALG00000021128
GO:0098877	neurotransmitter receptor transport to plasma membrane	3	15	0.00143242	0.274535	ENSGALG00000002606;ENSGALG00000007615;ENSGALG00000009003
GO:0098969	neurotransmitter receptor transport to postsynaptic membrane	3	15	0.00143242	0.274535	ENSGALG00000002606;ENSGALG00000007615;ENSGALG00000009003
GO:1903540	establishment of protein localization to postsynaptic membrane	3	15	0.00143242	0.274535	ENSGALG00000002606;ENSGALG00000007615;ENSGALG00000009003
GO:0110053	regulation of actin filament organization	9	173	0.00144405	0.274535	ENSGALG00000001475;ENSGALG00000003339;ENSGALG00000004034;ENSGALG00000009013;ENSGALG00000013124;ENSGALG00000014687;ENSGALG00000014758;ENSGALG00000016799;ENSGALG00000017153
GO:0031032	actomyosin structure organization	8	141	0.00152611	0.274535	ENSGALG00000000234;ENSGALG00000001475;ENSGALG00000003339;ENSGALG00000009013;ENSGALG00000013124;ENSGALG00000014687;ENSGALG00000014688;ENSGALG00000014758
GO:0007399	nervous system development	36	1408	0.00152646	0.274535	ENSGALG00000001171;ENSGALG00000001229;ENSGALG00000001267;ENSGALG00000001328;ENSGALG00000001475;ENSGALG00000001782;ENSGALG00000002028;ENSGALG00000002155;ENSGALG00000002223;ENSGALG00000002606;ENSGALG00000003339;ENSGALG00000004066;ENSGALG00000004347;ENSGALG00000004448;ENSGALG00000004472;ENSGALG00000004530;ENSGALG00000006074;ENSGALG00000007007;ENSGALG00000007615;ENSGALG00000008615;ENSGALG00000008631;…
GO:0032535	regulation of cellular component size	11	251	0.001779	0.274535	ENSGALG00000001171;ENSGALG00000003339;ENSGALG00000004034;ENSGALG00000007615;ENSGALG00000009013;ENSGALG00000009100;ENSGALG00000011272;ENSGALG00000013124;ENSGALG00000014758;ENSGALG00000016799;ENSGALG00000017153
GO:0048870	cell motility	27	965	0.00181124	0.274535	ENSGALG00000001171;ENSGALG00000001267;ENSGALG00000001276;ENSGALG00000001782;ENSGALG00000002583;ENSGALG00000003339;ENSGALG00000004066;ENSGALG00000004472;ENSGALG00000007615;ENSGALG00000008631;ENSGALG00000008827;ENSGALG00000008947;ENSGALG00000009013;ENSGALG00000009020;ENSGALG00000009621;ENSGALG00000012357;ENSGALG00000012538;ENSGALG00000014687;ENSGALG00000015415;ENSGALG00000016799;ENSGALG00000017153;…
GO:0051674	localization of cell	27	965	0.00181124	0.274535	ENSGALG00000001171;ENSGALG00000001267;ENSGALG00000001276;ENSGALG00000001782;ENSGALG00000002583;ENSGALG00000003339;ENSGALG00000004066;ENSGALG00000004472;ENSGALG00000007615;ENSGALG00000008631;ENSGALG00000008827;ENSGALG00000008947;ENSGALG00000009013;ENSGALG00000009020;ENSGALG00000009621;ENSGALG00000012357;ENSGALG00000012538;ENSGALG00000014687;ENSGALG00000015415;ENSGALG00000016799;ENSGALG00000017153;…
GO:0071840	cellular component organization or biogenesis	86	4292	0.00186259	0.274535	ENSGALG00000000234;ENSGALG00000001121;ENSGALG00000001126;ENSGALG00000001171;ENSGALG00000001223;ENSGALG00000001229;ENSGALG00000001245;ENSGALG00000001267;ENSGALG00000001328;ENSGALG00000001475;ENSGALG00000001782;ENSGALG00000001936;ENSGALG00000001945;ENSGALG00000001995;ENSGALG00000002028;ENSGALG00000002057;ENSGALG00000002216;ENSGALG00000002519;ENSGALG00000002606;ENSGALG00000003339;ENSGALG00000003439;…
GO:0007610	behavior	14	375	0.00202943	0.274535	ENSGALG00000002028;ENSGALG00000003339;ENSGALG00000004472;ENSGALG00000008815;ENSGALG00000008947;ENSGALG00000009003;ENSGALG00000009013;ENSGALG00000009100;ENSGALG00000010688;ENSGALG00000011809;ENSGALG00000012538;ENSGALG00000015838;ENSGALG00000016907;ENSGALG00000026780
GO:0051492	regulation of stress fiber assembly	5	59	0.00211103	0.274535	ENSGALG00000001475;ENSGALG00000003339;ENSGALG00000009013;ENSGALG00000014687;ENSGALG00000014758
GO:1990778	protein localization to cell periphery	10	219	0.00211588	0.274535	ENSGALG00000002606;ENSGALG00000006490;ENSGALG00000007615;ENSGALG00000009003;ENSGALG00000009621;ENSGALG00000014640;ENSGALG00000015838;ENSGALG00000017153;ENSGALG00000021683;ENSGALG00000027305
GO:0051036	regulation of endosome size	2	5	0.00229396	0.274746	ENSGALG00000007615;ENSGALG00000011272
GO:0150093	amyloid-beta clearance by transcytosis	2	5	0.00229396	0.274746	ENSGALG00000007615;ENSGALG00000011272
GO:0044087	regulation of cellular component biogenesis	19	602	0.00241484	0.278512	ENSGALG00000001245;ENSGALG00000001475;ENSGALG00000002606;ENSGALG00000003339;ENSGALG00000004034;ENSGALG00000009013;ENSGALG00000010397;ENSGALG00000011272;ENSGALG00000011278;ENSGALG00000011814;ENSGALG00000012505;ENSGALG00000013124;ENSGALG00000013893;ENSGALG00000014687;ENSGALG00000014758;ENSGALG00000016799;ENSGALG00000017153;ENSGALG00000021128;ENSGALG00000027305
GO:0040011	locomotion	29	1093	0.00269575	0.279118	ENSGALG00000001171;ENSGALG00000001267;ENSGALG00000001276;ENSGALG00000001328;ENSGALG00000001782;ENSGALG00000002583;ENSGALG00000003339;ENSGALG00000004066;ENSGALG00000004347;ENSGALG00000004472;ENSGALG00000007615;ENSGALG00000008631;ENSGALG00000008827;ENSGALG00000008947;ENSGALG00000009013;ENSGALG00000009020;ENSGALG00000009621;ENSGALG00000012357;ENSGALG00000012538;ENSGALG00000014687;ENSGALG00000015415;…
GO:0007626	locomotory behavior	8	155	0.00276382	0.279118	ENSGALG00000002028;ENSGALG00000003339;ENSGALG00000004472;ENSGALG00000008947;ENSGALG00000009003;ENSGALG00000009100;ENSGALG00000012538;ENSGALG00000016907
GO:0051494	negative regulation of cytoskeleton organization	6	91	0.00280015	0.279118	ENSGALG00000001475;ENSGALG00000004034;ENSGALG00000009013;ENSGALG00000011278;ENSGALG00000013124;ENSGALG00000014758
GO:0022008	neurogenesis	28	1046	0.00282505	0.279118	ENSGALG00000001171;ENSGALG00000001229;ENSGALG00000001267;ENSGALG00000001328;ENSGALG00000001475;ENSGALG00000001782;ENSGALG00000002028;ENSGALG00000002155;ENSGALG00000002223;ENSGALG00000003339;ENSGALG00000004347;ENSGALG00000004448;ENSGALG00000004472;ENSGALG00000004530;ENSGALG00000006074;ENSGALG00000007007;ENSGALG00000007615;ENSGALG00000008615;ENSGALG00000009003;ENSGALG00000009020;ENSGALG00000009100;…
GO:0002011	morphogenesis of an epithelial sheet	4	39	0.0029559	0.279118	ENSGALG00000000284;ENSGALG00000003339;ENSGALG00000009020;ENSGALG00000025774
GO:0032956	regulation of actin cytoskeleton organization	10	230	0.00301795	0.279118	ENSGALG00000001475;ENSGALG00000003339;ENSGALG00000004034;ENSGALG00000009013;ENSGALG00000013124;ENSGALG00000014687;ENSGALG00000014758;ENSGALG00000016799;ENSGALG00000017153;ENSGALG00000021128
GO:0110020	regulation of actomyosin structure organization	5	65	0.0032338	0.279118	ENSGALG00000001475;ENSGALG00000003339;ENSGALG00000009013;ENSGALG00000014687;ENSGALG00000014758
GO:0099632	protein transport within plasma membrane	3	20	0.00339114	0.279118	ENSGALG00000002606;ENSGALG00000007615;ENSGALG00000009003
GO:0099637	neurotransmitter receptor transport	3	20	0.00339114	0.279118	ENSGALG00000002606;ENSGALG00000007615;ENSGALG00000009003
GO:0021684	cerebellar granular layer formation	2	6	0.00340606	0.279118	ENSGALG00000007007;ENSGALG00000010397
GO:0021707	cerebellar granule cell differentiation	2	6	0.00340606	0.279118	ENSGALG00000007007;ENSGALG00000010397
GO:0036465	synaptic vesicle recycling	4	41	0.00355342	0.280795	ENSGALG00000001121;ENSGALG00000001782;ENSGALG00000009621;ENSGALG00000011272
GO:0051960	regulation of nervous system development	18	578	0.00360687	0.280795	ENSGALG00000001171;ENSGALG00000001229;ENSGALG00000001267;ENSGALG00000001782;ENSGALG00000002028;ENSGALG00000002606;ENSGALG00000003339;ENSGALG00000004347;ENSGALG00000004448;ENSGALG00000004530;ENSGALG00000007007;ENSGALG00000007615;ENSGALG00000008615;ENSGALG00000009003;ENSGALG00000009020;ENSGALG00000010397;ENSGALG00000012505;ENSGALG00000027891
GO:0010591	regulation of lamellipodium assembly	3	21	0.00391183	0.294728	ENSGALG00000003339;ENSGALG00000004034;ENSGALG00000021128
GO:0045664	regulation of neuron differentiation	14	404	0.00397514	0.294728	ENSGALG00000001171;ENSGALG00000001267;ENSGALG00000001782;ENSGALG00000002028;ENSGALG00000004347;ENSGALG00000004448;ENSGALG00000004530;ENSGALG00000007007;ENSGALG00000007615;ENSGALG00000008615;ENSGALG00000009003;ENSGALG00000009020;ENSGALG00000010397;ENSGALG00000027891
GO:0030032	lamellipodium assembly	4	43	0.00422808	0.296385	ENSGALG00000003339;ENSGALG00000004034;ENSGALG00000016799;ENSGALG00000021128
GO:0048699	generation of neurons	26	976	0.00427992	0.296385	ENSGALG00000001171;ENSGALG00000001229;ENSGALG00000001267;ENSGALG00000001328;ENSGALG00000001475;ENSGALG00000001782;ENSGALG00000002028;ENSGALG00000002155;ENSGALG00000002223;ENSGALG00000003339;ENSGALG00000004347;ENSGALG00000004448;ENSGALG00000004472;ENSGALG00000004530;ENSGALG00000007007;ENSGALG00000007615;ENSGALG00000008615;ENSGALG00000009003;ENSGALG00000009020;ENSGALG00000009100;ENSGALG00000010397;…
GO:0034622	cellular protein-containing complex assembly	20	684	0.0044463	0.296385	ENSGALG00000001126;ENSGALG00000001475;ENSGALG00000002057;ENSGALG00000002519;ENSGALG00000003339;ENSGALG00000003991;ENSGALG00000004034;ENSGALG00000008517;ENSGALG00000008793;ENSGALG00000009003;ENSGALG00000009013;ENSGALG00000011814;ENSGALG00000013124;ENSGALG00000014652;ENSGALG00000014758;ENSGALG00000015800;ENSGALG00000016799;ENSGALG00000021855;ENSGALG00000027454;ENSGALG00000028205
GO:0050767	regulation of neurogenesis	16	499	0.00453243	0.296385	ENSGALG00000001171;ENSGALG00000001229;ENSGALG00000001267;ENSGALG00000001782;ENSGALG00000002028;ENSGALG00000003339;ENSGALG00000004347;ENSGALG00000004448;ENSGALG00000004530;ENSGALG00000007007;ENSGALG00000007615;ENSGALG00000008615;ENSGALG00000009003;ENSGALG00000009020;ENSGALG00000010397;ENSGALG00000027891
GO:0045792	negative regulation of cell size	2	7	0.0047202	0.296385	ENSGALG00000003339;ENSGALG00000017153
GO:0051489	regulation of filopodium assembly	3	23	0.00509252	0.296385	ENSGALG00000004034;ENSGALG00000011272;ENSGALG00000021128
GO:0055006	cardiac cell development	4	46	0.00539429	0.296385	ENSGALG00000003339;ENSGALG00000009020;ENSGALG00000013124;ENSGALG00000016797
GO:0032271	regulation of protein polymerization	7	138	0.00552049	0.296385	ENSGALG00000001475;ENSGALG00000003339;ENSGALG00000004034;ENSGALG00000009013;ENSGALG00000013124;ENSGALG00000014758;ENSGALG00000016799
GO:0032970	regulation of actin filament-based process	10	251	0.00557708	0.296385	ENSGALG00000001475;ENSGALG00000003339;ENSGALG00000004034;ENSGALG00000009013;ENSGALG00000013124;ENSGALG00000014687;ENSGALG00000014758;ENSGALG00000016799;ENSGALG00000017153;ENSGALG00000021128
GO:0048518	positive regulation of biological process	75	3771	0.00563307	0.296385	ENSGALG00000000284;ENSGALG00000001171;ENSGALG00000001245;ENSGALG00000001252;ENSGALG00000001267;ENSGALG00000001276;ENSGALG00000001289;ENSGALG00000001475;ENSGALG00000001782;ENSGALG00000001995;ENSGALG00000002028;ENSGALG00000002057;ENSGALG00000002216;ENSGALG00000002223;ENSGALG00000002246;ENSGALG00000002519;ENSGALG00000002583;ENSGALG00000002606;ENSGALG00000003339;ENSGALG00000003439;ENSGALG00000004066;…
GO:0045727	positive regulation of translation	5	74	0.005644	0.296385	ENSGALG00000002057;ENSGALG00000003339;ENSGALG00000008864;ENSGALG00000012628;ENSGALG00000016799
GO:0030833	regulation of actin filament polymerization	6	105	0.00566618	0.296385	ENSGALG00000003339;ENSGALG00000004034;ENSGALG00000009013;ENSGALG00000013124;ENSGALG00000014758;ENSGALG00000016799
GO:0007015	actin filament organization	11	293	0.00577678	0.296385	ENSGALG00000001475;ENSGALG00000003339;ENSGALG00000004034;ENSGALG00000009013;ENSGALG00000013124;ENSGALG00000014687;ENSGALG00000014688;ENSGALG00000014758;ENSGALG00000016799;ENSGALG00000017153;ENSGALG00000021128
GO:0032272	negative regulation of protein polymerization	4	47	0.00582625	0.296385	ENSGALG00000001475;ENSGALG00000004034;ENSGALG00000009013;ENSGALG00000013124
GO:0120032	regulation of plasma membrane bounded cell projection assembly	6	106	0.00593102	0.296385	ENSGALG00000003339;ENSGALG00000004034;ENSGALG00000011272;ENSGALG00000013893;ENSGALG00000017153;ENSGALG00000021128
GO:0006928	movement of cell or subcellular component	31	1262	0.00605019	0.296385	ENSGALG00000001171;ENSGALG00000001267;ENSGALG00000001276;ENSGALG00000001328;ENSGALG00000001475;ENSGALG00000001782;ENSGALG00000002583;ENSGALG00000003339;ENSGALG00000004066;ENSGALG00000004472;ENSGALG00000006490;ENSGALG00000007615;ENSGALG00000008631;ENSGALG00000008827;ENSGALG00000008947;ENSGALG00000009013;ENSGALG00000009020;ENSGALG00000009621;ENSGALG00000012357;ENSGALG00000012538;ENSGALG00000014687;…
GO:0021683	cerebellar granular layer morphogenesis	2	8	0.00622996	0.296385	ENSGALG00000007007;ENSGALG00000010397
GO:0043435	response to corticotropin-releasing hormone	2	8	0.00622996	0.296385	ENSGALG00000010035;ENSGALG00000012538
GO:0071376	cellular response to corticotropin-releasing hormone stimulus	2	8	0.00622996	0.296385	ENSGALG00000010035;ENSGALG00000012538
GO:1904424	regulation of GTP binding	2	8	0.00622996	0.296385	ENSGALG00000001475;ENSGALG00000014758
GO:0007010	cytoskeleton organization	27	1058	0.00638348	0.296385	ENSGALG00000000234;ENSGALG00000001475;ENSGALG00000003339;ENSGALG00000004034;ENSGALG00000007615;ENSGALG00000008386;ENSGALG00000008713;ENSGALG00000008947;ENSGALG00000009013;ENSGALG00000009621;ENSGALG00000011278;ENSGALG00000011505;ENSGALG00000012362;ENSGALG00000012627;ENSGALG00000013124;ENSGALG00000014687;ENSGALG00000014688;ENSGALG00000014758;ENSGALG00000016799;ENSGALG00000017153;ENSGALG00000017208;…
GO:0060491	regulation of cell projection assembly	6	108	0.00648764	0.296385	ENSGALG00000003339;ENSGALG00000004034;ENSGALG00000011272;ENSGALG00000013893;ENSGALG00000017153;ENSGALG00000021128
GO:0120031	plasma membrane bounded cell projection assembly	12	340	0.0064923	0.296385	ENSGALG00000003339;ENSGALG00000004034;ENSGALG00000008810;ENSGALG00000009013;ENSGALG00000011272;ENSGALG00000013893;ENSGALG00000015836;ENSGALG00000016799;ENSGALG00000017153;ENSGALG00000021128;ENSGALG00000021855;ENSGALG00000026780
GO:0071495	cellular response to endogenous stimulus	22	807	0.00654995	0.296385	ENSGALG00000001229;ENSGALG00000001342;ENSGALG00000002519;ENSGALG00000003339;ENSGALG00000004347;ENSGALG00000006074;ENSGALG00000008827;ENSGALG00000009013;ENSGALG00000009095;ENSGALG00000009100;ENSGALG00000009621;ENSGALG00000009680;ENSGALG00000010035;ENSGALG00000011278;ENSGALG00000012444;ENSGALG00000012538;ENSGALG00000014688;ENSGALG00000017153;ENSGALG00000017204;ENSGALG00000026507;ENSGALG00000027305;…
GO:0030036	actin cytoskeleton organization	15	474	0.00666543	0.296385	ENSGALG00000000234;ENSGALG00000001475;ENSGALG00000003339;ENSGALG00000004034;ENSGALG00000009013;ENSGALG00000009621;ENSGALG00000012362;ENSGALG00000013124;ENSGALG00000014687;ENSGALG00000014688;ENSGALG00000014758;ENSGALG00000016799;ENSGALG00000017153;ENSGALG00000017208;ENSGALG00000021128
GO:0032594	protein transport within lipid bilayer	3	26	0.0072276	0.296385	ENSGALG00000002606;ENSGALG00000007615;ENSGALG00000009003
GO:1903539	protein localization to postsynaptic membrane	3	26	0.0072276	0.296385	ENSGALG00000002606;ENSGALG00000007615;ENSGALG00000009003
GO:0030029	actin filament-based process	16	525	0.00729303	0.296385	ENSGALG00000000234;ENSGALG00000001475;ENSGALG00000003339;ENSGALG00000004034;ENSGALG00000006490;ENSGALG00000009013;ENSGALG00000009621;ENSGALG00000012362;ENSGALG00000013124;ENSGALG00000014687;ENSGALG00000014688;ENSGALG00000014758;ENSGALG00000016799;ENSGALG00000017153;ENSGALG00000017208;ENSGALG00000021128
GO:0043201	response to leucine	2	9	0.00792905	0.296385	ENSGALG00000003339;ENSGALG00000017204
GO:0071233	cellular response to leucine	2	9	0.00792905	0.296385	ENSGALG00000003339;ENSGALG00000017204
GO:1990253	cellular response to leucine starvation	2	9	0.00792905	0.296385	ENSGALG00000003339;ENSGALG00000017204
GO:0072659	protein localization to plasma membrane	8	185	0.00795469	0.296385	ENSGALG00000006490;ENSGALG00000007615;ENSGALG00000009621;ENSGALG00000014640;ENSGALG00000015838;ENSGALG00000017153;ENSGALG00000021683;ENSGALG00000027305
GO:1902903	regulation of supramolecular fiber organization	9	224	0.007959	0.296385	ENSGALG00000001475;ENSGALG00000003339;ENSGALG00000004034;ENSGALG00000009013;ENSGALG00000013124;ENSGALG00000014687;ENSGALG00000014758;ENSGALG00000016799;ENSGALG00000017153
GO:0030031	cell projection assembly	12	351	0.00827289	0.296385	ENSGALG00000003339;ENSGALG00000004034;ENSGALG00000008810;ENSGALG00000009013;ENSGALG00000011272;ENSGALG00000013893;ENSGALG00000015836;ENSGALG00000016799;ENSGALG00000017153;ENSGALG00000021128;ENSGALG00000021855;ENSGALG00000026780
GO:0030041	actin filament polymerization	6	114	0.00838514	0.296385	ENSGALG00000003339;ENSGALG00000004034;ENSGALG00000009013;ENSGALG00000013124;ENSGALG00000014758;ENSGALG00000016799
GO:0065008	regulation of biological quality	52	2464	0.00851489	0.296385	ENSGALG00000001171;ENSGALG00000001245;ENSGALG00000001342;ENSGALG00000001475;ENSGALG00000001782;ENSGALG00000001945;ENSGALG00000002028;ENSGALG00000002216;ENSGALG00000002519;ENSGALG00000002583;ENSGALG00000002606;ENSGALG00000003339;ENSGALG00000004034;ENSGALG00000004347;ENSGALG00000006074;ENSGALG00000006469;ENSGALG00000006490;ENSGALG00000007481;ENSGALG00000007495;ENSGALG00000007615;ENSGALG00000008513;…
GO:0030182	neuron differentiation	23	880	0.00891897	0.296385	ENSGALG00000001171;ENSGALG00000001267;ENSGALG00000001328;ENSGALG00000001475;ENSGALG00000001782;ENSGALG00000002028;ENSGALG00000002155;ENSGALG00000002223;ENSGALG00000004347;ENSGALG00000004448;ENSGALG00000004530;ENSGALG00000007007;ENSGALG00000007615;ENSGALG00000008615;ENSGALG00000009003;ENSGALG00000009020;ENSGALG00000009100;ENSGALG00000010397;ENSGALG00000010694;ENSGALG00000012538;ENSGALG00000014687;…
GO:0016236	macroautophagy	7	152	0.00921217	0.296385	ENSGALG00000001146;ENSGALG00000001782;ENSGALG00000003339;ENSGALG00000004557;ENSGALG00000008572;ENSGALG00000010741;ENSGALG00000017204
GO:0009987	cellular process	181	11059	0.0093863	0.296385	ENSGALG00000000234;ENSGALG00000000284;ENSGALG00000001121;ENSGALG00000001126;ENSGALG00000001146;ENSGALG00000001171;ENSGALG00000001223;ENSGALG00000001229;ENSGALG00000001245;ENSGALG00000001252;ENSGALG00000001267;ENSGALG00000001276;ENSGALG00000001289;ENSGALG00000001328;ENSGALG00000001342;ENSGALG00000001463;ENSGALG00000001475;ENSGALG00000001753;ENSGALG00000001765;ENSGALG00000001782;ENSGALG00000001872;…
GO:1902904	negative regulation of supramolecular fiber organization	5	84	0.00956561	0.296385	ENSGALG00000001475;ENSGALG00000004034;ENSGALG00000009013;ENSGALG00000013124;ENSGALG00000014758
GO:0022607	cellular component assembly	41	1854	0.00972641	0.296385	ENSGALG00000001126;ENSGALG00000001229;ENSGALG00000001245;ENSGALG00000001475;ENSGALG00000001936;ENSGALG00000002057;ENSGALG00000002519;ENSGALG00000002606;ENSGALG00000003339;ENSGALG00000003991;ENSGALG00000004034;ENSGALG00000004424;ENSGALG00000004557;ENSGALG00000007615;ENSGALG00000008517;ENSGALG00000008793;ENSGALG00000008810;ENSGALG00000009003;ENSGALG00000009013;ENSGALG00000010397;ENSGALG00000010741;…
GO:0007190	activation of adenylate cyclase activity	2	10	0.00981134	0.296385	ENSGALG00000009095;ENSGALG00000009100
GO:0021681	cerebellar granular layer development	2	10	0.00981134	0.296385	ENSGALG00000007007;ENSGALG00000010397
GO:0045056	transcytosis	2	10	0.00981134	0.296385	ENSGALG00000007615;ENSGALG00000011272
GO:0061478	response to platelet aggregation inhibitor	2	10	0.00981134	0.296385	ENSGALG00000009621;ENSGALG00000026507
GO:0070885	negative regulation of calcineurin-NFAT signaling cascade	2	10	0.00981134	0.296385	ENSGALG00000003339;ENSGALG00000016797
GO:0106057	negative regulation of calcineurin-mediated signaling	2	10	0.00981134	0.296385	ENSGALG00000003339;ENSGALG00000016797
GO:0042698	ovulation cycle	3	29	0.00982042	0.296385	ENSGALG00000008631;ENSGALG00000009095;ENSGALG00000009100
GO:0046847	filopodium assembly	3	29	0.00982042	0.296385	ENSGALG00000004034;ENSGALG00000011272;ENSGALG00000021128
GO:1902743	regulation of lamellipodium organization	3	29	0.00982042	0.296385	ENSGALG00000003339;ENSGALG00000004034;ENSGALG00000021128
GO:0008064	regulation of actin polymerization or depolymerization	6	118	0.00985316	0.296385	ENSGALG00000003339;ENSGALG00000004034;ENSGALG00000009013;ENSGALG00000013124;ENSGALG00000014758;ENSGALG00000016799
GO:0030832	regulation of actin filament length	6	118	0.00985316	0.296385	ENSGALG00000003339;ENSGALG00000004034;ENSGALG00000009013;ENSGALG00000013124;ENSGALG00000014758;ENSGALG00000016799
GO:0051272	positive regulation of cellular component movement	11	316	0.00992851	0.296385	ENSGALG00000001171;ENSGALG00000001267;ENSGALG00000001475;ENSGALG00000001782;ENSGALG00000002583;ENSGALG00000003339;ENSGALG00000007615;ENSGALG00000014687;ENSGALG00000017153;ENSGALG00000017208;ENSGALG00000028341
GO:0034250	positive regulation of cellular amide metabolic process	5	86	0.0105294	0.296385	ENSGALG00000002057;ENSGALG00000003339;ENSGALG00000008864;ENSGALG00000012628;ENSGALG00000016799
GO:0097581	lamellipodium organization	4	56	0.0107806	0.296385	ENSGALG00000003339;ENSGALG00000004034;ENSGALG00000016799;ENSGALG00000021128
GO:0043618	regulation of transcription from RNA polymerase II promoter in response to stress	3	30	0.0107897	0.296385	ENSGALG00000001252;ENSGALG00000004347;ENSGALG00000016799
GO:0048468	cell development	32	1370	0.010853	0.296385	ENSGALG00000001171;ENSGALG00000001229;ENSGALG00000001267;ENSGALG00000001328;ENSGALG00000001475;ENSGALG00000001782;ENSGALG00000002028;ENSGALG00000002155;ENSGALG00000003339;ENSGALG00000004347;ENSGALG00000004448;ENSGALG00000004530;ENSGALG00000006074;ENSGALG00000007007;ENSGALG00000007615;ENSGALG00000008513;ENSGALG00000008615;ENSGALG00000008631;ENSGALG00000009003;ENSGALG00000009013;ENSGALG00000009020;…
GO:0043254	regulation of protein complex assembly	10	280	0.0115938	0.296385	ENSGALG00000001475;ENSGALG00000003339;ENSGALG00000004034;ENSGALG00000009013;ENSGALG00000011814;ENSGALG00000013124;ENSGALG00000014758;ENSGALG00000016799;ENSGALG00000021128;ENSGALG00000027305
GO:0048194	Golgi vesicle budding	3	31	0.0118124	0.296385	ENSGALG00000004424;ENSGALG00000008793;ENSGALG00000014640
GO:0051546	keratinocyte migration	2	11	0.0118708	0.296385	ENSGALG00000003339;ENSGALG00000008827
GO:0007229	integrin-mediated signaling pathway	4	58	0.0121614	0.296385	ENSGALG00000001995;ENSGALG00000008827;ENSGALG00000014688;ENSGALG00000028341
GO:0051128	regulation of cellular component organization	35	1546	0.0122273	0.296385	ENSGALG00000001171;ENSGALG00000001245;ENSGALG00000001267;ENSGALG00000001475;ENSGALG00000001782;ENSGALG00000002028;ENSGALG00000002216;ENSGALG00000002519;ENSGALG00000002606;ENSGALG00000003339;ENSGALG00000003439;ENSGALG00000004034;ENSGALG00000004347;ENSGALG00000007007;ENSGALG00000007615;ENSGALG00000008812;ENSGALG00000009003;ENSGALG00000009013;ENSGALG00000009092;ENSGALG00000009100;ENSGALG00000010397;…
GO:0006814	sodium ion transport	6	125	0.0128484	0.296385	ENSGALG00000001342;ENSGALG00000004347;ENSGALG00000006469;ENSGALG00000006490;ENSGALG00000007495;ENSGALG00000008593
GO:0090066	regulation of anatomical structure size	11	329	0.0131261	0.296385	ENSGALG00000001171;ENSGALG00000003339;ENSGALG00000004034;ENSGALG00000007615;ENSGALG00000009013;ENSGALG00000009100;ENSGALG00000011272;ENSGALG00000013124;ENSGALG00000014758;ENSGALG00000016799;ENSGALG00000017153
GO:0002250	adaptive immune response	7	164	0.0135999	0.296385	ENSGALG00000002246;ENSGALG00000003339;ENSGALG00000004347;ENSGALG00000009020;ENSGALG00000010748;ENSGALG00000022137;ENSGALG00000027305
GO:0001954	positive regulation of cell-matrix adhesion	3	33	0.0140198	0.296385	ENSGALG00000008827;ENSGALG00000014687;ENSGALG00000027305
GO:0030033	microvillus assembly	2	12	0.0141017	0.296385	ENSGALG00000017153;ENSGALG00000021128
GO:0031937	positive regulation of chromatin silencing	2	12	0.0141017	0.296385	ENSGALG00000001245;ENSGALG00000011814
GO:0043951	negative regulation of cAMP-mediated signaling	2	12	0.0141017	0.296385	ENSGALG00000015838;ENSGALG00000024332
GO:0061318	renal filtration cell differentiation	2	12	0.0141017	0.296385	ENSGALG00000009020;ENSGALG00000012952
GO:0072112	glomerular visceral epithelial cell differentiation	2	12	0.0141017	0.296385	ENSGALG00000009020;ENSGALG00000012952
GO:0035051	cardiocyte differentiation	5	93	0.0144229	0.296385	ENSGALG00000003339;ENSGALG00000006074;ENSGALG00000009020;ENSGALG00000013124;ENSGALG00000016797
GO:0071496	cellular response to external stimulus	7	166	0.0144555	0.296385	ENSGALG00000003339;ENSGALG00000004557;ENSGALG00000008572;ENSGALG00000010741;ENSGALG00000012538;ENSGALG00000014718;ENSGALG00000017204
GO:0044265	cellular macromolecule catabolic process	19	715	0.0144726	0.296385	ENSGALG00000001146;ENSGALG00000001782;ENSGALG00000002057;ENSGALG00000002141;ENSGALG00000002506;ENSGALG00000003991;ENSGALG00000004347;ENSGALG00000004611;ENSGALG00000004629;ENSGALG00000008372;ENSGALG00000008559;ENSGALG00000008572;ENSGALG00000008864;ENSGALG00000010694;ENSGALG00000014670;ENSGALG00000015415;ENSGALG00000015693;ENSGALG00000017153;ENSGALG00000024332
GO:0009719	response to endogenous stimulus	22	868	0.0145671	0.296385	ENSGALG00000001229;ENSGALG00000001342;ENSGALG00000002519;ENSGALG00000003339;ENSGALG00000004347;ENSGALG00000006074;ENSGALG00000008827;ENSGALG00000009013;ENSGALG00000009095;ENSGALG00000009100;ENSGALG00000009621;ENSGALG00000009680;ENSGALG00000010035;ENSGALG00000011278;ENSGALG00000012444;ENSGALG00000012538;ENSGALG00000014688;ENSGALG00000017153;ENSGALG00000017204;ENSGALG00000026507;ENSGALG00000027305;…
GO:0006996	organelle organization	54	2652	0.0146314	0.296385	ENSGALG00000000234;ENSGALG00000001126;ENSGALG00000001223;ENSGALG00000001245;ENSGALG00000001475;ENSGALG00000002216;ENSGALG00000002519;ENSGALG00000003339;ENSGALG00000003439;ENSGALG00000003991;ENSGALG00000004034;ENSGALG00000004424;ENSGALG00000004557;ENSGALG00000007615;ENSGALG00000008386;ENSGALG00000008559;ENSGALG00000008707;ENSGALG00000008713;ENSGALG00000008793;ENSGALG00000008810;ENSGALG00000008812;…
GO:0043933	protein-containing complex subunit organization	29	1238	0.0146923	0.296385	ENSGALG00000001121;ENSGALG00000001126;ENSGALG00000001229;ENSGALG00000001475;ENSGALG00000002057;ENSGALG00000002519;ENSGALG00000003339;ENSGALG00000003991;ENSGALG00000004034;ENSGALG00000004424;ENSGALG00000008517;ENSGALG00000008572;ENSGALG00000008793;ENSGALG00000009003;ENSGALG00000009013;ENSGALG00000009100;ENSGALG00000010741;ENSGALG00000011814;ENSGALG00000013124;ENSGALG00000014176;ENSGALG00000014652;…
GO:0070925	organelle assembly	16	569	0.0149191	0.296385	ENSGALG00000003991;ENSGALG00000004557;ENSGALG00000007615;ENSGALG00000008810;ENSGALG00000009013;ENSGALG00000010397;ENSGALG00000010741;ENSGALG00000011278;ENSGALG00000013124;ENSGALG00000013893;ENSGALG00000015836;ENSGALG00000017153;ENSGALG00000021128;ENSGALG00000021855;ENSGALG00000026780;ENSGALG00000027454
GO:0032206	positive regulation of telomere maintenance	3	34	0.0152054	0.296385	ENSGALG00000001245;ENSGALG00000002216;ENSGALG00000008812
GO:0043620	regulation of DNA-templated transcription in response to stress	3	34	0.0152054	0.296385	ENSGALG00000001252;ENSGALG00000004347;ENSGALG00000016799
GO:2000736	regulation of stem cell differentiation	3	34	0.0152054	0.296385	ENSGALG00000000284;ENSGALG00000006074;ENSGALG00000009020
GO:0001545	primary ovarian follicle growth	1	1	0.0154189	0.296385	ENSGALG00000009100
GO:0002296	T-helper 1 cell lineage commitment	1	1	0.0154189	0.296385	ENSGALG00000003339
GO:0009233	menaquinone metabolic process	1	1	0.0154189	0.296385	ENSGALG00000003358
GO:0009234	menaquinone biosynthetic process	1	1	0.0154189	0.296385	ENSGALG00000003358
GO:0010626	negative regulation of Schwann cell proliferation	1	1	0.0154189	0.296385	ENSGALG00000001229
GO:0010767	regulation of transcription from RNA polymerase II promoter in response to UV-induced DNA damage	1	1	0.0154189	0.296385	ENSGALG00000004347
GO:0010768	negative regulation of transcription from RNA polymerase II promoter in response to UV-induced DNA damage	1	1	0.0154189	0.296385	ENSGALG00000004347
GO:0019089	transmission of virus	1	1	0.0154189	0.296385	ENSGALG00000004347
GO:0021570	rhombomere 4 development	1	1	0.0154189	0.296385	ENSGALG00000025774
GO:0031940	positive regulation of chromatin silencing at telomere	1	1	0.0154189	0.296385	ENSGALG00000001245
GO:0032194	ubiquinone biosynthetic process via 3,4-dihydroxy-5-polyprenylbenzoate	1	1	0.0154189	0.296385	ENSGALG00000003358
GO:0034203	glycolipid translocation	1	1	0.0154189	0.296385	ENSGALG00000001945
GO:0034310	primary alcohol catabolic process	1	1	0.0154189	0.296385	ENSGALG00000008845
GO:0035262	gonad morphogenesis	1	1	0.0154189	0.296385	ENSGALG00000002223
GO:0036146	cellular response to mycotoxin	1	1	0.0154189	0.296385	ENSGALG00000009621
GO:0038159	C-X-C chemokine receptor CXCR4 signaling pathway	1	1	0.0154189	0.296385	ENSGALG00000012357
GO:0038160	CXCL12-activated CXCR4 signaling pathway	1	1	0.0154189	0.296385	ENSGALG00000012357
GO:0042371	vitamin K biosynthetic process	1	1	0.0154189	0.296385	ENSGALG00000003358
GO:0042700	luteinizing hormone signaling pathway	1	1	0.0154189	0.296385	ENSGALG00000009095
GO:0042713	sperm ejaculation	1	1	0.0154189	0.296385	ENSGALG00000012444
GO:0044007	dissemination or transmission of symbiont from host	1	1	0.0154189	0.296385	ENSGALG00000004347
GO:0045136	development of secondary sexual characteristics	1	1	0.0154189	0.296385	ENSGALG00000009095
GO:0046296	glycolate catabolic process	1	1	0.0154189	0.296385	ENSGALG00000008845
GO:0046544	development of secondary male sexual characteristics	1	1	0.0154189	0.296385	ENSGALG00000009095
GO:0048817	negative regulation of hair follicle maturation	1	1	0.0154189	0.296385	ENSGALG00000008827
GO:0051821	dissemination or transmission of organism from other organism involved in symbiotic interaction	1	1	0.0154189	0.296385	ENSGALG00000004347
GO:0051886	negative regulation of timing of anagen	1	1	0.0154189	0.296385	ENSGALG00000008827
GO:0055011	atrial cardiac muscle cell differentiation	1	1	0.0154189	0.296385	ENSGALG00000016797
GO:0055014	atrial cardiac muscle cell development	1	1	0.0154189	0.296385	ENSGALG00000016797
GO:0060408	regulation of acetylcholine metabolic process	1	1	0.0154189	0.296385	ENSGALG00000009100
GO:0061090	positive regulation of sequestering of zinc ion	1	1	0.0154189	0.296385	ENSGALG00000010375
GO:0061444	endocardial cushion cell development	1	1	0.0154189	0.296385	ENSGALG00000009020
GO:0072749	cellular response to cytochalasin B	1	1	0.0154189	0.296385	ENSGALG00000009621
GO:1901328	response to cytochalasin B	1	1	0.0154189	0.296385	ENSGALG00000009621
GO:1904059	regulation of locomotor rhythm	1	1	0.0154189	0.296385	ENSGALG00000003339
GO:1905547	regulation of telomeric heterochromatin assembly	1	1	0.0154189	0.296385	ENSGALG00000001245
GO:1905549	positive regulation of telomeric heterochromatin assembly	1	1	0.0154189	0.296385	ENSGALG00000001245
GO:2000346	negative regulation of hepatocyte proliferation	1	1	0.0154189	0.296385	ENSGALG00000001995
GO:2001203	positive regulation of transforming growth factor-beta secretion	1	1	0.0154189	0.296385	ENSGALG00000008827
GO:0035725	sodium ion transmembrane transport	5	95	0.0156913	0.299772	ENSGALG00000001342;ENSGALG00000004347;ENSGALG00000006469;ENSGALG00000006490;ENSGALG00000007495
GO:0060284	regulation of cell development	16	573	0.0158418	0.3008	ENSGALG00000001171;ENSGALG00000001229;ENSGALG00000001267;ENSGALG00000001782;ENSGALG00000002028;ENSGALG00000003339;ENSGALG00000004347;ENSGALG00000004448;ENSGALG00000004530;ENSGALG00000007007;ENSGALG00000007615;ENSGALG00000008615;ENSGALG00000009003;ENSGALG00000009020;ENSGALG00000010397;ENSGALG00000027891
GO:0010592	positive regulation of lamellipodium assembly	2	13	0.0164981	0.305805	ENSGALG00000003339;ENSGALG00000021128
GO:0021756	striatum development	2	13	0.0164981	0.305805	ENSGALG00000009013;ENSGALG00000010694
GO:0043162	ubiquitin-dependent protein catabolic process via the multivesicular body sorting pathway	2	13	0.0164981	0.305805	ENSGALG00000001782;ENSGALG00000004347
GO:0072311	glomerular epithelial cell differentiation	2	13	0.0164981	0.305805	ENSGALG00000009020;ENSGALG00000012952
GO:0016477	cell migration	22	879	0.0166201	0.306243	ENSGALG00000001171;ENSGALG00000001276;ENSGALG00000001782;ENSGALG00000002583;ENSGALG00000003339;ENSGALG00000004066;ENSGALG00000004472;ENSGALG00000007615;ENSGALG00000008631;ENSGALG00000008827;ENSGALG00000008947;ENSGALG00000009020;ENSGALG00000012357;ENSGALG00000012538;ENSGALG00000014687;ENSGALG00000015415;ENSGALG00000016799;ENSGALG00000017153;ENSGALG00000017208;ENSGALG00000021128;ENSGALG00000027305;…
GO:0032879	regulation of localization	36	1641	0.0174467	0.319582	ENSGALG00000001171;ENSGALG00000001245;ENSGALG00000001267;ENSGALG00000001342;ENSGALG00000001475;ENSGALG00000001782;ENSGALG00000002539;ENSGALG00000002583;ENSGALG00000003339;ENSGALG00000003439;ENSGALG00000004347;ENSGALG00000004424;ENSGALG00000004530;ENSGALG00000006490;ENSGALG00000007615;ENSGALG00000008713;ENSGALG00000008812;ENSGALG00000008827;ENSGALG00000009003;ENSGALG00000009013;ENSGALG00000009020;…
GO:0007283	spermatogenesis	8	215	0.018383	0.334764	ENSGALG00000008372;ENSGALG00000008631;ENSGALG00000009013;ENSGALG00000009095;ENSGALG00000009100;ENSGALG00000012444;ENSGALG00000013893;ENSGALG00000026780
GO:0051258	protein polymerization	7	175	0.0187864	0.335895	ENSGALG00000001475;ENSGALG00000003339;ENSGALG00000004034;ENSGALG00000009013;ENSGALG00000013124;ENSGALG00000014758;ENSGALG00000016799
GO:0033630	positive regulation of cell adhesion mediated by integrin	2	14	0.0190547	0.335895	ENSGALG00000008827;ENSGALG00000027305
GO:0071711	basement membrane organization	2	14	0.0190547	0.335895	ENSGALG00000008827;ENSGALG00000009100
GO:0072010	glomerular epithelium development	2	14	0.0190547	0.335895	ENSGALG00000009020;ENSGALG00000012952
GO:0006383	transcription by RNA polymerase III	3	37	0.0190923	0.335895	ENSGALG00000003339;ENSGALG00000008749;ENSGALG00000014650
GO:0035418	protein localization to synapse	3	37	0.0190923	0.335895	ENSGALG00000002606;ENSGALG00000007615;ENSGALG00000009003
GO:0008154	actin polymerization or depolymerization	6	137	0.0193785	0.339015	ENSGALG00000003339;ENSGALG00000004034;ENSGALG00000009013;ENSGALG00000013124;ENSGALG00000014758;ENSGALG00000016799
GO:0007160	cell-matrix adhesion	6	138	0.0200084	0.348079	ENSGALG00000008827;ENSGALG00000009020;ENSGALG00000014687;ENSGALG00000014688;ENSGALG00000027305;ENSGALG00000028341
GO:0021695	cerebellar cortex development	3	38	0.0204987	0.352318	ENSGALG00000007007;ENSGALG00000010397;ENSGALG00000016907
GO:0097120	receptor localization to synapse	3	38	0.0204987	0.352318	ENSGALG00000002606;ENSGALG00000007615;ENSGALG00000009003
GO:0051668	localization within membrane	5	102	0.0207113	0.352318	ENSGALG00000002606;ENSGALG00000007615;ENSGALG00000008793;ENSGALG00000009003;ENSGALG00000021683
GO:0031668	cellular response to extracellular stimulus	6	140	0.0213098	0.352318	ENSGALG00000003339;ENSGALG00000004557;ENSGALG00000008572;ENSGALG00000010741;ENSGALG00000012538;ENSGALG00000017204
GO:0010033	response to organic substance	36	1665	0.0213806	0.352318	ENSGALG00000001146;ENSGALG00000001229;ENSGALG00000001252;ENSGALG00000001342;ENSGALG00000001782;ENSGALG00000001882;ENSGALG00000002141;ENSGALG00000002519;ENSGALG00000003339;ENSGALG00000004347;ENSGALG00000004448;ENSGALG00000006074;ENSGALG00000008713;ENSGALG00000008827;ENSGALG00000009013;ENSGALG00000009020;ENSGALG00000009095;ENSGALG00000009100;ENSGALG00000009621;ENSGALG00000009680;ENSGALG00000010035;…
GO:0055007	cardiac muscle cell differentiation	4	69	0.0217626	0.352318	ENSGALG00000003339;ENSGALG00000006074;ENSGALG00000013124;ENSGALG00000016797
GO:0006622	protein targeting to lysosome	2	15	0.0217658	0.352318	ENSGALG00000004347;ENSGALG00000008572
GO:0032925	regulation of activin receptor signaling pathway	2	15	0.0217658	0.352318	ENSGALG00000001229;ENSGALG00000012444
GO:0045948	positive regulation of translational initiation	2	15	0.0217658	0.352318	ENSGALG00000002057;ENSGALG00000012628
GO:0051497	negative regulation of stress fiber assembly	2	15	0.0217658	0.352318	ENSGALG00000001475;ENSGALG00000014758
GO:0030837	negative regulation of actin filament polymerization	3	39	0.0219606	0.352318	ENSGALG00000004034;ENSGALG00000009013;ENSGALG00000013124
GO:0016071	mRNA metabolic process	12	402	0.0219926	0.352318	ENSGALG00000002043;ENSGALG00000002057;ENSGALG00000003991;ENSGALG00000008372;ENSGALG00000008864;ENSGALG00000010694;ENSGALG00000011522;ENSGALG00000012628;ENSGALG00000014652;ENSGALG00000014656;ENSGALG00000017207;ENSGALG00000028205
GO:2000147	positive regulation of cell motility	10	311	0.0224597	0.352318	ENSGALG00000001171;ENSGALG00000001267;ENSGALG00000001782;ENSGALG00000002583;ENSGALG00000003339;ENSGALG00000007615;ENSGALG00000014687;ENSGALG00000017153;ENSGALG00000017208;ENSGALG00000028341
GO:0048666	neuron development	18	699	0.0227051	0.352318	ENSGALG00000001171;ENSGALG00000001267;ENSGALG00000001328;ENSGALG00000001475;ENSGALG00000001782;ENSGALG00000002028;ENSGALG00000002155;ENSGALG00000004347;ENSGALG00000007007;ENSGALG00000007615;ENSGALG00000009003;ENSGALG00000009100;ENSGALG00000010397;ENSGALG00000010694;ENSGALG00000012538;ENSGALG00000014687;ENSGALG00000016907;ENSGALG00000027891
GO:0007041	lysosomal transport	4	70	0.0228115	0.352318	ENSGALG00000001146;ENSGALG00000004347;ENSGALG00000008572;ENSGALG00000016795
GO:0032501	multicellular organismal process	76	4050	0.0228658	0.352318	ENSGALG00000000284;ENSGALG00000001171;ENSGALG00000001229;ENSGALG00000001245;ENSGALG00000001267;ENSGALG00000001276;ENSGALG00000001328;ENSGALG00000001475;ENSGALG00000001753;ENSGALG00000001782;ENSGALG00000001995;ENSGALG00000002028;ENSGALG00000002155;ENSGALG00000002223;ENSGALG00000002246;ENSGALG00000002583;ENSGALG00000002606;ENSGALG00000003339;ENSGALG00000004066;ENSGALG00000004347;ENSGALG00000004448;…
GO:0009267	cellular response to starvation	5	105	0.02315	0.352318	ENSGALG00000003339;ENSGALG00000004557;ENSGALG00000008572;ENSGALG00000010741;ENSGALG00000017204
GO:0031124	mRNA 3'-end processing	3	40	0.023478	0.352318	ENSGALG00000002043;ENSGALG00000002057;ENSGALG00000014656
GO:0070936	protein K48-linked ubiquitination	3	40	0.023478	0.352318	ENSGALG00000004629;ENSGALG00000015415;ENSGALG00000024332
GO:0031123	RNA 3'-end processing	4	71	0.0238908	0.352318	ENSGALG00000002043;ENSGALG00000002057;ENSGALG00000007491;ENSGALG00000014656
GO:0048167	regulation of synaptic plasticity	5	106	0.0240024	0.352318	ENSGALG00000007495;ENSGALG00000009003;ENSGALG00000010397;ENSGALG00000011272;ENSGALG00000011809
GO:0032232	negative regulation of actin filament bundle assembly	2	16	0.0246262	0.352318	ENSGALG00000001475;ENSGALG00000014758
GO:0097242	amyloid-beta clearance	2	16	0.0246262	0.352318	ENSGALG00000007615;ENSGALG00000011272
GO:2000738	positive regulation of stem cell differentiation	2	16	0.0246262	0.352318	ENSGALG00000000284;ENSGALG00000006074
GO:0051493	regulation of cytoskeleton organization	11	362	0.0247289	0.352318	ENSGALG00000001475;ENSGALG00000003339;ENSGALG00000004034;ENSGALG00000009013;ENSGALG00000011278;ENSGALG00000013124;ENSGALG00000014687;ENSGALG00000014758;ENSGALG00000016799;ENSGALG00000017153;ENSGALG00000021128
GO:0031175	neuron projection development	16	605	0.0249095	0.352318	ENSGALG00000001171;ENSGALG00000001267;ENSGALG00000001328;ENSGALG00000001475;ENSGALG00000001782;ENSGALG00000002028;ENSGALG00000004347;ENSGALG00000007007;ENSGALG00000007615;ENSGALG00000009003;ENSGALG00000009100;ENSGALG00000010397;ENSGALG00000012538;ENSGALG00000014687;ENSGALG00000016907;ENSGALG00000027891
GO:0010243	response to organonitrogen compound	13	458	0.0251998	0.352318	ENSGALG00000001146;ENSGALG00000001342;ENSGALG00000002141;ENSGALG00000002519;ENSGALG00000003339;ENSGALG00000009020;ENSGALG00000009621;ENSGALG00000010035;ENSGALG00000011278;ENSGALG00000012538;ENSGALG00000015693;ENSGALG00000017204;ENSGALG00000026507
GO:0048522	positive regulation of cellular process	64	3333	0.0253813	0.352318	ENSGALG00000000284;ENSGALG00000001171;ENSGALG00000001245;ENSGALG00000001252;ENSGALG00000001267;ENSGALG00000001276;ENSGALG00000001289;ENSGALG00000001475;ENSGALG00000001782;ENSGALG00000001995;ENSGALG00000002028;ENSGALG00000002057;ENSGALG00000002216;ENSGALG00000002223;ENSGALG00000002519;ENSGALG00000002583;ENSGALG00000002606;ENSGALG00000003339;ENSGALG00000003439;ENSGALG00000004066;ENSGALG00000004347;…
GO:0048232	male gamete generation	8	230	0.0262437	0.352318	ENSGALG00000008372;ENSGALG00000008631;ENSGALG00000009013;ENSGALG00000009095;ENSGALG00000009100;ENSGALG00000012444;ENSGALG00000013893;ENSGALG00000026780
GO:0055013	cardiac muscle cell development	3	42	0.0266795	0.352318	ENSGALG00000003339;ENSGALG00000013124;ENSGALG00000016797
GO:0001952	regulation of cell-matrix adhesion	4	74	0.0273123	0.352318	ENSGALG00000008827;ENSGALG00000009020;ENSGALG00000014687;ENSGALG00000027305
GO:0021533	cell differentiation in hindbrain	2	17	0.0276306	0.352318	ENSGALG00000007007;ENSGALG00000010397
GO:0032528	microvillus organization	2	17	0.0276306	0.352318	ENSGALG00000017153;ENSGALG00000021128
GO:0060292	long-term synaptic depression	2	17	0.0276306	0.352318	ENSGALG00000007495;ENSGALG00000010397
GO:0000226	microtubule cytoskeleton organization	12	417	0.0281801	0.352318	ENSGALG00000001475;ENSGALG00000007615;ENSGALG00000008386;ENSGALG00000008713;ENSGALG00000011278;ENSGALG00000011505;ENSGALG00000012627;ENSGALG00000021855;ENSGALG00000022206;ENSGALG00000026780;ENSGALG00000027305;ENSGALG00000027454
GO:0006446	regulation of translational initiation	3	43	0.0283634	0.352318	ENSGALG00000002057;ENSGALG00000012628;ENSGALG00000016799
GO:0098876	vesicle-mediated transport to the plasma membrane	4	75	0.0285145	0.352318	ENSGALG00000002606;ENSGALG00000007615;ENSGALG00000009003;ENSGALG00000014640
GO:0071560	cellular response to transforming growth factor beta stimulus	6	150	0.028678	0.352318	ENSGALG00000001229;ENSGALG00000006074;ENSGALG00000008827;ENSGALG00000012444;ENSGALG00000014688;ENSGALG00000027891
GO:0071310	cellular response to organic substance	31	1421	0.0290095	0.352318	ENSGALG00000001229;ENSGALG00000001252;ENSGALG00000001342;ENSGALG00000001782;ENSGALG00000001882;ENSGALG00000002141;ENSGALG00000002519;ENSGALG00000003339;ENSGALG00000004347;ENSGALG00000004448;ENSGALG00000006074;ENSGALG00000008713;ENSGALG00000008827;ENSGALG00000009013;ENSGALG00000009095;ENSGALG00000009100;ENSGALG00000009621;ENSGALG00000009680;ENSGALG00000010035;ENSGALG00000011278;ENSGALG00000012357;…
GO:0046660	female sex differentiation	4	76	0.0297478	0.352318	ENSGALG00000002223;ENSGALG00000008631;ENSGALG00000009095;ENSGALG00000009100
GO:0099072	regulation of postsynaptic membrane neurotransmitter receptor levels	3	44	0.0301024	0.352318	ENSGALG00000002606;ENSGALG00000007615;ENSGALG00000009003
GO:0042594	response to starvation	5	113	0.0305372	0.352318	ENSGALG00000003339;ENSGALG00000004557;ENSGALG00000008572;ENSGALG00000010741;ENSGALG00000017204
GO:0003365	establishment of cell polarity involved in ameboidal cell migration	1	2	0.0306012	0.352318	ENSGALG00000017208
GO:0006267	pre-replicative complex assembly involved in nuclear cell cycle DNA replication	1	2	0.0306012	0.352318	ENSGALG00000015800
GO:0009441	glycolate metabolic process	1	2	0.0306012	0.352318	ENSGALG00000008845
GO:0009992	cellular water homeostasis	1	2	0.0306012	0.352318	ENSGALG00000009100
GO:0010046	response to mycotoxin	1	2	0.0306012	0.352318	ENSGALG00000009621
GO:0010624	regulation of Schwann cell proliferation	1	2	0.0306012	0.352318	ENSGALG00000001229
GO:0016191	synaptic vesicle uncoating	1	2	0.0306012	0.352318	ENSGALG00000001121
GO:0016267	O-glycan processing, core 1	1	2	0.0306012	0.352318	ENSGALG00000008513
GO:0021569	rhombomere 3 development	1	2	0.0306012	0.352318	ENSGALG00000025774
GO:0031445	regulation of heterochromatin assembly	1	2	0.0306012	0.352318	ENSGALG00000001245
GO:0031453	positive regulation of heterochromatin assembly	1	2	0.0306012	0.352318	ENSGALG00000001245
GO:0031930	mitochondria-nucleus signaling pathway	1	2	0.0306012	0.352318	ENSGALG00000002519
GO:0031938	regulation of chromatin silencing at telomere	1	2	0.0306012	0.352318	ENSGALG00000001245
GO:0031990	mRNA export from nucleus in response to heat stress	1	2	0.0306012	0.352318	ENSGALG00000002057
GO:0032430	positive regulation of phospholipase A2 activity	1	2	0.0306012	0.352318	ENSGALG00000001782
GO:0032510	endosome to lysosome transport via multivesicular body sorting pathway	1	2	0.0306012	0.352318	ENSGALG00000001146
GO:0034402	recruitment of 3'-end processing factors to RNA polymerase II holoenzyme complex	1	2	0.0306012	0.352318	ENSGALG00000002057
GO:0036388	pre-replicative complex assembly	1	2	0.0306012	0.352318	ENSGALG00000015800
GO:0036493	positive regulation of translation in response to endoplasmic reticulum stress	1	2	0.0306012	0.352318	ENSGALG00000016799
GO:0042699	follicle-stimulating hormone signaling pathway	1	2	0.0306012	0.352318	ENSGALG00000009100
GO:0044111	development involved in symbiotic interaction	1	2	0.0306012	0.352318	ENSGALG00000004347
GO:0051490	negative regulation of filopodium assembly	1	2	0.0306012	0.352318	ENSGALG00000004034
GO:0051621	regulation of norepinephrine uptake	1	2	0.0306012	0.352318	ENSGALG00000009621
GO:0051866	general adaptation syndrome	1	2	0.0306012	0.352318	ENSGALG00000012538
GO:0061443	endocardial cushion cell differentiation	1	2	0.0306012	0.352318	ENSGALG00000009020
GO:0061740	protein targeting to lysosome involved in chaperone-mediated autophagy	1	2	0.0306012	0.352318	ENSGALG00000008572
GO:0071386	cellular response to corticosterone stimulus	1	2	0.0306012	0.352318	ENSGALG00000010035
GO:0071389	cellular response to mineralocorticoid stimulus	1	2	0.0306012	0.352318	ENSGALG00000010035
GO:0097359	UDP-glucosylation	1	2	0.0306012	0.352318	ENSGALG00000002141
GO:0106071	positive regulation of adenylate cyclase-activating G protein-coupled receptor signaling pathway	1	2	0.0306012	0.352318	ENSGALG00000015838
GO:1902299	pre-replicative complex assembly involved in cell cycle DNA replication	1	2	0.0306012	0.352318	ENSGALG00000015800
GO:1903527	positive regulation of membrane tubulation	1	2	0.0306012	0.352318	ENSGALG00000003439
GO:1903691	positive regulation of wound healing, spreading of epidermal cells	1	2	0.0306012	0.352318	ENSGALG00000003339
GO:1903898	negative regulation of PERK-mediated unfolded protein response	1	2	0.0306012	0.352318	ENSGALG00000016799
GO:1903912	negative regulation of endoplasmic reticulum stress-induced eIF2 alpha phosphorylation	1	2	0.0306012	0.352318	ENSGALG00000016799
GO:1904044	response to aldosterone	1	2	0.0306012	0.352318	ENSGALG00000010035
GO:1904045	cellular response to aldosterone	1	2	0.0306012	0.352318	ENSGALG00000010035
GO:1904425	negative regulation of GTP binding	1	2	0.0306012	0.352318	ENSGALG00000014758
GO:1905553	regulation of blood vessel branching	1	2	0.0306012	0.352318	ENSGALG00000001245
GO:1905555	positive regulation blood vessel branching	1	2	0.0306012	0.352318	ENSGALG00000001245
GO:1990441	negative regulation of transcription from RNA polymerase II promoter in response to endoplasmic reticulum stress	1	2	0.0306012	0.352318	ENSGALG00000016799
GO:1990619	histone H3-K9 deacetylation	1	2	0.0306012	0.352318	ENSGALG00000001245
GO:2000286	receptor internalization involved in canonical Wnt signaling pathway	1	2	0.0306012	0.352318	ENSGALG00000011272
GO:2000622	regulation of nuclear-transcribed mRNA catabolic process, nonsense-mediated decay	1	2	0.0306012	0.352318	ENSGALG00000010694
GO:2000623	negative regulation of nuclear-transcribed mRNA catabolic process, nonsense-mediated decay	1	2	0.0306012	0.352318	ENSGALG00000010694
GO:2001201	regulation of transforming growth factor-beta secretion	1	2	0.0306012	0.352318	ENSGALG00000008827
GO:0033238	regulation of cellular amine metabolic process	2	18	0.0307741	0.352318	ENSGALG00000009100;ENSGALG00000012538
GO:0035235	ionotropic glutamate receptor signaling pathway	2	18	0.0307741	0.352318	ENSGALG00000010397;ENSGALG00000011809
GO:0043949	regulation of cAMP-mediated signaling	2	18	0.0307741	0.352318	ENSGALG00000015838;ENSGALG00000024332
GO:0050849	negative regulation of calcium-mediated signaling	2	18	0.0307741	0.352318	ENSGALG00000003339;ENSGALG00000016797
GO:0060065	uterus development	2	18	0.0307741	0.352318	ENSGALG00000009095;ENSGALG00000009100
GO:0010498	proteasomal protein catabolic process	10	329	0.0314398	0.358621	ENSGALG00000001146;ENSGALG00000001782;ENSGALG00000002141;ENSGALG00000002506;ENSGALG00000004347;ENSGALG00000004611;ENSGALG00000004629;ENSGALG00000008559;ENSGALG00000015693;ENSGALG00000024332
GO:0071559	response to transforming growth factor beta	6	154	0.0320432	0.364169	ENSGALG00000001229;ENSGALG00000006074;ENSGALG00000008827;ENSGALG00000012444;ENSGALG00000014688;ENSGALG00000027891
GO:0044085	cellular component biogenesis	41	2004	0.0321786	0.364379	ENSGALG00000001126;ENSGALG00000001229;ENSGALG00000001245;ENSGALG00000001475;ENSGALG00000001936;ENSGALG00000002057;ENSGALG00000002519;ENSGALG00000002606;ENSGALG00000003339;ENSGALG00000003991;ENSGALG00000004034;ENSGALG00000004424;ENSGALG00000004557;ENSGALG00000007615;ENSGALG00000008517;ENSGALG00000008793;ENSGALG00000008810;ENSGALG00000009003;ENSGALG00000009013;ENSGALG00000010397;ENSGALG00000010741;…
GO:0048731	system development	54	2771	0.0324313	0.36591	ENSGALG00000000284;ENSGALG00000001171;ENSGALG00000001229;ENSGALG00000001245;ENSGALG00000001267;ENSGALG00000001276;ENSGALG00000001328;ENSGALG00000001475;ENSGALG00000001753;ENSGALG00000001782;ENSGALG00000001995;ENSGALG00000002028;ENSGALG00000002155;ENSGALG00000002223;ENSGALG00000002606;ENSGALG00000003339;ENSGALG00000004066;ENSGALG00000004347;ENSGALG00000004448;ENSGALG00000004472;ENSGALG00000004530;…
GO:0040017	positive regulation of locomotion	10	331	0.0325743	0.366196	ENSGALG00000001171;ENSGALG00000001267;ENSGALG00000001782;ENSGALG00000002583;ENSGALG00000003339;ENSGALG00000007615;ENSGALG00000014687;ENSGALG00000017153;ENSGALG00000017208;ENSGALG00000028341
GO:0032870	cellular response to hormone stimulus	11	380	0.0335611	0.37541	ENSGALG00000002519;ENSGALG00000004347;ENSGALG00000009013;ENSGALG00000009095;ENSGALG00000009100;ENSGALG00000009680;ENSGALG00000010035;ENSGALG00000011278;ENSGALG00000012538;ENSGALG00000017153;ENSGALG00000017204
GO:0008584	male gonad development	4	79	0.033635	0.37541	ENSGALG00000002223;ENSGALG00000009095;ENSGALG00000009100;ENSGALG00000012444
GO:0002455	humoral immune response mediated by circulating immunoglobulin	2	19	0.0340516	0.376016	ENSGALG00000010748;ENSGALG00000022137
GO:0021544	subpallium development	2	19	0.0340516	0.376016	ENSGALG00000009013;ENSGALG00000010694
GO:0021697	cerebellar cortex formation	2	19	0.0340516	0.376016	ENSGALG00000007007;ENSGALG00000010397
GO:0007275	multicellular organism development	57	2960	0.0342665	0.377053	ENSGALG00000000284;ENSGALG00000001171;ENSGALG00000001229;ENSGALG00000001245;ENSGALG00000001267;ENSGALG00000001276;ENSGALG00000001328;ENSGALG00000001475;ENSGALG00000001753;ENSGALG00000001782;ENSGALG00000001995;ENSGALG00000002028;ENSGALG00000002155;ENSGALG00000002223;ENSGALG00000002606;ENSGALG00000003339;ENSGALG00000004066;ENSGALG00000004347;ENSGALG00000004448;ENSGALG00000004472;ENSGALG00000004530;…
GO:0046546	development of primary male sexual characteristics	4	80	0.0349935	0.383697	ENSGALG00000002223;ENSGALG00000009095;ENSGALG00000009100;ENSGALG00000012444
GO:0006900	vesicle budding from membrane	3	47	0.0356492	0.388152	ENSGALG00000004424;ENSGALG00000008793;ENSGALG00000014640
GO:0030168	platelet activation	3	47	0.0356492	0.388152	ENSGALG00000002583;ENSGALG00000008513;ENSGALG00000008631
GO:0010975	regulation of neuron projection development	9	290	0.0358934	0.389449	ENSGALG00000001171;ENSGALG00000001267;ENSGALG00000001782;ENSGALG00000002028;ENSGALG00000004347;ENSGALG00000007007;ENSGALG00000007615;ENSGALG00000009003;ENSGALG00000010397
GO:0006413	translational initiation	4	81	0.0363835	0.393397	ENSGALG00000002057;ENSGALG00000008517;ENSGALG00000012628;ENSGALG00000016799
GO:1902745	positive regulation of lamellipodium organization	2	20	0.0374583	0.397323	ENSGALG00000003339;ENSGALG00000021128
GO:0072657	protein localization to membrane	10	340	0.0380376	0.397323	ENSGALG00000002606;ENSGALG00000006490;ENSGALG00000007615;ENSGALG00000009003;ENSGALG00000009621;ENSGALG00000014640;ENSGALG00000015838;ENSGALG00000017153;ENSGALG00000021683;ENSGALG00000027305
GO:0008361	regulation of cell size	5	120	0.0380941	0.397323	ENSGALG00000001171;ENSGALG00000003339;ENSGALG00000007615;ENSGALG00000009100;ENSGALG00000017153
GO:0050890	cognition	6	161	0.0385316	0.397323	ENSGALG00000008815;ENSGALG00000008947;ENSGALG00000009003;ENSGALG00000010688;ENSGALG00000011809;ENSGALG00000026747
GO:0009725	response to hormone	12	438	0.0388504	0.397323	ENSGALG00000002519;ENSGALG00000003339;ENSGALG00000004347;ENSGALG00000009013;ENSGALG00000009095;ENSGALG00000009100;ENSGALG00000009680;ENSGALG00000010035;ENSGALG00000011278;ENSGALG00000012538;ENSGALG00000017153;ENSGALG00000017204
GO:0071417	cellular response to organonitrogen compound	9	295	0.0393376	0.397323	ENSGALG00000001342;ENSGALG00000002519;ENSGALG00000003339;ENSGALG00000009621;ENSGALG00000010035;ENSGALG00000011278;ENSGALG00000012538;ENSGALG00000017204;ENSGALG00000026507
GO:0006367	transcription initiation from RNA polymerase II promoter	3	49	0.039619	0.397323	ENSGALG00000002057;ENSGALG00000011814;ENSGALG00000026747
GO:0060291	long-term synaptic potentiation	3	49	0.039619	0.397323	ENSGALG00000007495;ENSGALG00000009003;ENSGALG00000011809
GO:1901992	positive regulation of mitotic cell cycle phase transition	3	49	0.039619	0.397323	ENSGALG00000007615;ENSGALG00000008559;ENSGALG00000017153
GO:0019932	second-messenger-mediated signaling	8	250	0.0400108	0.397323	ENSGALG00000003339;ENSGALG00000009095;ENSGALG00000009100;ENSGALG00000011809;ENSGALG00000012357;ENSGALG00000015838;ENSGALG00000016797;ENSGALG00000024332
GO:0031346	positive regulation of cell projection organization	7	206	0.0405265	0.397323	ENSGALG00000001267;ENSGALG00000001782;ENSGALG00000002028;ENSGALG00000003339;ENSGALG00000007615;ENSGALG00000013893;ENSGALG00000021128
GO:0032212	positive regulation of telomere maintenance via telomerase	2	21	0.0409895	0.397323	ENSGALG00000002216;ENSGALG00000008812
GO:0051973	positive regulation of telomerase activity	2	21	0.0409895	0.397323	ENSGALG00000002216;ENSGALG00000008812
GO:0007179	transforming growth factor beta receptor signaling pathway	5	123	0.0416536	0.397323	ENSGALG00000001229;ENSGALG00000008827;ENSGALG00000012444;ENSGALG00000014688;ENSGALG00000027891
GO:0006813	potassium ion transport	6	165	0.0425898	0.397323	ENSGALG00000001342;ENSGALG00000002539;ENSGALG00000004347;ENSGALG00000006469;ENSGALG00000008593;ENSGALG00000009003
GO:0007548	sex differentiation	6	165	0.0425898	0.397323	ENSGALG00000002223;ENSGALG00000008631;ENSGALG00000008852;ENSGALG00000009095;ENSGALG00000009100;ENSGALG00000012444
GO:0009991	response to extracellular stimulus	7	209	0.0432489	0.397323	ENSGALG00000003339;ENSGALG00000004557;ENSGALG00000008572;ENSGALG00000009013;ENSGALG00000010741;ENSGALG00000012538;ENSGALG00000017204
GO:0030335	positive regulation of cell migration	9	301	0.0437599	0.397323	ENSGALG00000001171;ENSGALG00000001782;ENSGALG00000002583;ENSGALG00000003339;ENSGALG00000007615;ENSGALG00000014687;ENSGALG00000017153;ENSGALG00000017208;ENSGALG00000028341
GO:0031669	cellular response to nutrient levels	5	125	0.0441348	0.397323	ENSGALG00000003339;ENSGALG00000004557;ENSGALG00000008572;ENSGALG00000010741;ENSGALG00000017204
GO:1902115	regulation of organelle assembly	5	125	0.0441348	0.397323	ENSGALG00000010397;ENSGALG00000011278;ENSGALG00000013893;ENSGALG00000017153;ENSGALG00000021128
GO:0065003	protein-containing complex assembly	24	1081	0.0441657	0.397323	ENSGALG00000001126;ENSGALG00000001229;ENSGALG00000001475;ENSGALG00000002057;ENSGALG00000002519;ENSGALG00000003339;ENSGALG00000003991;ENSGALG00000004034;ENSGALG00000004424;ENSGALG00000008517;ENSGALG00000008793;ENSGALG00000009003;ENSGALG00000009013;ENSGALG00000011814;ENSGALG00000013124;ENSGALG00000014652;ENSGALG00000014758;ENSGALG00000015800;ENSGALG00000016799;ENSGALG00000021128;ENSGALG00000021855;…
GO:0032350	regulation of hormone metabolic process	2	22	0.0446406	0.397323	ENSGALG00000009095;ENSGALG00000009100
GO:0033043	regulation of organelle organization	19	812	0.0453501	0.397323	ENSGALG00000001245;ENSGALG00000001475;ENSGALG00000002216;ENSGALG00000003339;ENSGALG00000004034;ENSGALG00000008812;ENSGALG00000009013;ENSGALG00000009100;ENSGALG00000010397;ENSGALG00000011278;ENSGALG00000011814;ENSGALG00000012627;ENSGALG00000013124;ENSGALG00000013893;ENSGALG00000014687;ENSGALG00000014758;ENSGALG00000016799;ENSGALG00000017153;ENSGALG00000021128
GO:0002188	translation reinitiation	1	3	0.0455506	0.397323	ENSGALG00000008517
GO:0006420	arginyl-tRNA aminoacylation	1	3	0.0455506	0.397323	ENSGALG00000015806
GO:0006552	leucine catabolic process	1	3	0.0455506	0.397323	ENSGALG00000002529
GO:0006864	pyrimidine nucleotide transport	1	3	0.0455506	0.397323	ENSGALG00000002519
GO:0010796	regulation of multivesicular body size	1	3	0.0455506	0.397323	ENSGALG00000007615
GO:0010847	regulation of chromatin assembly	1	3	0.0455506	0.397323	ENSGALG00000001245
GO:0014010	Schwann cell proliferation	1	3	0.0455506	0.397323	ENSGALG00000001229
GO:0021538	epithalamus development	1	3	0.0455506	0.397323	ENSGALG00000012538
GO:0021986	habenula development	1	3	0.0455506	0.397323	ENSGALG00000012538
GO:0031509	telomeric heterochromatin assembly	1	3	0.0455506	0.397323	ENSGALG00000001245
GO:0032056	positive regulation of translation in response to stress	1	3	0.0455506	0.397323	ENSGALG00000016799
GO:0033031	positive regulation of neutrophil apoptotic process	1	3	0.0455506	0.397323	ENSGALG00000002583
GO:0033634	positive regulation of cell-cell adhesion mediated by integrin	1	3	0.0455506	0.397323	ENSGALG00000027305
GO:0035092	sperm chromatin condensation	1	3	0.0455506	0.397323	ENSGALG00000009100
GO:0035093	spermatogenesis, exchange of chromosomal proteins	1	3	0.0455506	0.397323	ENSGALG00000009100
GO:0036258	multivesicular body assembly	1	3	0.0455506	0.397323	ENSGALG00000007615
GO:0038108	negative regulation of appetite by leptin-mediated signaling pathway	1	3	0.0455506	0.397323	ENSGALG00000009013
GO:0038146	chemokine (C-X-C motif) ligand 12 signaling pathway	1	3	0.0455506	0.397323	ENSGALG00000012357
GO:0042373	vitamin K metabolic process	1	3	0.0455506	0.397323	ENSGALG00000003358
GO:0042636	negative regulation of hair cycle	1	3	0.0455506	0.397323	ENSGALG00000008827
GO:0042640	anagen	1	3	0.0455506	0.397323	ENSGALG00000008827
GO:0043084	penile erection	1	3	0.0455506	0.397323	ENSGALG00000012444
GO:0045799	positive regulation of chromatin assembly or disassembly	1	3	0.0455506	0.397323	ENSGALG00000001245
GO:0046836	glycolipid transport	1	3	0.0455506	0.397323	ENSGALG00000001945
GO:0051620	norepinephrine uptake	1	3	0.0455506	0.397323	ENSGALG00000009621
GO:0051799	negative regulation of hair follicle development	1	3	0.0455506	0.397323	ENSGALG00000008827
GO:0051884	regulation of timing of anagen	1	3	0.0455506	0.397323	ENSGALG00000008827
GO:0060253	negative regulation of glial cell proliferation	1	3	0.0455506	0.397323	ENSGALG00000001229
GO:0061739	protein lipidation involved in autophagosome assembly	1	3	0.0455506	0.397323	ENSGALG00000004557
GO:0070305	response to cGMP	1	3	0.0455506	0.397323	ENSGALG00000001342
GO:0070494	regulation of thrombin-activated receptor signaling pathway	1	3	0.0455506	0.397323	ENSGALG00000001475
GO:0070495	negative regulation of thrombin-activated receptor signaling pathway	1	3	0.0455506	0.397323	ENSGALG00000001475
GO:0071211	protein targeting to vacuole involved in autophagy	1	3	0.0455506	0.397323	ENSGALG00000008572
GO:0071321	cellular response to cGMP	1	3	0.0455506	0.397323	ENSGALG00000001342
GO:0072318	clathrin coat disassembly	1	3	0.0455506	0.397323	ENSGALG00000001121
GO:0072319	vesicle uncoating	1	3	0.0455506	0.397323	ENSGALG00000001121
GO:0098974	postsynaptic actin cytoskeleton organization	1	3	0.0455506	0.397323	ENSGALG00000009621
GO:0106072	negative regulation of adenylate cyclase-activating G protein-coupled receptor signaling pathway	1	3	0.0455506	0.397323	ENSGALG00000015838
GO:1900045	negative regulation of protein K63-linked ubiquitination	1	3	0.0455506	0.397323	ENSGALG00000001782
GO:1902915	negative regulation of protein polyubiquitination	1	3	0.0455506	0.397323	ENSGALG00000001782
GO:1903423	positive regulation of synaptic vesicle recycling	1	3	0.0455506	0.397323	ENSGALG00000001782
GO:1905098	negative regulation of guanyl-nucleotide exchange factor activity	1	3	0.0455506	0.397323	ENSGALG00000001475
GO:1990314	cellular response to insulin-like growth factor stimulus	1	3	0.0455506	0.397323	ENSGALG00000002519
GO:1990519	pyrimidine nucleotide import into mitochondrion	1	3	0.0455506	0.397323	ENSGALG00000002519
GO:2000739	regulation of mesenchymal stem cell differentiation	1	3	0.0455506	0.397323	ENSGALG00000006074
GO:2000741	positive regulation of mesenchymal stem cell differentiation	1	3	0.0455506	0.397323	ENSGALG00000006074
GO:0032204	regulation of telomere maintenance	3	52	0.045975	0.399906	ENSGALG00000001245;ENSGALG00000002216;ENSGALG00000008812
GO:0071824	protein-DNA complex subunit organization	5	127	0.046703	0.404813	ENSGALG00000001126;ENSGALG00000009100;ENSGALG00000011814;ENSGALG00000015800;ENSGALG00000027454
GO:0030307	positive regulation of cell growth	4	88	0.0469968	0.404813	ENSGALG00000001782;ENSGALG00000002519;ENSGALG00000007615;ENSGALG00000027068
GO:0050806	positive regulation of synaptic transmission	4	88	0.0469968	0.404813	ENSGALG00000002606;ENSGALG00000007495;ENSGALG00000009003;ENSGALG00000011809
GO:1901652	response to peptide	7	213	0.0470592	0.404813	ENSGALG00000002519;ENSGALG00000003339;ENSGALG00000009020;ENSGALG00000010035;ENSGALG00000011278;ENSGALG00000012538;ENSGALG00000017204
GO:0060322	head development	12	453	0.0480396	0.407404	ENSGALG00000001267;ENSGALG00000004066;ENSGALG00000007007;ENSGALG00000008631;ENSGALG00000009013;ENSGALG00000010035;ENSGALG00000010397;ENSGALG00000010694;ENSGALG00000012357;ENSGALG00000012538;ENSGALG00000016907;ENSGALG00000025774
GO:0031103	axon regeneration	2	23	0.0484071	0.407404	ENSGALG00000001267;ENSGALG00000027891
GO:0031935	regulation of chromatin silencing	2	23	0.0484071	0.407404	ENSGALG00000001245;ENSGALG00000011814
GO:0034260	negative regulation of GTPase activity	2	23	0.0484071	0.407404	ENSGALG00000009013;ENSGALG00000017153
GO:0090114	COPII-coated vesicle budding	2	23	0.0484071	0.407404	ENSGALG00000004424;ENSGALG00000008793
GO:0097352	autophagosome maturation	2	23	0.0484071	0.407404	ENSGALG00000008572;ENSGALG00000010741
GO:1904358	positive regulation of telomere maintenance via telomere lengthening	2	23	0.0484071	0.407404	ENSGALG00000002216;ENSGALG00000008812
GO:1905332	positive regulation of morphogenesis of an epithelium	2	23	0.0484071	0.407404	ENSGALG00000001245;ENSGALG00000003339
GO:0031333	negative regulation of protein complex assembly	4	89	0.0486392	0.408255	ENSGALG00000001475;ENSGALG00000004034;ENSGALG00000009013;ENSGALG00000013124
GO:0007417	central nervous system development	14	558	0.0501321	0.419525	ENSGALG00000003339;ENSGALG00000004066;ENSGALG00000006074;ENSGALG00000007007;ENSGALG00000008631;ENSGALG00000009013;ENSGALG00000010035;ENSGALG00000010397;ENSGALG00000010688;ENSGALG00000010694;ENSGALG00000012357;ENSGALG00000012538;ENSGALG00000016907;ENSGALG00000025774
GO:0009798	axis specification	3	54	0.0504753	0.419525	ENSGALG00000012444;ENSGALG00000013893;ENSGALG00000015845
GO:0002460	adaptive immune response based on somatic recombination of immune receptors built from immunoglobulin superfamily domains	5	130	0.0507191	0.419525	ENSGALG00000002246;ENSGALG00000003339;ENSGALG00000009020;ENSGALG00000010748;ENSGALG00000022137
GO:1901698	response to nitrogen compound	13	508	0.05094	0.419525	ENSGALG00000001146;ENSGALG00000001342;ENSGALG00000002141;ENSGALG00000002519;ENSGALG00000003339;ENSGALG00000009020;ENSGALG00000009621;ENSGALG00000010035;ENSGALG00000011278;ENSGALG00000012538;ENSGALG00000015693;ENSGALG00000017204;ENSGALG00000026507
GO:0031589	cell-substrate adhesion	7	217	0.0510784	0.419525	ENSGALG00000008631;ENSGALG00000008827;ENSGALG00000009020;ENSGALG00000014687;ENSGALG00000014688;ENSGALG00000027305;ENSGALG00000028341
GO:0006397	mRNA processing	8	264	0.0520989	0.419525	ENSGALG00000002043;ENSGALG00000002057;ENSGALG00000008372;ENSGALG00000012628;ENSGALG00000014652;ENSGALG00000014656;ENSGALG00000017207;ENSGALG00000028205
GO:0021696	cerebellar cortex morphogenesis	2	24	0.0522846	0.419525	ENSGALG00000007007;ENSGALG00000010397
GO:0001558	regulation of cell growth	7	219	0.0531671	0.419525	ENSGALG00000001171;ENSGALG00000001782;ENSGALG00000002519;ENSGALG00000002606;ENSGALG00000003339;ENSGALG00000007615;ENSGALG00000027068
GO:0051962	positive regulation of nervous system development	9	313	0.0535815	0.419525	ENSGALG00000001267;ENSGALG00000001782;ENSGALG00000002028;ENSGALG00000002606;ENSGALG00000003339;ENSGALG00000004448;ENSGALG00000004530;ENSGALG00000007615;ENSGALG00000010397
GO:0043434	response to peptide hormone	6	175	0.0538786	0.419525	ENSGALG00000002519;ENSGALG00000003339;ENSGALG00000010035;ENSGALG00000011278;ENSGALG00000012538;ENSGALG00000017204
GO:0007613	memory	3	56	0.0551815	0.419525	ENSGALG00000008815;ENSGALG00000008947;ENSGALG00000011809
GO:0051179	localization	74	4092	0.0553482	0.419525	ENSGALG00000001121;ENSGALG00000001146;ENSGALG00000001171;ENSGALG00000001223;ENSGALG00000001245;ENSGALG00000001267;ENSGALG00000001276;ENSGALG00000001317;ENSGALG00000001342;ENSGALG00000001475;ENSGALG00000001782;ENSGALG00000001872;ENSGALG00000001945;ENSGALG00000002057;ENSGALG00000002246;ENSGALG00000002519;ENSGALG00000002539;ENSGALG00000002583;ENSGALG00000002606;ENSGALG00000003339;ENSGALG00000003439;…
GO:0006471	protein ADP-ribosylation	2	25	0.0562688	0.419525	ENSGALG00000001245;ENSGALG00000011278
GO:0045022	early endosome to late endosome transport	2	25	0.0562688	0.419525	ENSGALG00000011272;ENSGALG00000017153
GO:2000026	regulation of multicellular organismal development	26	1222	0.0566693	0.419525	ENSGALG00000001171;ENSGALG00000001229;ENSGALG00000001245;ENSGALG00000001267;ENSGALG00000001753;ENSGALG00000001782;ENSGALG00000001995;ENSGALG00000002028;ENSGALG00000002606;ENSGALG00000003339;ENSGALG00000004347;ENSGALG00000004448;ENSGALG00000004530;ENSGALG00000006074;ENSGALG00000007007;ENSGALG00000007615;ENSGALG00000008615;ENSGALG00000008827;ENSGALG00000009003;ENSGALG00000009020;ENSGALG00000009100;…
GO:0060968	regulation of gene silencing	3	57	0.0576106	0.419525	ENSGALG00000001245;ENSGALG00000008864;ENSGALG00000011814
GO:1901989	positive regulation of cell cycle phase transition	3	57	0.0576106	0.419525	ENSGALG00000007615;ENSGALG00000008559;ENSGALG00000017153
GO:0032984	protein-containing complex disassembly	5	135	0.0578502	0.419525	ENSGALG00000001121;ENSGALG00000001475;ENSGALG00000004034;ENSGALG00000008572;ENSGALG00000010741
GO:0099504	synaptic vesicle cycle	5	135	0.0578502	0.419525	ENSGALG00000001121;ENSGALG00000001782;ENSGALG00000009003;ENSGALG00000009621;ENSGALG00000011272
GO:0042391	regulation of membrane potential	8	270	0.0579307	0.419525	ENSGALG00000001342;ENSGALG00000002519;ENSGALG00000004347;ENSGALG00000006490;ENSGALG00000010397;ENSGALG00000011809;ENSGALG00000014695;ENSGALG00000020143
GO:0007420	brain development	11	417	0.0583159	0.419525	ENSGALG00000004066;ENSGALG00000007007;ENSGALG00000008631;ENSGALG00000009013;ENSGALG00000010035;ENSGALG00000010397;ENSGALG00000010694;ENSGALG00000012357;ENSGALG00000012538;ENSGALG00000016907;ENSGALG00000025774
GO:0022411	cellular component disassembly	7	224	0.0586212	0.419525	ENSGALG00000001121;ENSGALG00000001475;ENSGALG00000004034;ENSGALG00000004557;ENSGALG00000008572;ENSGALG00000010741;ENSGALG00000021128
GO:0000209	protein polyubiquitination	5	136	0.0593421	0.419525	ENSGALG00000001782;ENSGALG00000004347;ENSGALG00000004629;ENSGALG00000015415;ENSGALG00000024332
GO:0001561	fatty acid alpha-oxidation	1	4	0.0602706	0.419525	ENSGALG00000008845
GO:0006011	UDP-glucose metabolic process	1	4	0.0602706	0.419525	ENSGALG00000002141
GO:0006551	leucine metabolic process	1	4	0.0602706	0.419525	ENSGALG00000002529
GO:0006621	protein retention in ER lumen	1	4	0.0602706	0.419525	ENSGALG00000021683
GO:0007320	insemination	1	4	0.0602706	0.419525	ENSGALG00000012444
GO:0008291	acetylcholine metabolic process	1	4	0.0602706	0.419525	ENSGALG00000009100
GO:0010835	regulation of protein ADP-ribosylation	1	4	0.0602706	0.419525	ENSGALG00000011278
GO:0014049	positive regulation of glutamate secretion	1	4	0.0602706	0.419525	ENSGALG00000011809
GO:0015874	norepinephrine transport	1	4	0.0602706	0.419525	ENSGALG00000009621
GO:0018076	N-terminal peptidyl-lysine acetylation	1	4	0.0602706	0.419525	ENSGALG00000011278
GO:0030035	microspike assembly	1	4	0.0602706	0.419525	ENSGALG00000021128
GO:0032534	regulation of microvillus assembly	1	4	0.0602706	0.419525	ENSGALG00000021128
GO:0032927	positive regulation of activin receptor signaling pathway	1	4	0.0602706	0.419525	ENSGALG00000012444
GO:0032962	positive regulation of inositol trisphosphate biosynthetic process	1	4	0.0602706	0.419525	ENSGALG00000009095
GO:0033625	positive regulation of integrin activation	1	4	0.0602706	0.419525	ENSGALG00000027305
GO:0035948	positive regulation of gluconeogenesis by positive regulation of transcription from RNA polymerase II promoter	1	4	0.0602706	0.419525	ENSGALG00000011278
GO:0036257	multivesicular body organization	1	4	0.0602706	0.419525	ENSGALG00000007615
GO:0036491	regulation of translation initiation in response to endoplasmic reticulum stress	1	4	0.0602706	0.419525	ENSGALG00000016799
GO:0036492	eiF2alpha phosphorylation in response to endoplasmic reticulum stress	1	4	0.0602706	0.419525	ENSGALG00000016799
GO:0038044	transforming growth factor-beta secretion	1	4	0.0602706	0.419525	ENSGALG00000008827
GO:0046168	glycerol-3-phosphate catabolic process	1	4	0.0602706	0.419525	ENSGALG00000012543
GO:0046726	positive regulation by virus of viral protein levels in host cell	1	4	0.0602706	0.419525	ENSGALG00000007481
GO:0051385	response to mineralocorticoid	1	4	0.0602706	0.419525	ENSGALG00000010035
GO:0051412	response to corticosterone	1	4	0.0602706	0.419525	ENSGALG00000010035
GO:0061073	ciliary body morphogenesis	1	4	0.0602706	0.419525	ENSGALG00000009020
GO:0061088	regulation of sequestering of zinc ion	1	4	0.0602706	0.419525	ENSGALG00000010375
GO:0061314	Notch signaling involved in heart development	1	4	0.0602706	0.419525	ENSGALG00000009020
GO:0071962	mitotic sister chromatid cohesion, centromeric	1	4	0.0602706	0.419525	ENSGALG00000011281
GO:0090666	scaRNA localization to Cajal body	1	4	0.0602706	0.419525	ENSGALG00000008812
GO:0098881	exocytic insertion of neurotransmitter receptor to plasma membrane	1	4	0.0602706	0.419525	ENSGALG00000009003
GO:0098967	exocytic insertion of neurotransmitter receptor to postsynaptic membrane	1	4	0.0602706	0.419525	ENSGALG00000009003
GO:0106070	regulation of adenylate cyclase-activating G protein-coupled receptor signaling pathway	1	4	0.0602706	0.419525	ENSGALG00000015838
GO:1900454	positive regulation of long-term synaptic depression	1	4	0.0602706	0.419525	ENSGALG00000010397
GO:1900619	acetate ester metabolic process	1	4	0.0602706	0.419525	ENSGALG00000009100
GO:1902237	positive regulation of endoplasmic reticulum stress-induced intrinsic apoptotic signaling pathway	1	4	0.0602706	0.419525	ENSGALG00000016799
GO:1903525	regulation of membrane tubulation	1	4	0.0602706	0.419525	ENSGALG00000003439
GO:1904874	positive regulation of telomerase RNA localization to Cajal body	1	4	0.0602706	0.419525	ENSGALG00000008812
GO:1904970	brush border assembly	1	4	0.0602706	0.419525	ENSGALG00000001936
GO:2001046	positive regulation of integrin-mediated signaling pathway	1	4	0.0602706	0.419525	ENSGALG00000001995
GO:2001268	negative regulation of cysteine-type endopeptidase activity involved in apoptotic signaling pathway	1	4	0.0602706	0.419525	ENSGALG00000001765
GO:0001539	cilium or flagellum-dependent cell motility	2	26	0.0603555	0.419525	ENSGALG00000009013;ENSGALG00000021855
GO:0006270	DNA replication initiation	2	26	0.0603555	0.419525	ENSGALG00000012448;ENSGALG00000015800
GO:0007031	peroxisome organization	2	26	0.0603555	0.419525	ENSGALG00000001223;ENSGALG00000004424
GO:0015012	heparan sulfate proteoglycan biosynthetic process	2	26	0.0603555	0.419525	ENSGALG00000002155;ENSGALG00000006989
GO:0022602	ovulation cycle process	2	26	0.0603555	0.419525	ENSGALG00000009095;ENSGALG00000009100
GO:0032924	activin receptor signaling pathway	2	26	0.0603555	0.419525	ENSGALG00000001229;ENSGALG00000012444
GO:0035329	hippo signaling	2	26	0.0603555	0.419525	ENSGALG00000011505;ENSGALG00000017208
GO:0060285	cilium-dependent cell motility	2	26	0.0603555	0.419525	ENSGALG00000009013;ENSGALG00000021855
GO:0070884	regulation of calcineurin-NFAT signaling cascade	2	26	0.0603555	0.419525	ENSGALG00000003339;ENSGALG00000016797
GO:0071320	cellular response to cAMP	2	26	0.0603555	0.419525	ENSGALG00000001342;ENSGALG00000026507
GO:0098927	vesicle-mediated transport between endosomal compartments	2	26	0.0603555	0.419525	ENSGALG00000011272;ENSGALG00000017153
GO:0106056	regulation of calcineurin-mediated signaling	2	26	0.0603555	0.419525	ENSGALG00000003339;ENSGALG00000016797
GO:1900087	positive regulation of G1/S transition of mitotic cell cycle	2	26	0.0603555	0.419525	ENSGALG00000008559;ENSGALG00000017153
GO:1903573	negative regulation of response to endoplasmic reticulum stress	2	26	0.0603555	0.419525	ENSGALG00000015693;ENSGALG00000016799
GO:0007276	gamete generation	9	321	0.0608738	0.422185	ENSGALG00000003339;ENSGALG00000008372;ENSGALG00000008631;ENSGALG00000009013;ENSGALG00000009095;ENSGALG00000009100;ENSGALG00000012444;ENSGALG00000013893;ENSGALG00000026780
GO:0097435	supramolecular fiber organization	12	472	0.0616987	0.426955	ENSGALG00000001475;ENSGALG00000003339;ENSGALG00000004034;ENSGALG00000007615;ENSGALG00000009013;ENSGALG00000013124;ENSGALG00000014687;ENSGALG00000014688;ENSGALG00000014758;ENSGALG00000016799;ENSGALG00000017153;ENSGALG00000021128
GO:0016049	cell growth	8	274	0.0620403	0.428367	ENSGALG00000001171;ENSGALG00000001782;ENSGALG00000002519;ENSGALG00000002606;ENSGALG00000003339;ENSGALG00000007615;ENSGALG00000008947;ENSGALG00000027068
GO:0051130	positive regulation of cellular component organization	17	737	0.062942	0.433631	ENSGALG00000001245;ENSGALG00000001267;ENSGALG00000001782;ENSGALG00000002028;ENSGALG00000002216;ENSGALG00000002606;ENSGALG00000003339;ENSGALG00000003439;ENSGALG00000007615;ENSGALG00000008812;ENSGALG00000010397;ENSGALG00000011814;ENSGALG00000013893;ENSGALG00000014687;ENSGALG00000016799;ENSGALG00000021128;ENSGALG00000027305
GO:0071407	cellular response to organic cyclic compound	8	275	0.0630956	0.433641	ENSGALG00000001342;ENSGALG00000004347;ENSGALG00000009100;ENSGALG00000009621;ENSGALG00000009680;ENSGALG00000010035;ENSGALG00000012538;ENSGALG00000026507
GO:0009057	macromolecule catabolic process	19	846	0.0632219	0.433641	ENSGALG00000001146;ENSGALG00000001782;ENSGALG00000002057;ENSGALG00000002141;ENSGALG00000002506;ENSGALG00000003991;ENSGALG00000004347;ENSGALG00000004611;ENSGALG00000004629;ENSGALG00000008372;ENSGALG00000008559;ENSGALG00000008572;ENSGALG00000008864;ENSGALG00000010694;ENSGALG00000014670;ENSGALG00000015415;ENSGALG00000015693;ENSGALG00000017153;ENSGALG00000024332
GO:0071383	cellular response to steroid hormone stimulus	5	139	0.0639489	0.435173	ENSGALG00000004347;ENSGALG00000009100;ENSGALG00000009680;ENSGALG00000010035;ENSGALG00000012538
GO:0099003	vesicle-mediated transport in synapse	5	139	0.0639489	0.435173	ENSGALG00000001121;ENSGALG00000002606;ENSGALG00000009003;ENSGALG00000009621;ENSGALG00000011272
GO:0021587	cerebellum morphogenesis	2	27	0.0645408	0.435173	ENSGALG00000007007;ENSGALG00000010397
GO:0032648	regulation of interferon-beta production	2	27	0.0645408	0.435173	ENSGALG00000004629;ENSGALG00000008749
GO:0045744	negative regulation of G protein-coupled receptor signaling pathway	2	27	0.0645408	0.435173	ENSGALG00000001475;ENSGALG00000015838
GO:1901699	cellular response to nitrogen compound	9	325	0.0647479	0.435173	ENSGALG00000001342;ENSGALG00000002519;ENSGALG00000003339;ENSGALG00000009621;ENSGALG00000010035;ENSGALG00000011278;ENSGALG00000012538;ENSGALG00000017204;ENSGALG00000026507
GO:0046661	male sex differentiation	4	98	0.0648258	0.435173	ENSGALG00000002223;ENSGALG00000009095;ENSGALG00000009100;ENSGALG00000012444
GO:0048856	anatomical structure development	61	3320	0.0650786	0.435173	ENSGALG00000000284;ENSGALG00000001171;ENSGALG00000001229;ENSGALG00000001245;ENSGALG00000001267;ENSGALG00000001276;ENSGALG00000001328;ENSGALG00000001475;ENSGALG00000001753;ENSGALG00000001782;ENSGALG00000001995;ENSGALG00000002028;ENSGALG00000002155;ENSGALG00000002223;ENSGALG00000002606;ENSGALG00000003339;ENSGALG00000004034;ENSGALG00000004066;ENSGALG00000004347;ENSGALG00000004448;ENSGALG00000004472;…
GO:0044257	cellular protein catabolic process	13	530	0.0666184	0.435173	ENSGALG00000001146;ENSGALG00000001782;ENSGALG00000002141;ENSGALG00000002506;ENSGALG00000004347;ENSGALG00000004611;ENSGALG00000004629;ENSGALG00000008559;ENSGALG00000008572;ENSGALG00000015415;ENSGALG00000015693;ENSGALG00000017153;ENSGALG00000024332
GO:0061024	membrane organization	11	427	0.0666686	0.435173	ENSGALG00000001945;ENSGALG00000002606;ENSGALG00000003439;ENSGALG00000004424;ENSGALG00000007615;ENSGALG00000008793;ENSGALG00000009003;ENSGALG00000014640;ENSGALG00000015415;ENSGALG00000016795;ENSGALG00000021683
GO:0030010	establishment of cell polarity	4	99	0.0667786	0.435173	ENSGALG00000008827;ENSGALG00000011505;ENSGALG00000017208;ENSGALG00000021128
GO:0030902	hindbrain development	4	99	0.0667786	0.435173	ENSGALG00000007007;ENSGALG00000010397;ENSGALG00000016907;ENSGALG00000025774
GO:0051100	negative regulation of binding	4	99	0.0667786	0.435173	ENSGALG00000001475;ENSGALG00000009621;ENSGALG00000012628;ENSGALG00000014758
GO:0007611	learning or memory	5	141	0.0671291	0.435173	ENSGALG00000008815;ENSGALG00000008947;ENSGALG00000009003;ENSGALG00000010688;ENSGALG00000011809
GO:0007200	phospholipase C-activating G protein-coupled receptor signaling pathway	3	61	0.0678207	0.435173	ENSGALG00000009095;ENSGALG00000009100;ENSGALG00000027146
GO:0008585	female gonad development	3	61	0.0678207	0.435173	ENSGALG00000002223;ENSGALG00000009095;ENSGALG00000009100
GO:0021549	cerebellum development	3	61	0.0678207	0.435173	ENSGALG00000007007;ENSGALG00000010397;ENSGALG00000016907
GO:0006623	protein targeting to vacuole	2	28	0.0688205	0.435173	ENSGALG00000004347;ENSGALG00000008572
GO:0010676	positive regulation of cellular carbohydrate metabolic process	2	28	0.0688205	0.435173	ENSGALG00000009095;ENSGALG00000011278
GO:0031102	neuron projection regeneration	2	28	0.0688205	0.435173	ENSGALG00000001267;ENSGALG00000027891
GO:0032608	interferon-beta production	2	28	0.0688205	0.435173	ENSGALG00000004629;ENSGALG00000008749
GO:0034113	heterotypic cell-cell adhesion	2	28	0.0688205	0.435173	ENSGALG00000027305;ENSGALG00000028341
GO:0051972	regulation of telomerase activity	2	28	0.0688205	0.435173	ENSGALG00000002216;ENSGALG00000008812
GO:0120034	positive regulation of plasma membrane bounded cell projection assembly	3	62	0.0704937	0.435173	ENSGALG00000003339;ENSGALG00000013893;ENSGALG00000021128
GO:0007034	vacuolar transport	4	101	0.0707752	0.435173	ENSGALG00000001146;ENSGALG00000004347;ENSGALG00000008572;ENSGALG00000016795
GO:0048706	embryonic skeletal system development	4	102	0.0728186	0.435173	ENSGALG00000000284;ENSGALG00000001276;ENSGALG00000012444;ENSGALG00000025774
GO:0042592	homeostatic process	24	1141	0.0728262	0.435173	ENSGALG00000001245;ENSGALG00000001475;ENSGALG00000001782;ENSGALG00000002028;ENSGALG00000002216;ENSGALG00000002583;ENSGALG00000006074;ENSGALG00000006469;ENSGALG00000006490;ENSGALG00000007481;ENSGALG00000007495;ENSGALG00000008572;ENSGALG00000008631;ENSGALG00000008713;ENSGALG00000008812;ENSGALG00000009013;ENSGALG00000009100;ENSGALG00000010375;ENSGALG00000011809;ENSGALG00000012357;ENSGALG00000012444;…
GO:0033628	regulation of cell adhesion mediated by integrin	2	29	0.0731909	0.435173	ENSGALG00000008827;ENSGALG00000027305
GO:0048013	ephrin receptor signaling pathway	2	29	0.0731909	0.435173	ENSGALG00000014687;ENSGALG00000016799
GO:0051591	response to cAMP	2	29	0.0731909	0.435173	ENSGALG00000001342;ENSGALG00000026507
GO:0061462	protein localization to lysosome	2	29	0.0731909	0.435173	ENSGALG00000004347;ENSGALG00000008572
GO:1990573	potassium ion import across plasma membrane	2	29	0.0731909	0.435173	ENSGALG00000001342;ENSGALG00000006469
GO:1902476	chloride transmembrane transport	3	63	0.0732137	0.435173	ENSGALG00000003713;ENSGALG00000014695;ENSGALG00000020143
GO:0000738	DNA catabolic process, exonucleolytic	1	5	0.0747647	0.435173	ENSGALG00000008372
GO:0001731	formation of translation preinitiation complex	1	5	0.0747647	0.435173	ENSGALG00000008517
GO:0001781	neutrophil apoptotic process	1	5	0.0747647	0.435173	ENSGALG00000002583
GO:0002295	T-helper cell lineage commitment	1	5	0.0747647	0.435173	ENSGALG00000003339
GO:0006207	'de novo' pyrimidine nucleobase biosynthetic process	1	5	0.0747647	0.435173	ENSGALG00000003339
GO:0006501	C-terminal protein lipidation	1	5	0.0747647	0.435173	ENSGALG00000004557
GO:0015015	heparan sulfate proteoglycan biosynthetic process, enzymatic modification	1	5	0.0747647	0.435173	ENSGALG00000002155
GO:0015858	nucleoside transport	1	5	0.0747647	0.435173	ENSGALG00000010497
GO:0021546	rhombomere development	1	5	0.0747647	0.435173	ENSGALG00000025774
GO:0021778	oligodendrocyte cell fate specification	1	5	0.0747647	0.435173	ENSGALG00000006074
GO:0021779	oligodendrocyte cell fate commitment	1	5	0.0747647	0.435173	ENSGALG00000006074
GO:0021780	glial cell fate specification	1	5	0.0747647	0.435173	ENSGALG00000006074
GO:0030578	PML body organization	1	5	0.0747647	0.435173	ENSGALG00000012628
GO:0032119	sequestering of zinc ion	1	5	0.0747647	0.435173	ENSGALG00000010375
GO:0032429	regulation of phospholipase A2 activity	1	5	0.0747647	0.435173	ENSGALG00000001782
GO:0032525	somite rostral/caudal axis specification	1	5	0.0747647	0.435173	ENSGALG00000015845
GO:0032960	regulation of inositol trisphosphate biosynthetic process	1	5	0.0747647	0.435173	ENSGALG00000009095
GO:0033029	regulation of neutrophil apoptotic process	1	5	0.0747647	0.435173	ENSGALG00000002583
GO:0034058	endosomal vesicle fusion	1	5	0.0747647	0.435173	ENSGALG00000016795
GO:0036289	peptidyl-serine autophosphorylation	1	5	0.0747647	0.435173	ENSGALG00000011505
GO:0036490	regulation of translation in response to endoplasmic reticulum stress	1	5	0.0747647	0.435173	ENSGALG00000016799
GO:0043373	CD4-positive, alpha-beta T cell lineage commitment	1	5	0.0747647	0.435173	ENSGALG00000003339
GO:0043970	histone H3-K9 acetylation	1	5	0.0747647	0.435173	ENSGALG00000011278
GO:0045945	positive regulation of transcription by RNA polymerase III	1	5	0.0747647	0.435173	ENSGALG00000003339
GO:0048539	bone marrow development	1	5	0.0747647	0.435173	ENSGALG00000000284
GO:0050882	voluntary musculoskeletal movement	1	5	0.0747647	0.435173	ENSGALG00000003339
GO:0060126	somatotropin secreting cell differentiation	1	5	0.0747647	0.435173	ENSGALG00000010035
GO:0060295	regulation of cilium movement involved in cell motility	1	5	0.0747647	0.435173	ENSGALG00000009013
GO:0060296	regulation of cilium beat frequency involved in ciliary motility	1	5	0.0747647	0.435173	ENSGALG00000009013
GO:0060371	regulation of atrial cardiac muscle cell membrane depolarization	1	5	0.0747647	0.435173	ENSGALG00000006490
GO:0060373	regulation of ventricular cardiac muscle cell membrane depolarization	1	5	0.0747647	0.435173	ENSGALG00000006490
GO:0061684	chaperone-mediated autophagy	1	5	0.0747647	0.435173	ENSGALG00000008572
GO:0070940	dephosphorylation of RNA polymerase II C-terminal domain	1	5	0.0747647	0.435173	ENSGALG00000013129
GO:0072497	mesenchymal stem cell differentiation	1	5	0.0747647	0.435173	ENSGALG00000006074
GO:0090091	positive regulation of extracellular matrix disassembly	1	5	0.0747647	0.435173	ENSGALG00000021128
GO:0099150	regulation of postsynaptic specialization assembly	1	5	0.0747647	0.435173	ENSGALG00000010397
GO:0099151	regulation of postsynaptic density assembly	1	5	0.0747647	0.435173	ENSGALG00000010397
GO:0099188	postsynaptic cytoskeleton organization	1	5	0.0747647	0.435173	ENSGALG00000009621
GO:0150052	regulation of postsynapse assembly	1	5	0.0747647	0.435173	ENSGALG00000010397
GO:1900044	regulation of protein K63-linked ubiquitination	1	5	0.0747647	0.435173	ENSGALG00000001782
GO:1900102	negative regulation of endoplasmic reticulum unfolded protein response	1	5	0.0747647	0.435173	ENSGALG00000016799
GO:1901642	nucleoside transmembrane transport	1	5	0.0747647	0.435173	ENSGALG00000010497
GO:1902019	regulation of cilium-dependent cell motility	1	5	0.0747647	0.435173	ENSGALG00000009013
GO:1902732	positive regulation of chondrocyte proliferation	1	5	0.0747647	0.435173	ENSGALG00000001245
GO:1903689	regulation of wound healing, spreading of epidermal cells	1	5	0.0747647	0.435173	ENSGALG00000003339
GO:1903897	regulation of PERK-mediated unfolded protein response	1	5	0.0747647	0.435173	ENSGALG00000016799
GO:1905097	regulation of guanyl-nucleotide exchange factor activity	1	5	0.0747647	0.435173	ENSGALG00000001475
GO:2000643	positive regulation of early endosome to late endosome transport	1	5	0.0747647	0.435173	ENSGALG00000017153
GO:0016050	vesicle organization	6	191	0.075397	0.438034	ENSGALG00000004424;ENSGALG00000007615;ENSGALG00000008793;ENSGALG00000009003;ENSGALG00000014640;ENSGALG00000016795
GO:0046545	development of primary female sexual characteristics	3	64	0.07598	0.440599	ENSGALG00000002223;ENSGALG00000009095;ENSGALG00000009100
GO:0050673	epithelial cell proliferation	7	239	0.0769968	0.445297	ENSGALG00000001245;ENSGALG00000001267;ENSGALG00000001995;ENSGALG00000008713;ENSGALG00000008827;ENSGALG00000009100;ENSGALG00000012444
GO:0051270	regulation of cellular component movement	14	596	0.0771754	0.445297	ENSGALG00000001171;ENSGALG00000001267;ENSGALG00000001475;ENSGALG00000001782;ENSGALG00000002583;ENSGALG00000003339;ENSGALG00000007615;ENSGALG00000009013;ENSGALG00000009020;ENSGALG00000014687;ENSGALG00000015415;ENSGALG00000017153;ENSGALG00000017208;ENSGALG00000028341
GO:0021575	hindbrain morphogenesis	2	30	0.0776482	0.445297	ENSGALG00000007007;ENSGALG00000010397
GO:0030104	water homeostasis	2	30	0.0776482	0.445297	ENSGALG00000001475;ENSGALG00000009100
GO:0035850	epithelial cell differentiation involved in kidney development	2	30	0.0776482	0.445297	ENSGALG00000009020;ENSGALG00000012952
GO:0044743	protein transmembrane import into intracellular organelle	2	30	0.0776482	0.445297	ENSGALG00000001223;ENSGALG00000008852
GO:0009755	hormone-mediated signaling pathway	5	148	0.0789411	0.45188	ENSGALG00000004347;ENSGALG00000009095;ENSGALG00000009100;ENSGALG00000009680;ENSGALG00000012538
GO:0031667	response to nutrient levels	6	194	0.0799066	0.456567	ENSGALG00000003339;ENSGALG00000004557;ENSGALG00000008572;ENSGALG00000009013;ENSGALG00000010741;ENSGALG00000017204
GO:0051716	cellular response to stimulus	81	4613	0.0804919	0.45666	ENSGALG00000001146;ENSGALG00000001171;ENSGALG00000001229;ENSGALG00000001245;ENSGALG00000001252;ENSGALG00000001267;ENSGALG00000001276;ENSGALG00000001289;ENSGALG00000001342;ENSGALG00000001475;ENSGALG00000001765;ENSGALG00000001782;ENSGALG00000001882;ENSGALG00000001995;ENSGALG00000002028;ENSGALG00000002057;ENSGALG00000002141;ENSGALG00000002246;ENSGALG00000002506;ENSGALG00000002519;ENSGALG00000002583;…
GO:0019933	cAMP-mediated signaling	4	106	0.0812891	0.45666	ENSGALG00000009095;ENSGALG00000009100;ENSGALG00000015838;ENSGALG00000024332
GO:0065004	protein-DNA complex assembly	4	106	0.0812891	0.45666	ENSGALG00000001126;ENSGALG00000011814;ENSGALG00000015800;ENSGALG00000027454
GO:0040012	regulation of locomotion	14	602	0.0821773	0.45666	ENSGALG00000001171;ENSGALG00000001267;ENSGALG00000001782;ENSGALG00000002583;ENSGALG00000003339;ENSGALG00000007615;ENSGALG00000009013;ENSGALG00000009020;ENSGALG00000012357;ENSGALG00000014687;ENSGALG00000015415;ENSGALG00000017153;ENSGALG00000017208;ENSGALG00000028341
GO:0001541	ovarian follicle development	2	31	0.0821886	0.45666	ENSGALG00000009095;ENSGALG00000009100
GO:0030201	heparan sulfate proteoglycan metabolic process	2	31	0.0821886	0.45666	ENSGALG00000002155;ENSGALG00000006989
GO:0045670	regulation of osteoclast differentiation	2	31	0.0821886	0.45666	ENSGALG00000003339;ENSGALG00000009100
GO:0003006	developmental process involved in reproduction	9	342	0.0829342	0.45666	ENSGALG00000002223;ENSGALG00000003339;ENSGALG00000008631;ENSGALG00000008852;ENSGALG00000009013;ENSGALG00000009095;ENSGALG00000009100;ENSGALG00000012444;ENSGALG00000026780
GO:0071804	cellular potassium ion transport	5	151	0.084324	0.45666	ENSGALG00000001342;ENSGALG00000002539;ENSGALG00000004347;ENSGALG00000006469;ENSGALG00000009003
GO:0071805	potassium ion transmembrane transport	5	151	0.084324	0.45666	ENSGALG00000001342;ENSGALG00000002539;ENSGALG00000004347;ENSGALG00000006469;ENSGALG00000009003
GO:0007154	cell communication	71	3995	0.0843872	0.45666	ENSGALG00000001171;ENSGALG00000001229;ENSGALG00000001252;ENSGALG00000001267;ENSGALG00000001289;ENSGALG00000001475;ENSGALG00000001765;ENSGALG00000001882;ENSGALG00000001995;ENSGALG00000002028;ENSGALG00000002246;ENSGALG00000002506;ENSGALG00000002519;ENSGALG00000002583;ENSGALG00000002606;ENSGALG00000003339;ENSGALG00000004066;ENSGALG00000004323;ENSGALG00000004347;ENSGALG00000004530;ENSGALG00000004557;…
GO:0022037	metencephalon development	3	67	0.0845502	0.45666	ENSGALG00000007007;ENSGALG00000010397;ENSGALG00000016907
GO:1903076	regulation of protein localization to plasma membrane	3	67	0.0845502	0.45666	ENSGALG00000009621;ENSGALG00000015838;ENSGALG00000021683
GO:0019953	sexual reproduction	10	395	0.0853296	0.45666	ENSGALG00000003339;ENSGALG00000008372;ENSGALG00000008631;ENSGALG00000008812;ENSGALG00000009013;ENSGALG00000009095;ENSGALG00000009100;ENSGALG00000012444;ENSGALG00000013893;ENSGALG00000026780
GO:2000145	regulation of cell motility	13	553	0.0861329	0.45666	ENSGALG00000001171;ENSGALG00000001267;ENSGALG00000001782;ENSGALG00000002583;ENSGALG00000003339;ENSGALG00000007615;ENSGALG00000009013;ENSGALG00000009020;ENSGALG00000014687;ENSGALG00000015415;ENSGALG00000017153;ENSGALG00000017208;ENSGALG00000028341
GO:0071375	cellular response to peptide hormone stimulus	5	152	0.0861606	0.45666	ENSGALG00000002519;ENSGALG00000010035;ENSGALG00000011278;ENSGALG00000012538;ENSGALG00000017204
GO:0044089	positive regulation of cellular component biogenesis	9	345	0.0864347	0.45666	ENSGALG00000001245;ENSGALG00000002606;ENSGALG00000003339;ENSGALG00000010397;ENSGALG00000013893;ENSGALG00000014687;ENSGALG00000016799;ENSGALG00000021128;ENSGALG00000027305
GO:0006284	base-excision repair	2	32	0.0868085	0.45666	ENSGALG00000001245;ENSGALG00000010719
GO:0048635	negative regulation of muscle organ development	2	32	0.0868085	0.45666	ENSGALG00000001753;ENSGALG00000006074
GO:0048678	response to axon injury	2	32	0.0868085	0.45666	ENSGALG00000001267;ENSGALG00000027891
GO:0061647	histone H3-K9 modification	2	32	0.0868085	0.45666	ENSGALG00000001245;ENSGALG00000011278
GO:1902808	positive regulation of cell cycle G1/S phase transition	2	32	0.0868085	0.45666	ENSGALG00000008559;ENSGALG00000017153
GO:0045666	positive regulation of neuron differentiation	6	199	0.0877528	0.45666	ENSGALG00000001267;ENSGALG00000001782;ENSGALG00000002028;ENSGALG00000004448;ENSGALG00000004530;ENSGALG00000007615
GO:0060249	anatomical structure homeostasis	7	247	0.0880358	0.45666	ENSGALG00000001245;ENSGALG00000002216;ENSGALG00000008572;ENSGALG00000008631;ENSGALG00000008812;ENSGALG00000009013;ENSGALG00000009100
GO:0032880	regulation of protein localization	13	556	0.0889197	0.45666	ENSGALG00000003439;ENSGALG00000004424;ENSGALG00000004530;ENSGALG00000008713;ENSGALG00000008812;ENSGALG00000008827;ENSGALG00000009003;ENSGALG00000009621;ENSGALG00000014640;ENSGALG00000015838;ENSGALG00000017153;ENSGALG00000021443;ENSGALG00000021683
GO:0000244	spliceosomal tri-snRNP complex assembly	1	6	0.0890365	0.45666	ENSGALG00000028205
GO:0001514	selenocysteine incorporation	1	6	0.0890365	0.45666	ENSGALG00000010694
GO:0006098	pentose-phosphate shunt	1	6	0.0890365	0.45666	ENSGALG00000002492
GO:0006335	DNA replication-dependent nucleosome assembly	1	6	0.0890365	0.45666	ENSGALG00000001126
GO:0006348	chromatin silencing at telomere	1	6	0.0890365	0.45666	ENSGALG00000001245
GO:0006451	translational readthrough	1	6	0.0890365	0.45666	ENSGALG00000010694
GO:0007620	copulation	1	6	0.0890365	0.45666	ENSGALG00000012444
GO:0010248	establishment or maintenance of transmembrane electrochemical gradient	1	6	0.0890365	0.45666	ENSGALG00000006469
GO:0010992	ubiquitin recycling	1	6	0.0890365	0.45666	ENSGALG00000001782
GO:0014048	regulation of glutamate secretion	1	6	0.0890365	0.45666	ENSGALG00000011809
GO:0014824	artery smooth muscle contraction	1	6	0.0890365	0.45666	ENSGALG00000009013
GO:0033034	positive regulation of myeloid cell apoptotic process	1	6	0.0890365	0.45666	ENSGALG00000002583
GO:0033632	regulation of cell-cell adhesion mediated by integrin	1	6	0.0890365	0.45666	ENSGALG00000027305
GO:0034374	low-density lipoprotein particle remodeling	1	6	0.0890365	0.45666	ENSGALG00000014176
GO:0034723	DNA replication-dependent nucleosome organization	1	6	0.0890365	0.45666	ENSGALG00000001126
GO:0035437	maintenance of protein localization in endoplasmic reticulum	1	6	0.0890365	0.45666	ENSGALG00000021683
GO:0035745	T-helper 2 cell cytokine production	1	6	0.0890365	0.45666	ENSGALG00000002246
GO:0035947	regulation of gluconeogenesis by regulation of transcription from RNA polymerase II promoter	1	6	0.0890365	0.45666	ENSGALG00000011278
GO:0036376	sodium ion export across plasma membrane	1	6	0.0890365	0.45666	ENSGALG00000006469
GO:0043950	positive regulation of cAMP-mediated signaling	1	6	0.0890365	0.45666	ENSGALG00000015838
GO:0044848	biological phase	1	6	0.0890365	0.45666	ENSGALG00000008827
GO:0044851	hair cycle phase	1	6	0.0890365	0.45666	ENSGALG00000008827
GO:0045602	negative regulation of endothelial cell differentiation	1	6	0.0890365	0.45666	ENSGALG00000009020
GO:0046600	negative regulation of centriole replication	1	6	0.0890365	0.45666	ENSGALG00000011278
GO:0046719	regulation by virus of viral protein levels in host cell	1	6	0.0890365	0.45666	ENSGALG00000007481
GO:0048819	regulation of hair follicle maturation	1	6	0.0890365	0.45666	ENSGALG00000008827
GO:0051459	regulation of corticotropin secretion	1	6	0.0890365	0.45666	ENSGALG00000010035
GO:0060440	trachea formation	1	6	0.0890365	0.45666	ENSGALG00000001267
GO:0061469	regulation of type B pancreatic cell proliferation	1	6	0.0890365	0.45666	ENSGALG00000008713
GO:0072015	glomerular visceral epithelial cell development	1	6	0.0890365	0.45666	ENSGALG00000009020
GO:1903651	positive regulation of cytoplasmic transport	1	6	0.0890365	0.45666	ENSGALG00000017153
GO:1905146	lysosomal protein catabolic process	1	6	0.0890365	0.45666	ENSGALG00000008572
GO:1905874	regulation of postsynaptic density organization	1	6	0.0890365	0.45666	ENSGALG00000010397
GO:1990440	positive regulation of transcription from RNA polymerase II promoter in response to endoplasmic reticulum stress	1	6	0.0890365	0.45666	ENSGALG00000001252
GO:2000345	regulation of hepatocyte proliferation	1	6	0.0890365	0.45666	ENSGALG00000001995
GO:2000726	negative regulation of cardiac muscle cell differentiation	1	6	0.0890365	0.45666	ENSGALG00000006074
GO:2001044	regulation of integrin-mediated signaling pathway	1	6	0.0890365	0.45666	ENSGALG00000001995
GO:0071396	cellular response to lipid	8	297	0.0891615	0.45666	ENSGALG00000001782;ENSGALG00000004347;ENSGALG00000004448;ENSGALG00000009100;ENSGALG00000009680;ENSGALG00000010035;ENSGALG00000012538;ENSGALG00000026507
GO:0022604	regulation of cell morphogenesis	8	298	0.0904761	0.461824	ENSGALG00000001171;ENSGALG00000001267;ENSGALG00000001782;ENSGALG00000004034;ENSGALG00000004347;ENSGALG00000007007;ENSGALG00000007615;ENSGALG00000017153
GO:0035967	cellular response to topologically incorrect protein	3	69	0.090483	0.461824	ENSGALG00000001252;ENSGALG00000002141;ENSGALG00000016799
GO:0050793	regulation of developmental process	31	1576	0.0906776	0.461824	ENSGALG00000000284;ENSGALG00000001171;ENSGALG00000001229;ENSGALG00000001245;ENSGALG00000001267;ENSGALG00000001753;ENSGALG00000001782;ENSGALG00000001995;ENSGALG00000002028;ENSGALG00000002606;ENSGALG00000003339;ENSGALG00000004034;ENSGALG00000004347;ENSGALG00000004448;ENSGALG00000004530;ENSGALG00000006074;ENSGALG00000007007;ENSGALG00000007615;ENSGALG00000008615;ENSGALG00000008827;ENSGALG00000009003;…
GO:0006417	regulation of translation	6	201	0.0910059	0.461824	ENSGALG00000002057;ENSGALG00000003339;ENSGALG00000008864;ENSGALG00000010694;ENSGALG00000012628;ENSGALG00000016799
GO:0003197	endocardial cushion development	2	33	0.0915046	0.461824	ENSGALG00000004347;ENSGALG00000009020
GO:0010107	potassium ion import	2	33	0.0915046	0.461824	ENSGALG00000001342;ENSGALG00000006469
GO:0033173	calcineurin-NFAT signaling cascade	2	33	0.0915046	0.461824	ENSGALG00000003339;ENSGALG00000016797
GO:0034198	cellular response to amino acid starvation	2	33	0.0915046	0.461824	ENSGALG00000003339;ENSGALG00000017204
GO:0097720	calcineurin-mediated signaling	2	33	0.0915046	0.461824	ENSGALG00000003339;ENSGALG00000016797
GO:0016070	RNA metabolic process	52	2839	0.0923086	0.463901	ENSGALG00000000284;ENSGALG00000001229;ENSGALG00000001245;ENSGALG00000001252;ENSGALG00000001276;ENSGALG00000001753;ENSGALG00000002043;ENSGALG00000002057;ENSGALG00000002070;ENSGALG00000002223;ENSGALG00000002519;ENSGALG00000003339;ENSGALG00000003991;ENSGALG00000004347;ENSGALG00000006074;ENSGALG00000007491;ENSGALG00000008372;ENSGALG00000008593;ENSGALG00000008611;ENSGALG00000008624;ENSGALG00000008653;…
GO:0048812	neuron projection morphogenesis	10	402	0.0931637	0.463901	ENSGALG00000001171;ENSGALG00000001267;ENSGALG00000001328;ENSGALG00000001475;ENSGALG00000001782;ENSGALG00000004347;ENSGALG00000007007;ENSGALG00000007615;ENSGALG00000012538;ENSGALG00000014687
GO:0043401	steroid hormone mediated signaling pathway	4	112	0.0948626	0.463901	ENSGALG00000004347;ENSGALG00000009100;ENSGALG00000009680;ENSGALG00000012538
GO:0045927	positive regulation of growth	5	157	0.0956556	0.463901	ENSGALG00000001782;ENSGALG00000002519;ENSGALG00000007615;ENSGALG00000009013;ENSGALG00000027068
GO:0003179	heart valve morphogenesis	2	34	0.0962733	0.463901	ENSGALG00000003339;ENSGALG00000009020
GO:0007528	neuromuscular junction development	2	34	0.0962733	0.463901	ENSGALG00000004347;ENSGALG00000021683
GO:0050805	negative regulation of synaptic transmission	2	34	0.0962733	0.463901	ENSGALG00000007495;ENSGALG00000010397
GO:1990928	response to amino acid starvation	2	34	0.0962733	0.463901	ENSGALG00000003339;ENSGALG00000017204
GO:0051261	protein depolymerization	3	71	0.0965846	0.463901	ENSGALG00000001121;ENSGALG00000001475;ENSGALG00000004034
GO:0006914	autophagy	7	253	0.0968762	0.463901	ENSGALG00000001146;ENSGALG00000001782;ENSGALG00000003339;ENSGALG00000004557;ENSGALG00000008572;ENSGALG00000010741;ENSGALG00000017204
GO:0061919	process utilizing autophagic mechanism	7	253	0.0968762	0.463901	ENSGALG00000001146;ENSGALG00000001782;ENSGALG00000003339;ENSGALG00000004557;ENSGALG00000008572;ENSGALG00000010741;ENSGALG00000017204
GO:0072594	establishment of protein localization to organelle	7	253	0.0968762	0.463901	ENSGALG00000001223;ENSGALG00000004347;ENSGALG00000007615;ENSGALG00000008572;ENSGALG00000008812;ENSGALG00000008827;ENSGALG00000008852
GO:0043523	regulation of neuron apoptotic process	4	113	0.0972232	0.463901	ENSGALG00000008631;ENSGALG00000008713;ENSGALG00000010397;ENSGALG00000012538
GO:2001252	positive regulation of chromosome organization	4	114	0.0996112	0.463901	ENSGALG00000001245;ENSGALG00000002216;ENSGALG00000008812;ENSGALG00000011814
GO:0017015	regulation of transforming growth factor beta receptor signaling pathway	3	72	0.099697	0.463901	ENSGALG00000001229;ENSGALG00000008827;ENSGALG00000027891
GO:0031623	receptor internalization	3	72	0.099697	0.463901	ENSGALG00000004347;ENSGALG00000009003;ENSGALG00000011272
GO:0051239	regulation of multicellular organismal process	35	1829	0.10033	0.463901	ENSGALG00000001171;ENSGALG00000001229;ENSGALG00000001245;ENSGALG00000001267;ENSGALG00000001753;ENSGALG00000001782;ENSGALG00000001995;ENSGALG00000002028;ENSGALG00000002606;ENSGALG00000003339;ENSGALG00000004347;ENSGALG00000004448;ENSGALG00000004530;ENSGALG00000004629;ENSGALG00000006074;ENSGALG00000006490;ENSGALG00000007007;ENSGALG00000007615;ENSGALG00000008615;ENSGALG00000008749;ENSGALG00000008827;…
GO:0006890	retrograde vesicle-mediated transport, Golgi to ER	2	35	0.101111	0.463901	ENSGALG00000014640;ENSGALG00000021683
GO:0032210	regulation of telomere maintenance via telomerase	2	35	0.101111	0.463901	ENSGALG00000002216;ENSGALG00000008812
GO:0038202	TORC1 signaling	2	35	0.101111	0.463901	ENSGALG00000003339;ENSGALG00000017204
GO:2000649	regulation of sodium ion transmembrane transporter activity	2	35	0.101111	0.463901	ENSGALG00000004347;ENSGALG00000006490
GO:0043087	regulation of GTPase activity	8	306	0.101396	0.463901	ENSGALG00000002246;ENSGALG00000003339;ENSGALG00000004323;ENSGALG00000008793;ENSGALG00000009013;ENSGALG00000014687;ENSGALG00000014758;ENSGALG00000017153
GO:0098609	cell-cell adhesion	11	462	0.101815	0.463901	ENSGALG00000001328;ENSGALG00000001995;ENSGALG00000002606;ENSGALG00000004472;ENSGALG00000008631;ENSGALG00000009020;ENSGALG00000010397;ENSGALG00000016799;ENSGALG00000017153;ENSGALG00000027305;ENSGALG00000028341
GO:0000902	cell morphogenesis	15	679	0.102437	0.463901	ENSGALG00000001171;ENSGALG00000001267;ENSGALG00000001328;ENSGALG00000001475;ENSGALG00000001782;ENSGALG00000004034;ENSGALG00000004347;ENSGALG00000006074;ENSGALG00000007007;ENSGALG00000007615;ENSGALG00000008513;ENSGALG00000008631;ENSGALG00000012538;ENSGALG00000014687;ENSGALG00000017153
GO:0051240	positive regulation of multicellular organismal process	21	1016	0.102848	0.463901	ENSGALG00000001245;ENSGALG00000001267;ENSGALG00000001782;ENSGALG00000002028;ENSGALG00000002606;ENSGALG00000003339;ENSGALG00000004448;ENSGALG00000004530;ENSGALG00000006074;ENSGALG00000006490;ENSGALG00000007615;ENSGALG00000008749;ENSGALG00000008827;ENSGALG00000009013;ENSGALG00000009020;ENSGALG00000010397;ENSGALG00000012444;ENSGALG00000014687;ENSGALG00000015791;ENSGALG00000017208;ENSGALG00000021443
GO:0000086	G2/M transition of mitotic cell cycle	3	73	0.102849	0.463901	ENSGALG00000004611;ENSGALG00000007615;ENSGALG00000008707
GO:1903844	regulation of cellular response to transforming growth factor beta stimulus	3	73	0.102849	0.463901	ENSGALG00000001229;ENSGALG00000008827;ENSGALG00000027891
GO:0002363	alpha-beta T cell lineage commitment	1	7	0.103089	0.463901	ENSGALG00000003339
GO:0010715	regulation of extracellular matrix disassembly	1	7	0.103089	0.463901	ENSGALG00000021128
GO:0010998	regulation of translational initiation by eIF2 alpha phosphorylation	1	7	0.103089	0.463901	ENSGALG00000016799
GO:0014820	tonic smooth muscle contraction	1	7	0.103089	0.463901	ENSGALG00000009013
GO:0019856	pyrimidine nucleobase biosynthetic process	1	7	0.103089	0.463901	ENSGALG00000003339
GO:0021612	facial nerve structural organization	1	7	0.103089	0.463901	ENSGALG00000025774
GO:0030007	cellular potassium ion homeostasis	1	7	0.103089	0.463901	ENSGALG00000006469
GO:0030812	negative regulation of nucleotide catabolic process	1	7	0.103089	0.463901	ENSGALG00000001245
GO:0030953	astral microtubule organization	1	7	0.103089	0.463901	ENSGALG00000007615
GO:0031115	negative regulation of microtubule polymerization	1	7	0.103089	0.463901	ENSGALG00000001475
GO:0033210	leptin-mediated signaling pathway	1	7	0.103089	0.463901	ENSGALG00000009013
GO:0035331	negative regulation of hippo signaling	1	7	0.103089	0.463901	ENSGALG00000011505
GO:0036499	PERK-mediated unfolded protein response	1	7	0.103089	0.463901	ENSGALG00000016799
GO:0038203	TORC2 signaling	1	7	0.103089	0.463901	ENSGALG00000017204
GO:0042308	negative regulation of protein import into nucleus	1	7	0.103089	0.463901	ENSGALG00000008827
GO:0042362	fat-soluble vitamin biosynthetic process	1	7	0.103089	0.463901	ENSGALG00000003358
GO:0045779	negative regulation of bone resorption	1	7	0.103089	0.463901	ENSGALG00000009100
GO:0045820	negative regulation of glycolytic process	1	7	0.103089	0.463901	ENSGALG00000001245
GO:0048820	hair follicle maturation	1	7	0.103089	0.463901	ENSGALG00000008827
GO:0051195	negative regulation of cofactor metabolic process	1	7	0.103089	0.463901	ENSGALG00000001245
GO:0051198	negative regulation of coenzyme metabolic process	1	7	0.103089	0.463901	ENSGALG00000001245
GO:0051238	sequestering of metal ion	1	7	0.103089	0.463901	ENSGALG00000010375
GO:0060068	vagina development	1	7	0.103089	0.463901	ENSGALG00000008631
GO:0060251	regulation of glial cell proliferation	1	7	0.103089	0.463901	ENSGALG00000001229
GO:0060732	positive regulation of inositol phosphate biosynthetic process	1	7	0.103089	0.463901	ENSGALG00000009095
GO:0060907	positive regulation of macrophage cytokine production	1	7	0.103089	0.463901	ENSGALG00000002028
GO:0061156	pulmonary artery morphogenesis	1	7	0.103089	0.463901	ENSGALG00000009020
GO:0071803	positive regulation of podosome assembly	1	7	0.103089	0.463901	ENSGALG00000021128
GO:0072310	glomerular epithelial cell development	1	7	0.103089	0.463901	ENSGALG00000009020
GO:0086015	SA node cell action potential	1	7	0.103089	0.463901	ENSGALG00000006490
GO:0086018	SA node cell to atrial cardiac muscle cell signaling	1	7	0.103089	0.463901	ENSGALG00000006490
GO:0086070	SA node cell to atrial cardiac muscle cell communication	1	7	0.103089	0.463901	ENSGALG00000006490
GO:0090670	RNA localization to Cajal body	1	7	0.103089	0.463901	ENSGALG00000008812
GO:0090671	telomerase RNA localization to Cajal body	1	7	0.103089	0.463901	ENSGALG00000008812
GO:0090672	telomerase RNA localization	1	7	0.103089	0.463901	ENSGALG00000008812
GO:0090685	RNA localization to nucleus	1	7	0.103089	0.463901	ENSGALG00000008812
GO:0097067	cellular response to thyroid hormone stimulus	1	7	0.103089	0.463901	ENSGALG00000017153
GO:0097201	negative regulation of transcription from RNA polymerase II promoter in response to stress	1	7	0.103089	0.463901	ENSGALG00000016799
GO:0110096	cellular response to aldehyde	1	7	0.103089	0.463901	ENSGALG00000010035
GO:1901838	positive regulation of transcription of nucleolar large rRNA by RNA polymerase I	1	7	0.103089	0.463901	ENSGALG00000003339
GO:1902965	regulation of protein localization to early endosome	1	7	0.103089	0.463901	ENSGALG00000017153
GO:1902966	positive regulation of protein localization to early endosome	1	7	0.103089	0.463901	ENSGALG00000017153
GO:1904321	response to forskolin	1	7	0.103089	0.463901	ENSGALG00000026507
GO:1904322	cellular response to forskolin	1	7	0.103089	0.463901	ENSGALG00000026507
GO:1904590	negative regulation of protein import	1	7	0.103089	0.463901	ENSGALG00000008827
GO:1904851	positive regulation of establishment of protein localization to telomere	1	7	0.103089	0.463901	ENSGALG00000008812
GO:1904872	regulation of telomerase RNA localization to Cajal body	1	7	0.103089	0.463901	ENSGALG00000008812
GO:1904889	regulation of excitatory synapse assembly	1	7	0.103089	0.463901	ENSGALG00000010397
GO:0006401	RNA catabolic process	5	161	0.10362	0.465618	ENSGALG00000002057;ENSGALG00000003991;ENSGALG00000008864;ENSGALG00000010694;ENSGALG00000014670
GO:0045637	regulation of myeloid cell differentiation	4	116	0.104468	0.468753	ENSGALG00000003339;ENSGALG00000009020;ENSGALG00000009100;ENSGALG00000012444
GO:0048806	genitalia development	2	36	0.106015	0.469147	ENSGALG00000008631;ENSGALG00000008852
GO:0072666	establishment of protein localization to vacuole	2	36	0.106015	0.469147	ENSGALG00000004347;ENSGALG00000008572
GO:0036503	ERAD pathway	3	74	0.106041	0.469147	ENSGALG00000001146;ENSGALG00000002141;ENSGALG00000015693
GO:0120039	plasma membrane bounded cell projection morphogenesis	10	413	0.106317	0.469147	ENSGALG00000001171;ENSGALG00000001267;ENSGALG00000001328;ENSGALG00000001475;ENSGALG00000001782;ENSGALG00000004347;ENSGALG00000007007;ENSGALG00000007615;ENSGALG00000012538;ENSGALG00000014687
GO:0048608	reproductive structure development	6	210	0.106443	0.469147	ENSGALG00000002223;ENSGALG00000008631;ENSGALG00000008852;ENSGALG00000009095;ENSGALG00000009100;ENSGALG00000012444
GO:0048609	multicellular organismal reproductive process	9	361	0.106578	0.469147	ENSGALG00000003339;ENSGALG00000008372;ENSGALG00000008631;ENSGALG00000009013;ENSGALG00000009095;ENSGALG00000009100;ENSGALG00000012444;ENSGALG00000013893;ENSGALG00000026780
GO:0090304	nucleic acid metabolic process	59	3301	0.106727	0.469147	ENSGALG00000000284;ENSGALG00000001229;ENSGALG00000001245;ENSGALG00000001252;ENSGALG00000001276;ENSGALG00000001753;ENSGALG00000002043;ENSGALG00000002057;ENSGALG00000002070;ENSGALG00000002216;ENSGALG00000002223;ENSGALG00000002519;ENSGALG00000003339;ENSGALG00000003991;ENSGALG00000004347;ENSGALG00000006074;ENSGALG00000007491;ENSGALG00000008372;ENSGALG00000008559;ENSGALG00000008593;ENSGALG00000008611;…
GO:0048858	cell projection morphogenesis	10	414	0.107564	0.469147	ENSGALG00000001171;ENSGALG00000001267;ENSGALG00000001328;ENSGALG00000001475;ENSGALG00000001782;ENSGALG00000004347;ENSGALG00000007007;ENSGALG00000007615;ENSGALG00000012538;ENSGALG00000014687
GO:0050769	positive regulation of neurogenesis	7	261	0.1094	0.469147	ENSGALG00000001267;ENSGALG00000001782;ENSGALG00000002028;ENSGALG00000003339;ENSGALG00000004448;ENSGALG00000004530;ENSGALG00000007615
GO:0034976	response to endoplasmic reticulum stress	5	164	0.109804	0.469147	ENSGALG00000001146;ENSGALG00000001252;ENSGALG00000002141;ENSGALG00000015693;ENSGALG00000016799
GO:0048545	response to steroid hormone	5	164	0.109804	0.469147	ENSGALG00000004347;ENSGALG00000009100;ENSGALG00000009680;ENSGALG00000010035;ENSGALG00000012538
GO:0061458	reproductive system development	6	212	0.110047	0.469147	ENSGALG00000002223;ENSGALG00000008631;ENSGALG00000008852;ENSGALG00000009095;ENSGALG00000009100;ENSGALG00000012444
GO:0022414	reproductive process	14	632	0.110276	0.469147	ENSGALG00000001463;ENSGALG00000002223;ENSGALG00000003339;ENSGALG00000008372;ENSGALG00000008631;ENSGALG00000008812;ENSGALG00000008852;ENSGALG00000009013;ENSGALG00000009095;ENSGALG00000009100;ENSGALG00000011281;ENSGALG00000012444;ENSGALG00000013893;ENSGALG00000026780
GO:0032504	multicellular organism reproduction	9	364	0.110628	0.469147	ENSGALG00000003339;ENSGALG00000008372;ENSGALG00000008631;ENSGALG00000009013;ENSGALG00000009095;ENSGALG00000009100;ENSGALG00000012444;ENSGALG00000013893;ENSGALG00000026780
GO:0008333	endosome to lysosome transport	2	37	0.110982	0.469147	ENSGALG00000001146;ENSGALG00000016795
GO:0031529	ruffle organization	2	37	0.110982	0.469147	ENSGALG00000003339;ENSGALG00000017153
GO:0034109	homotypic cell-cell adhesion	2	37	0.110982	0.469147	ENSGALG00000008631;ENSGALG00000017153
GO:0042446	hormone biosynthetic process	2	37	0.110982	0.469147	ENSGALG00000009095;ENSGALG00000026507
GO:0045913	positive regulation of carbohydrate metabolic process	2	37	0.110982	0.469147	ENSGALG00000009095;ENSGALG00000011278
GO:0048488	synaptic vesicle endocytosis	2	37	0.110982	0.469147	ENSGALG00000001121;ENSGALG00000009621
GO:0051496	positive regulation of stress fiber assembly	2	37	0.110982	0.469147	ENSGALG00000003339;ENSGALG00000014687
GO:0140238	presynaptic endocytosis	2	37	0.110982	0.469147	ENSGALG00000001121;ENSGALG00000009621
GO:0044703	multi-organism reproductive process	10	417	0.111355	0.469147	ENSGALG00000003339;ENSGALG00000008372;ENSGALG00000008631;ENSGALG00000008812;ENSGALG00000009013;ENSGALG00000009095;ENSGALG00000009100;ENSGALG00000012444;ENSGALG00000013893;ENSGALG00000026780
GO:0002449	lymphocyte mediated immunity	4	119	0.111953	0.469147	ENSGALG00000002246;ENSGALG00000009020;ENSGALG00000010748;ENSGALG00000022137
GO:0007051	spindle organization	4	119	0.111953	0.469147	ENSGALG00000001475;ENSGALG00000007615;ENSGALG00000008386;ENSGALG00000027454
GO:0000003	reproduction	14	634	0.112333	0.469147	ENSGALG00000001463;ENSGALG00000002223;ENSGALG00000003339;ENSGALG00000008372;ENSGALG00000008631;ENSGALG00000008812;ENSGALG00000008852;ENSGALG00000009013;ENSGALG00000009095;ENSGALG00000009100;ENSGALG00000011281;ENSGALG00000012444;ENSGALG00000013893;ENSGALG00000026780
GO:0048585	negative regulation of response to stimulus	20	971	0.112492	0.469147	ENSGALG00000001171;ENSGALG00000001229;ENSGALG00000001475;ENSGALG00000001765;ENSGALG00000003339;ENSGALG00000004347;ENSGALG00000008631;ENSGALG00000008827;ENSGALG00000008947;ENSGALG00000009013;ENSGALG00000010397;ENSGALG00000011505;ENSGALG00000012505;ENSGALG00000012538;ENSGALG00000015693;ENSGALG00000015838;ENSGALG00000016797;ENSGALG00000016799;ENSGALG00000017204;ENSGALG00000024332
GO:0035966	response to topologically incorrect protein	3	76	0.112539	0.469147	ENSGALG00000001252;ENSGALG00000002141;ENSGALG00000016799
GO:0051963	regulation of synapse assembly	3	76	0.112539	0.469147	ENSGALG00000002606;ENSGALG00000010397;ENSGALG00000012505
GO:0098661	inorganic anion transmembrane transport	3	76	0.112539	0.469147	ENSGALG00000003713;ENSGALG00000014695;ENSGALG00000020143
GO:1904375	regulation of protein localization to cell periphery	3	76	0.112539	0.469147	ENSGALG00000009621;ENSGALG00000015838;ENSGALG00000021683
GO:0007268	chemical synaptic transmission	10	418	0.112635	0.469147	ENSGALG00000002606;ENSGALG00000004066;ENSGALG00000007495;ENSGALG00000009003;ENSGALG00000010397;ENSGALG00000010688;ENSGALG00000011272;ENSGALG00000011809;ENSGALG00000020143;ENSGALG00000026780
GO:0098916	anterograde trans-synaptic signaling	10	418	0.112635	0.469147	ENSGALG00000002606;ENSGALG00000004066;ENSGALG00000007495;ENSGALG00000009003;ENSGALG00000010397;ENSGALG00000010688;ENSGALG00000011272;ENSGALG00000011809;ENSGALG00000020143;ENSGALG00000026780
GO:0010648	negative regulation of cell communication	17	802	0.113325	0.469147	ENSGALG00000001229;ENSGALG00000001475;ENSGALG00000001765;ENSGALG00000003339;ENSGALG00000004347;ENSGALG00000007495;ENSGALG00000008631;ENSGALG00000008827;ENSGALG00000008947;ENSGALG00000010397;ENSGALG00000011505;ENSGALG00000012538;ENSGALG00000015838;ENSGALG00000016797;ENSGALG00000016799;ENSGALG00000017204;ENSGALG00000024332
GO:1901575	organic substance catabolic process	25	1261	0.113813	0.469147	ENSGALG00000001146;ENSGALG00000001245;ENSGALG00000001782;ENSGALG00000002057;ENSGALG00000002141;ENSGALG00000002506;ENSGALG00000002529;ENSGALG00000003991;ENSGALG00000004347;ENSGALG00000004611;ENSGALG00000004629;ENSGALG00000008372;ENSGALG00000008559;ENSGALG00000008572;ENSGALG00000008845;ENSGALG00000008864;ENSGALG00000010694;ENSGALG00000012543;ENSGALG00000014176;ENSGALG00000014670;ENSGALG00000015415;…
GO:0009056	catabolic process	29	1496	0.114287	0.469147	ENSGALG00000001146;ENSGALG00000001245;ENSGALG00000001782;ENSGALG00000002057;ENSGALG00000002141;ENSGALG00000002506;ENSGALG00000002529;ENSGALG00000003339;ENSGALG00000003991;ENSGALG00000004347;ENSGALG00000004557;ENSGALG00000004611;ENSGALG00000004629;ENSGALG00000008372;ENSGALG00000008559;ENSGALG00000008572;ENSGALG00000008845;ENSGALG00000008864;ENSGALG00000010694;ENSGALG00000010741;ENSGALG00000012543;…
GO:0019935	cyclic-nucleotide-mediated signaling	4	120	0.1145	0.469147	ENSGALG00000009095;ENSGALG00000009100;ENSGALG00000015838;ENSGALG00000024332
GO:0044248	cellular catabolic process	26	1321	0.115049	0.469147	ENSGALG00000001146;ENSGALG00000001245;ENSGALG00000001782;ENSGALG00000002057;ENSGALG00000002141;ENSGALG00000002506;ENSGALG00000002529;ENSGALG00000003339;ENSGALG00000003991;ENSGALG00000004347;ENSGALG00000004557;ENSGALG00000004611;ENSGALG00000004629;ENSGALG00000008372;ENSGALG00000008559;ENSGALG00000008572;ENSGALG00000008845;ENSGALG00000008864;ENSGALG00000010694;ENSGALG00000010741;ENSGALG00000014670;…
GO:0007017	microtubule-based process	13	582	0.115428	0.469147	ENSGALG00000001475;ENSGALG00000007615;ENSGALG00000008386;ENSGALG00000008713;ENSGALG00000009013;ENSGALG00000011278;ENSGALG00000011505;ENSGALG00000012627;ENSGALG00000021855;ENSGALG00000022206;ENSGALG00000026780;ENSGALG00000027305;ENSGALG00000027454
GO:0007286	spermatid development	3	77	0.115845	0.469147	ENSGALG00000009013;ENSGALG00000009100;ENSGALG00000026780
GO:0009791	post-embryonic development	3	77	0.115845	0.469147	ENSGALG00000003339;ENSGALG00000006074;ENSGALG00000012538
GO:0061005	cell differentiation involved in kidney development	2	38	0.116009	0.469147	ENSGALG00000009020;ENSGALG00000012952
GO:1902305	regulation of sodium ion transmembrane transport	2	38	0.116009	0.469147	ENSGALG00000004347;ENSGALG00000006490
GO:0001672	regulation of chromatin assembly or disassembly	1	8	0.116926	0.469147	ENSGALG00000001245
GO:0003356	regulation of cilium beat frequency	1	8	0.116926	0.469147	ENSGALG00000009013
GO:0006072	glycerol-3-phosphate metabolic process	1	8	0.116926	0.469147	ENSGALG00000012543
GO:0006883	cellular sodium ion homeostasis	1	8	0.116926	0.469147	ENSGALG00000006469
GO:0006995	cellular response to nitrogen starvation	1	8	0.116926	0.469147	ENSGALG00000010741
GO:0007039	protein catabolic process in the vacuole	1	8	0.116926	0.469147	ENSGALG00000008572
GO:0016266	O-glycan processing	1	8	0.116926	0.469147	ENSGALG00000008513
GO:0016559	peroxisome fission	1	8	0.116926	0.469147	ENSGALG00000004424
GO:0017062	respiratory chain complex III assembly	1	8	0.116926	0.469147	ENSGALG00000002519
GO:0018095	protein polyglutamylation	1	8	0.116926	0.469147	ENSGALG00000026780
GO:0019682	glyceraldehyde-3-phosphate metabolic process	1	8	0.116926	0.469147	ENSGALG00000002492
GO:0032530	regulation of microvillus organization	1	8	0.116926	0.469147	ENSGALG00000021128
GO:0032926	negative regulation of activin receptor signaling pathway	1	8	0.116926	0.469147	ENSGALG00000001229
GO:0033623	regulation of integrin activation	1	8	0.116926	0.469147	ENSGALG00000027305
GO:0034116	positive regulation of heterotypic cell-cell adhesion	1	8	0.116926	0.469147	ENSGALG00000027305
GO:0034551	mitochondrial respiratory chain complex III assembly	1	8	0.116926	0.469147	ENSGALG00000002519
GO:0043558	regulation of translational initiation in response to stress	1	8	0.116926	0.469147	ENSGALG00000016799
GO:0043562	cellular response to nitrogen levels	1	8	0.116926	0.469147	ENSGALG00000010741
GO:0045063	T-helper 1 cell differentiation	1	8	0.116926	0.469147	ENSGALG00000003339
GO:0045176	apical protein localization	1	8	0.116926	0.469147	ENSGALG00000017153
GO:0050847	progesterone receptor signaling pathway	1	8	0.116926	0.469147	ENSGALG00000004347
GO:0051458	corticotropin secretion	1	8	0.116926	0.469147	ENSGALG00000010035
GO:0051549	positive regulation of keratinocyte migration	1	8	0.116926	0.469147	ENSGALG00000003339
GO:0070203	regulation of establishment of protein localization to telomere	1	8	0.116926	0.469147	ENSGALG00000008812
GO:0070914	UV-damage excision repair	1	8	0.116926	0.469147	ENSGALG00000008559
GO:0071371	cellular response to gonadotropin stimulus	1	8	0.116926	0.469147	ENSGALG00000009095
GO:0071850	mitotic cell cycle arrest	1	8	0.116926	0.469147	ENSGALG00000012627
GO:0072017	distal tubule development	1	8	0.116926	0.469147	ENSGALG00000009020
GO:0090030	regulation of steroid hormone biosynthetic process	1	8	0.116926	0.469147	ENSGALG00000009095
GO:0090309	positive regulation of methylation-dependent chromatin silencing	1	8	0.116926	0.469147	ENSGALG00000011814
GO:0097107	postsynaptic density assembly	1	8	0.116926	0.469147	ENSGALG00000010397
GO:0098792	xenophagy	1	8	0.116926	0.469147	ENSGALG00000004557
GO:1900402	regulation of carbohydrate metabolic process by regulation of transcription from RNA polymerase II promoter	1	8	0.116926	0.469147	ENSGALG00000011278
GO:1900452	regulation of long-term synaptic depression	1	8	0.116926	0.469147	ENSGALG00000010397
GO:1901679	nucleotide transmembrane transport	1	8	0.116926	0.469147	ENSGALG00000002519
GO:1903421	regulation of synaptic vesicle recycling	1	8	0.116926	0.469147	ENSGALG00000001782
GO:1904816	positive regulation of protein localization to chromosome, telomeric region	1	8	0.116926	0.469147	ENSGALG00000008812
GO:1905208	negative regulation of cardiocyte differentiation	1	8	0.116926	0.469147	ENSGALG00000006074
GO:1905668	positive regulation of protein localization to endosome	1	8	0.116926	0.469147	ENSGALG00000017153
GO:0023057	negative regulation of signaling	17	806	0.117061	0.469147	ENSGALG00000001229;ENSGALG00000001475;ENSGALG00000001765;ENSGALG00000003339;ENSGALG00000004347;ENSGALG00000007495;ENSGALG00000008631;ENSGALG00000008827;ENSGALG00000008947;ENSGALG00000010397;ENSGALG00000011505;ENSGALG00000012538;ENSGALG00000015838;ENSGALG00000016797;ENSGALG00000016799;ENSGALG00000017204;ENSGALG00000024332
GO:0061564	axon development	8	317	0.117567	0.470571	ENSGALG00000001171;ENSGALG00000001267;ENSGALG00000001328;ENSGALG00000001475;ENSGALG00000007615;ENSGALG00000012538;ENSGALG00000014687;ENSGALG00000027891
GO:0010675	regulation of cellular carbohydrate metabolic process	3	78	0.119186	0.471072	ENSGALG00000001245;ENSGALG00000009095;ENSGALG00000011278
GO:0000904	cell morphogenesis involved in differentiation	11	477	0.119718	0.471072	ENSGALG00000001171;ENSGALG00000001267;ENSGALG00000001328;ENSGALG00000001475;ENSGALG00000004347;ENSGALG00000007007;ENSGALG00000007615;ENSGALG00000008513;ENSGALG00000008631;ENSGALG00000012538;ENSGALG00000014687
GO:0009952	anterior/posterior pattern specification	5	169	0.120498	0.471072	ENSGALG00000000284;ENSGALG00000001276;ENSGALG00000012444;ENSGALG00000015845;ENSGALG00000025774
GO:0003170	heart valve development	2	39	0.121093	0.471072	ENSGALG00000003339;ENSGALG00000009020
GO:0032835	glomerulus development	2	39	0.121093	0.471072	ENSGALG00000009020;ENSGALG00000012952
GO:0061912	selective autophagy	2	39	0.121093	0.471072	ENSGALG00000004557;ENSGALG00000010741
GO:2000573	positive regulation of DNA biosynthetic process	2	39	0.121093	0.471072	ENSGALG00000002216;ENSGALG00000008812
GO:0002682	regulation of immune system process	15	698	0.121196	0.471072	ENSGALG00000002028;ENSGALG00000002246;ENSGALG00000002583;ENSGALG00000003339;ENSGALG00000004629;ENSGALG00000008631;ENSGALG00000008749;ENSGALG00000009020;ENSGALG00000009100;ENSGALG00000012444;ENSGALG00000012505;ENSGALG00000016799;ENSGALG00000022137;ENSGALG00000027305;ENSGALG00000028341
GO:0099537	trans-synaptic signaling	10	425	0.121831	0.471072	ENSGALG00000002606;ENSGALG00000004066;ENSGALG00000007495;ENSGALG00000009003;ENSGALG00000010397;ENSGALG00000010688;ENSGALG00000011272;ENSGALG00000011809;ENSGALG00000020143;ENSGALG00000026780
GO:0032989	cellular component morphogenesis	16	755	0.122199	0.471072	ENSGALG00000001171;ENSGALG00000001267;ENSGALG00000001328;ENSGALG00000001475;ENSGALG00000001782;ENSGALG00000004034;ENSGALG00000004347;ENSGALG00000006074;ENSGALG00000007007;ENSGALG00000007615;ENSGALG00000008513;ENSGALG00000008631;ENSGALG00000012538;ENSGALG00000013124;ENSGALG00000014687;ENSGALG00000017153
GO:0016458	gene silencing	4	123	0.122292	0.471072	ENSGALG00000001245;ENSGALG00000006074;ENSGALG00000008864;ENSGALG00000011814
GO:0006821	chloride transport	3	79	0.122563	0.471072	ENSGALG00000003713;ENSGALG00000014695;ENSGALG00000020143
GO:0010811	positive regulation of cell-substrate adhesion	3	79	0.122563	0.471072	ENSGALG00000008827;ENSGALG00000014687;ENSGALG00000027305
GO:0048515	spermatid differentiation	3	79	0.122563	0.471072	ENSGALG00000009013;ENSGALG00000009100;ENSGALG00000026780
GO:0022618	ribonucleoprotein complex assembly	5	170	0.122695	0.471072	ENSGALG00000002057;ENSGALG00000003991;ENSGALG00000008517;ENSGALG00000014652;ENSGALG00000028205
GO:0034655	nucleobase-containing compound catabolic process	7	270	0.124474	0.471072	ENSGALG00000001245;ENSGALG00000002057;ENSGALG00000003991;ENSGALG00000008372;ENSGALG00000008864;ENSGALG00000010694;ENSGALG00000014670
GO:0048667	cell morphogenesis involved in neuron differentiation	9	374	0.124746	0.471072	ENSGALG00000001171;ENSGALG00000001267;ENSGALG00000001328;ENSGALG00000001475;ENSGALG00000004347;ENSGALG00000007007;ENSGALG00000007615;ENSGALG00000012538;ENSGALG00000014687
GO:0097305	response to alcohol	3	80	0.125975	0.471072	ENSGALG00000010035;ENSGALG00000011809;ENSGALG00000026507
GO:0040008	regulation of growth	9	375	0.126209	0.471072	ENSGALG00000001171;ENSGALG00000001782;ENSGALG00000002519;ENSGALG00000002606;ENSGALG00000003339;ENSGALG00000007615;ENSGALG00000008517;ENSGALG00000009013;ENSGALG00000027068
GO:0031146	SCF-dependent proteasomal ubiquitin-dependent protein catabolic process	2	40	0.126231	0.471072	ENSGALG00000004611;ENSGALG00000008559
GO:0043966	histone H3 acetylation	2	40	0.126231	0.471072	ENSGALG00000008707;ENSGALG00000011278
GO:0048814	regulation of dendrite morphogenesis	2	40	0.126231	0.471072	ENSGALG00000004347;ENSGALG00000007007
GO:1904356	regulation of telomere maintenance via telomere lengthening	2	40	0.126231	0.471072	ENSGALG00000002216;ENSGALG00000008812
GO:0060271	cilium assembly	6	221	0.127029	0.471072	ENSGALG00000008810;ENSGALG00000009013;ENSGALG00000013893;ENSGALG00000015836;ENSGALG00000021855;ENSGALG00000026780
GO:0051648	vesicle localization	5	172	0.127142	0.471072	ENSGALG00000004424;ENSGALG00000007615;ENSGALG00000009003;ENSGALG00000011272;ENSGALG00000026780
GO:0099536	synaptic signaling	10	429	0.127268	0.471072	ENSGALG00000002606;ENSGALG00000004066;ENSGALG00000007495;ENSGALG00000009003;ENSGALG00000010397;ENSGALG00000010688;ENSGALG00000011272;ENSGALG00000011809;ENSGALG00000020143;ENSGALG00000026780
GO:0032990	cell part morphogenesis	10	430	0.128647	0.471072	ENSGALG00000001171;ENSGALG00000001267;ENSGALG00000001328;ENSGALG00000001475;ENSGALG00000001782;ENSGALG00000004347;ENSGALG00000007007;ENSGALG00000007615;ENSGALG00000012538;ENSGALG00000014687
GO:0000956	nuclear-transcribed mRNA catabolic process	3	81	0.129421	0.471072	ENSGALG00000002057;ENSGALG00000003991;ENSGALG00000010694
GO:0045667	regulation of osteoblast differentiation	3	81	0.129421	0.471072	ENSGALG00000001229;ENSGALG00000009020;ENSGALG00000012444
GO:0032502	developmental process	62	3534	0.130112	0.471072	ENSGALG00000000284;ENSGALG00000001171;ENSGALG00000001229;ENSGALG00000001245;ENSGALG00000001267;ENSGALG00000001276;ENSGALG00000001328;ENSGALG00000001475;ENSGALG00000001753;ENSGALG00000001782;ENSGALG00000001872;ENSGALG00000001995;ENSGALG00000002028;ENSGALG00000002155;ENSGALG00000002223;ENSGALG00000002606;ENSGALG00000003339;ENSGALG00000004034;ENSGALG00000004066;ENSGALG00000004347;ENSGALG00000004448;…
GO:0006359	regulation of transcription by RNA polymerase III	1	9	0.130551	0.471072	ENSGALG00000003339
GO:0006925	inflammatory cell apoptotic process	1	9	0.130551	0.471072	ENSGALG00000002583
GO:0007158	neuron cell-cell adhesion	1	9	0.130551	0.471072	ENSGALG00000004472
GO:0009083	branched-chain amino acid catabolic process	1	9	0.130551	0.471072	ENSGALG00000002529
GO:0010826	negative regulation of centrosome duplication	1	9	0.130551	0.471072	ENSGALG00000011278
GO:0010919	regulation of inositol phosphate biosynthetic process	1	9	0.130551	0.471072	ENSGALG00000009095
GO:0014047	glutamate secretion	1	9	0.130551	0.471072	ENSGALG00000011809
GO:0019227	neuronal action potential propagation	1	9	0.130551	0.471072	ENSGALG00000014695
GO:0021561	facial nerve development	1	9	0.130551	0.471072	ENSGALG00000025774
GO:0021610	facial nerve morphogenesis	1	9	0.130551	0.471072	ENSGALG00000025774
GO:0031507	heterochromatin assembly	1	9	0.130551	0.471072	ENSGALG00000001245
GO:0031958	corticosteroid receptor signaling pathway	1	9	0.130551	0.471072	ENSGALG00000004347
GO:0033148	positive regulation of intracellular estrogen receptor signaling pathway	1	9	0.130551	0.471072	ENSGALG00000009100
GO:0034111	negative regulation of homotypic cell-cell adhesion	1	9	0.130551	0.471072	ENSGALG00000017153
GO:0034698	response to gonadotropin	1	9	0.130551	0.471072	ENSGALG00000009095
GO:0035973	aggrephagy	1	9	0.130551	0.471072	ENSGALG00000010741
GO:0042416	dopamine biosynthetic process	1	9	0.130551	0.471072	ENSGALG00000012538
GO:0042921	glucocorticoid receptor signaling pathway	1	9	0.130551	0.471072	ENSGALG00000004347
GO:0043031	negative regulation of macrophage activation	1	9	0.130551	0.471072	ENSGALG00000012505
GO:0043369	CD4-positive or CD8-positive, alpha-beta T cell lineage commitment	1	9	0.130551	0.471072	ENSGALG00000003339
GO:0045475	locomotor rhythm	1	9	0.130551	0.471072	ENSGALG00000003339
GO:0045722	positive regulation of gluconeogenesis	1	9	0.130551	0.471072	ENSGALG00000011278
GO:0045898	regulation of RNA polymerase II transcriptional preinitiation complex assembly	1	9	0.130551	0.471072	ENSGALG00000011814
GO:0046325	negative regulation of glucose import	1	9	0.130551	0.471072	ENSGALG00000001245
GO:0046851	negative regulation of bone remodeling	1	9	0.130551	0.471072	ENSGALG00000009100
GO:0048207	vesicle targeting, rough ER to cis-Golgi	1	9	0.130551	0.471072	ENSGALG00000004424
GO:0048208	COPII vesicle coating	1	9	0.130551	0.471072	ENSGALG00000004424
GO:0050910	detection of mechanical stimulus involved in sensory perception of sound	1	9	0.130551	0.471072	ENSGALG00000009013
GO:0051547	regulation of keratinocyte migration	1	9	0.130551	0.471072	ENSGALG00000003339
GO:0051957	positive regulation of amino acid transport	1	9	0.130551	0.471072	ENSGALG00000011809
GO:0052646	alditol phosphate metabolic process	1	9	0.130551	0.471072	ENSGALG00000012543
GO:0060009	Sertoli cell development	1	9	0.130551	0.471072	ENSGALG00000009100
GO:0060134	prepulse inhibition	1	9	0.130551	0.471072	ENSGALG00000010397
GO:0060439	trachea morphogenesis	1	9	0.130551	0.471072	ENSGALG00000001267
GO:0061309	cardiac neural crest cell development involved in outflow tract morphogenesis	1	9	0.130551	0.471072	ENSGALG00000009020
GO:0070202	regulation of establishment of protein localization to chromosome	1	9	0.130551	0.471072	ENSGALG00000008812
GO:0070593	dendrite self-avoidance	1	9	0.130551	0.471072	ENSGALG00000001328
GO:0071801	regulation of podosome assembly	1	9	0.130551	0.471072	ENSGALG00000021128
GO:0072531	pyrimidine-containing compound transmembrane transport	1	9	0.130551	0.471072	ENSGALG00000002519
GO:0072574	hepatocyte proliferation	1	9	0.130551	0.471072	ENSGALG00000001995
GO:0072575	epithelial cell proliferation involved in liver morphogenesis	1	9	0.130551	0.471072	ENSGALG00000001995
GO:0090308	regulation of methylation-dependent chromatin silencing	1	9	0.130551	0.471072	ENSGALG00000011814
GO:0090493	catecholamine uptake	1	9	0.130551	0.471072	ENSGALG00000009621
GO:0097066	response to thyroid hormone	1	9	0.130551	0.471072	ENSGALG00000017153
GO:0098870	action potential propagation	1	9	0.130551	0.471072	ENSGALG00000014695
GO:0098887	neurotransmitter receptor transport, endosome to postsynaptic membrane	1	9	0.130551	0.471072	ENSGALG00000007615
GO:0099639	neurotransmitter receptor transport, endosome to plasma membrane	1	9	0.130551	0.471072	ENSGALG00000007615
GO:0106074	aminoacyl-tRNA metabolism involved in translational fidelity	1	9	0.130551	0.471072	ENSGALG00000008808
GO:1902946	protein localization to early endosome	1	9	0.130551	0.471072	ENSGALG00000017153
GO:1905666	regulation of protein localization to endosome	1	9	0.130551	0.471072	ENSGALG00000017153
GO:2000641	regulation of early endosome to late endosome transport	1	9	0.130551	0.471072	ENSGALG00000017153
GO:2000647	negative regulation of stem cell proliferation	1	9	0.130551	0.471072	ENSGALG00000008827
GO:2000650	negative regulation of sodium ion transmembrane transporter activity	1	9	0.130551	0.471072	ENSGALG00000004347
GO:2001224	positive regulation of neuron migration	1	9	0.130551	0.471072	ENSGALG00000001782
GO:2001267	regulation of cysteine-type endopeptidase activity involved in apoptotic signaling pathway	1	9	0.130551	0.471072	ENSGALG00000001765
GO:0060324	face development	2	41	0.131419	0.47311	ENSGALG00000001267;ENSGALG00000009013
GO:1903578	regulation of ATP metabolic process	2	41	0.131419	0.47311	ENSGALG00000001245;ENSGALG00000002519
GO:0010638	positive regulation of organelle organization	9	379	0.132154	0.475204	ENSGALG00000001245;ENSGALG00000002216;ENSGALG00000003339;ENSGALG00000008812;ENSGALG00000011814;ENSGALG00000013893;ENSGALG00000014687;ENSGALG00000016799;ENSGALG00000021128
GO:0016192	vesicle-mediated transport	19	936	0.132383	0.47548	ENSGALG00000001121;ENSGALG00000001146;ENSGALG00000001872;ENSGALG00000002246;ENSGALG00000002606;ENSGALG00000004347;ENSGALG00000004424;ENSGALG00000007615;ENSGALG00000008631;ENSGALG00000008793;ENSGALG00000009003;ENSGALG00000009092;ENSGALG00000009621;ENSGALG00000011272;ENSGALG00000013899;ENSGALG00000014640;ENSGALG00000016795;ENSGALG00000017153;ENSGALG00000021683
GO:0042593	glucose homeostasis	4	127	0.133024	0.477233	ENSGALG00000001245;ENSGALG00000002028;ENSGALG00000008713;ENSGALG00000017204
GO:0044260	cellular macromolecule metabolic process	93	5507	0.134317	0.481314	ENSGALG00000000284;ENSGALG00000001146;ENSGALG00000001229;ENSGALG00000001245;ENSGALG00000001252;ENSGALG00000001267;ENSGALG00000001276;ENSGALG00000001289;ENSGALG00000001463;ENSGALG00000001753;ENSGALG00000001765;ENSGALG00000001782;ENSGALG00000002028;ENSGALG00000002057;ENSGALG00000002070;ENSGALG00000002141;ENSGALG00000002155;ENSGALG00000002216;ENSGALG00000002223;ENSGALG00000002506;ENSGALG00000002519;…
GO:0002684	positive regulation of immune system process	11	489	0.135247	0.483174	ENSGALG00000002028;ENSGALG00000002246;ENSGALG00000002583;ENSGALG00000008631;ENSGALG00000008749;ENSGALG00000009020;ENSGALG00000012444;ENSGALG00000016799;ENSGALG00000022137;ENSGALG00000027305;ENSGALG00000028341
GO:0034613	cellular protein localization	23	1171	0.13525	0.483174	ENSGALG00000001223;ENSGALG00000002057;ENSGALG00000002606;ENSGALG00000004347;ENSGALG00000004424;ENSGALG00000004557;ENSGALG00000006490;ENSGALG00000007615;ENSGALG00000008572;ENSGALG00000008793;ENSGALG00000008812;ENSGALG00000008827;ENSGALG00000008852;ENSGALG00000009003;ENSGALG00000009621;ENSGALG00000010397;ENSGALG00000011272;ENSGALG00000014640;ENSGALG00000015838;ENSGALG00000016795;ENSGALG00000017153;…
GO:0043170	macromolecule metabolic process	106	6349	0.135487	0.483174	ENSGALG00000000284;ENSGALG00000001146;ENSGALG00000001229;ENSGALG00000001245;ENSGALG00000001252;ENSGALG00000001267;ENSGALG00000001276;ENSGALG00000001289;ENSGALG00000001463;ENSGALG00000001753;ENSGALG00000001765;ENSGALG00000001782;ENSGALG00000002028;ENSGALG00000002043;ENSGALG00000002057;ENSGALG00000002070;ENSGALG00000002141;ENSGALG00000002155;ENSGALG00000002216;ENSGALG00000002223;ENSGALG00000002506;…
GO:0008406	gonad development	4	128	0.135767	0.483174	ENSGALG00000002223;ENSGALG00000009095;ENSGALG00000009100;ENSGALG00000012444
GO:0019722	calcium-mediated signaling	4	128	0.135767	0.483174	ENSGALG00000003339;ENSGALG00000011809;ENSGALG00000012357;ENSGALG00000016797
GO:0033500	carbohydrate homeostasis	4	128	0.135767	0.483174	ENSGALG00000001245;ENSGALG00000002028;ENSGALG00000008713;ENSGALG00000017204
GO:0006323	DNA packaging	3	83	0.136411	0.484071	ENSGALG00000001126;ENSGALG00000001245;ENSGALG00000009100
GO:0032479	regulation of type I interferon production	2	42	0.136656	0.484071	ENSGALG00000004629;ENSGALG00000008749
GO:0048016	inositol phosphate-mediated signaling	2	42	0.136656	0.484071	ENSGALG00000003339;ENSGALG00000016797
GO:0065002	intracellular protein transmembrane transport	2	42	0.136656	0.484071	ENSGALG00000001223;ENSGALG00000008852
GO:1901653	cellular response to peptide	5	177	0.138581	0.484071	ENSGALG00000002519;ENSGALG00000010035;ENSGALG00000011278;ENSGALG00000012538;ENSGALG00000017204
GO:0065007	biological regulation	129	7863	0.138632	0.484071	ENSGALG00000000284;ENSGALG00000001171;ENSGALG00000001229;ENSGALG00000001245;ENSGALG00000001252;ENSGALG00000001267;ENSGALG00000001276;ENSGALG00000001289;ENSGALG00000001342;ENSGALG00000001475;ENSGALG00000001753;ENSGALG00000001765;ENSGALG00000001782;ENSGALG00000001882;ENSGALG00000001945;ENSGALG00000001995;ENSGALG00000002028;ENSGALG00000002057;ENSGALG00000002070;ENSGALG00000002216;ENSGALG00000002223;…
GO:0010629	negative regulation of gene expression	21	1059	0.139344	0.484071	ENSGALG00000000284;ENSGALG00000001229;ENSGALG00000001245;ENSGALG00000001753;ENSGALG00000002057;ENSGALG00000002070;ENSGALG00000003991;ENSGALG00000004347;ENSGALG00000006074;ENSGALG00000008611;ENSGALG00000008827;ENSGALG00000008864;ENSGALG00000009013;ENSGALG00000010694;ENSGALG00000011814;ENSGALG00000012538;ENSGALG00000012952;ENSGALG00000014721;ENSGALG00000015845;ENSGALG00000016797;ENSGALG00000016799
GO:0099173	postsynapse organization	3	84	0.139955	0.484071	ENSGALG00000009621;ENSGALG00000010397;ENSGALG00000021683
GO:0032868	response to insulin	4	130	0.141319	0.484071	ENSGALG00000002519;ENSGALG00000003339;ENSGALG00000011278;ENSGALG00000017204
GO:0050807	regulation of synapse organization	4	130	0.141319	0.484071	ENSGALG00000002606;ENSGALG00000004347;ENSGALG00000010397;ENSGALG00000012505
GO:0007004	telomere maintenance via telomerase	2	43	0.141939	0.484071	ENSGALG00000002216;ENSGALG00000008812
GO:0071806	protein transmembrane transport	2	43	0.141939	0.484071	ENSGALG00000001223;ENSGALG00000008852
GO:0051603	proteolysis involved in cellular protein catabolic process	11	494	0.142028	0.484071	ENSGALG00000001146;ENSGALG00000001782;ENSGALG00000002141;ENSGALG00000002506;ENSGALG00000004347;ENSGALG00000004611;ENSGALG00000004629;ENSGALG00000008559;ENSGALG00000015415;ENSGALG00000015693;ENSGALG00000024332
GO:0070727	cellular macromolecule localization	23	1179	0.142295	0.484071	ENSGALG00000001223;ENSGALG00000002057;ENSGALG00000002606;ENSGALG00000004347;ENSGALG00000004424;ENSGALG00000004557;ENSGALG00000006490;ENSGALG00000007615;ENSGALG00000008572;ENSGALG00000008793;ENSGALG00000008812;ENSGALG00000008827;ENSGALG00000008852;ENSGALG00000009003;ENSGALG00000009621;ENSGALG00000010397;ENSGALG00000011272;ENSGALG00000014640;ENSGALG00000015838;ENSGALG00000016795;ENSGALG00000017153;…
GO:0044839	cell cycle G2/M phase transition	3	85	0.143529	0.484071	ENSGALG00000004611;ENSGALG00000007615;ENSGALG00000008707
GO:0061025	membrane fusion	3	85	0.143529	0.484071	ENSGALG00000009003;ENSGALG00000015415;ENSGALG00000016795
GO:0055085	transmembrane transport	22	1122	0.143693	0.484071	ENSGALG00000001223;ENSGALG00000001245;ENSGALG00000001317;ENSGALG00000001342;ENSGALG00000002519;ENSGALG00000002539;ENSGALG00000003713;ENSGALG00000004347;ENSGALG00000006469;ENSGALG00000006490;ENSGALG00000007495;ENSGALG00000008852;ENSGALG00000009003;ENSGALG00000009621;ENSGALG00000010375;ENSGALG00000010397;ENSGALG00000010497;ENSGALG00000011809;ENSGALG00000014695;ENSGALG00000016868;ENSGALG00000020143;…
GO:0007096	regulation of exit from mitosis	1	10	0.143966	0.484071	ENSGALG00000012627
GO:0007288	sperm axoneme assembly	1	10	0.143966	0.484071	ENSGALG00000026780
GO:0007289	spermatid nucleus differentiation	1	10	0.143966	0.484071	ENSGALG00000009100
GO:0009081	branched-chain amino acid metabolic process	1	10	0.143966	0.484071	ENSGALG00000002529
GO:0016446	somatic hypermutation of immunoglobulin genes	1	10	0.143966	0.484071	ENSGALG00000010748
GO:0021604	cranial nerve structural organization	1	10	0.143966	0.484071	ENSGALG00000025774
GO:0030150	protein import into mitochondrial matrix	1	10	0.143966	0.484071	ENSGALG00000008852
GO:0030948	negative regulation of vascular endothelial growth factor receptor signaling pathway	1	10	0.143966	0.484071	ENSGALG00000004347
GO:0033631	cell-cell adhesion mediated by integrin	1	10	0.143966	0.484071	ENSGALG00000027305
GO:0035313	wound healing, spreading of epidermal cells	1	10	0.143966	0.484071	ENSGALG00000003339
GO:0035330	regulation of hippo signaling	1	10	0.143966	0.484071	ENSGALG00000011505
GO:0035458	cellular response to interferon-beta	1	10	0.143966	0.484071	ENSGALG00000024332
GO:0043555	regulation of translation in response to stress	1	10	0.143966	0.484071	ENSGALG00000016799
GO:0044320	cellular response to leptin stimulus	1	10	0.143966	0.484071	ENSGALG00000009013
GO:0044342	type B pancreatic cell proliferation	1	10	0.143966	0.484071	ENSGALG00000008713
GO:0048714	positive regulation of oligodendrocyte differentiation	1	10	0.143966	0.484071	ENSGALG00000003339
GO:0050901	leukocyte tethering or rolling	1	10	0.143966	0.484071	ENSGALG00000028341
GO:0055015	ventricular cardiac muscle cell development	1	10	0.143966	0.484071	ENSGALG00000016797
GO:0060502	epithelial cell proliferation involved in lung morphogenesis	1	10	0.143966	0.484071	ENSGALG00000001267
GO:0070601	centromeric sister chromatid cohesion	1	10	0.143966	0.484071	ENSGALG00000011281
GO:0070986	left/right axis specification	1	10	0.143966	0.484071	ENSGALG00000013893
GO:0071340	skeletal muscle acetylcholine-gated channel clustering	1	10	0.143966	0.484071	ENSGALG00000021683
GO:0071712	ER-associated misfolded protein catabolic process	1	10	0.143966	0.484071	ENSGALG00000002141
GO:0072070	loop of Henle development	1	10	0.143966	0.484071	ENSGALG00000009020
GO:0072576	liver morphogenesis	1	10	0.143966	0.484071	ENSGALG00000001995
GO:0090128	regulation of synapse maturation	1	10	0.143966	0.484071	ENSGALG00000002606
GO:0098698	postsynaptic specialization assembly	1	10	0.143966	0.484071	ENSGALG00000010397
GO:0098719	sodium ion import across plasma membrane	1	10	0.143966	0.484071	ENSGALG00000001342
GO:1901836	regulation of transcription of nucleolar large rRNA by RNA polymerase I	1	10	0.143966	0.484071	ENSGALG00000003339
GO:1902306	negative regulation of sodium ion transmembrane transport	1	10	0.143966	0.484071	ENSGALG00000004347
GO:1904293	negative regulation of ERAD pathway	1	10	0.143966	0.484071	ENSGALG00000015693
GO:1904355	positive regulation of telomere capping	1	10	0.143966	0.484071	ENSGALG00000002216
GO:1904814	regulation of protein localization to chromosome, telomeric region	1	10	0.143966	0.484071	ENSGALG00000008812
GO:2001170	negative regulation of ATP biosynthetic process	1	10	0.143966	0.484071	ENSGALG00000001245
GO:0001649	osteoblast differentiation	4	131	0.144129	0.484071	ENSGALG00000001229;ENSGALG00000009020;ENSGALG00000012444;ENSGALG00000016797
GO:0042221	response to chemical	43	2383	0.144258	0.484071	ENSGALG00000001146;ENSGALG00000001171;ENSGALG00000001229;ENSGALG00000001252;ENSGALG00000001276;ENSGALG00000001328;ENSGALG00000001342;ENSGALG00000001782;ENSGALG00000001882;ENSGALG00000002141;ENSGALG00000002519;ENSGALG00000003339;ENSGALG00000003358;ENSGALG00000004347;ENSGALG00000004448;ENSGALG00000006074;ENSGALG00000008713;ENSGALG00000008827;ENSGALG00000009013;ENSGALG00000009020;ENSGALG00000009095;…
GO:0070887	cellular response to chemical stimulus	33	1777	0.145051	0.486207	ENSGALG00000001229;ENSGALG00000001252;ENSGALG00000001276;ENSGALG00000001342;ENSGALG00000001782;ENSGALG00000001882;ENSGALG00000002141;ENSGALG00000002519;ENSGALG00000003339;ENSGALG00000003358;ENSGALG00000004347;ENSGALG00000004448;ENSGALG00000006074;ENSGALG00000008713;ENSGALG00000008827;ENSGALG00000009013;ENSGALG00000009095;ENSGALG00000009100;ENSGALG00000009621;ENSGALG00000009680;ENSGALG00000010035;…
GO:0034248	regulation of cellular amide metabolic process	6	230	0.145206	0.486207	ENSGALG00000002057;ENSGALG00000003339;ENSGALG00000008864;ENSGALG00000010694;ENSGALG00000012628;ENSGALG00000016799
GO:0051146	striated muscle cell differentiation	5	180	0.145655	0.486604	ENSGALG00000001229;ENSGALG00000003339;ENSGALG00000006074;ENSGALG00000013124;ENSGALG00000016797
GO:1903532	positive regulation of secretion by cell	5	180	0.145655	0.486604	ENSGALG00000008827;ENSGALG00000011272;ENSGALG00000011809;ENSGALG00000014640;ENSGALG00000021443
GO:0032940	secretion by cell	12	552	0.145794	0.486604	ENSGALG00000001872;ENSGALG00000007615;ENSGALG00000008631;ENSGALG00000008713;ENSGALG00000008827;ENSGALG00000009003;ENSGALG00000010035;ENSGALG00000011272;ENSGALG00000011809;ENSGALG00000013899;ENSGALG00000014640;ENSGALG00000021443
GO:0043161	proteasome-mediated ubiquitin-dependent protein catabolic process	7	282	0.146126	0.48719	ENSGALG00000001782;ENSGALG00000002506;ENSGALG00000004347;ENSGALG00000004611;ENSGALG00000004629;ENSGALG00000008559;ENSGALG00000024332
GO:0045137	development of primary sexual characteristics	4	132	0.146961	0.487334	ENSGALG00000002223;ENSGALG00000009095;ENSGALG00000009100;ENSGALG00000012444
GO:0032233	positive regulation of actin filament bundle assembly	2	44	0.147264	0.487334	ENSGALG00000003339;ENSGALG00000014687
GO:0032606	type I interferon production	2	44	0.147264	0.487334	ENSGALG00000004629;ENSGALG00000008749
GO:0035082	axoneme assembly	2	44	0.147264	0.487334	ENSGALG00000021855;ENSGALG00000026780
GO:0044106	cellular amine metabolic process	2	44	0.147264	0.487334	ENSGALG00000009100;ENSGALG00000012538
GO:0046683	response to organophosphorus	2	44	0.147264	0.487334	ENSGALG00000001342;ENSGALG00000026507
GO:0071230	cellular response to amino acid stimulus	2	44	0.147264	0.487334	ENSGALG00000003339;ENSGALG00000017204
GO:0031647	regulation of protein stability	5	181	0.148047	0.488885	ENSGALG00000001245;ENSGALG00000008572;ENSGALG00000008812;ENSGALG00000011814;ENSGALG00000015693
GO:0071826	ribonucleoprotein complex subunit organization	5	181	0.148047	0.488885	ENSGALG00000002057;ENSGALG00000003991;ENSGALG00000008517;ENSGALG00000014652;ENSGALG00000028205
GO:0051094	positive regulation of developmental process	17	837	0.148502	0.489866	ENSGALG00000000284;ENSGALG00000001245;ENSGALG00000001267;ENSGALG00000001782;ENSGALG00000002028;ENSGALG00000002606;ENSGALG00000003339;ENSGALG00000004448;ENSGALG00000004530;ENSGALG00000006074;ENSGALG00000007615;ENSGALG00000009013;ENSGALG00000009020;ENSGALG00000010397;ENSGALG00000012357;ENSGALG00000012444;ENSGALG00000014687
GO:0034645	cellular macromolecule biosynthetic process	53	3008	0.149748	0.493457	ENSGALG00000000284;ENSGALG00000001229;ENSGALG00000001245;ENSGALG00000001252;ENSGALG00000001276;ENSGALG00000001753;ENSGALG00000002057;ENSGALG00000002070;ENSGALG00000002141;ENSGALG00000002155;ENSGALG00000002216;ENSGALG00000002223;ENSGALG00000002519;ENSGALG00000003339;ENSGALG00000004347;ENSGALG00000004557;ENSGALG00000006074;ENSGALG00000006989;ENSGALG00000008372;ENSGALG00000008513;ENSGALG00000008517;…
GO:0000723	telomere maintenance	3	87	0.150767	0.495764	ENSGALG00000001245;ENSGALG00000002216;ENSGALG00000008812
GO:0007612	learning	3	87	0.150767	0.495764	ENSGALG00000008815;ENSGALG00000008947;ENSGALG00000009003
GO:0044772	mitotic cell cycle phase transition	6	233	0.151518	0.496395	ENSGALG00000004611;ENSGALG00000007615;ENSGALG00000008559;ENSGALG00000008707;ENSGALG00000012627;ENSGALG00000017153
GO:0030968	endoplasmic reticulum unfolded protein response	2	45	0.15263	0.496395	ENSGALG00000001252;ENSGALG00000016799
GO:1901655	cellular response to ketone	2	45	0.15263	0.496395	ENSGALG00000010035;ENSGALG00000026507
GO:0033993	response to lipid	9	393	0.154094	0.496395	ENSGALG00000001782;ENSGALG00000004347;ENSGALG00000004448;ENSGALG00000009100;ENSGALG00000009680;ENSGALG00000010035;ENSGALG00000012538;ENSGALG00000015791;ENSGALG00000026507
GO:0007189	adenylate cyclase-activating G protein-coupled receptor signaling pathway	3	88	0.15443	0.496395	ENSGALG00000009095;ENSGALG00000009100;ENSGALG00000015838
GO:0043624	cellular protein complex disassembly	3	88	0.15443	0.496395	ENSGALG00000001121;ENSGALG00000001475;ENSGALG00000004034
GO:0010810	regulation of cell-substrate adhesion	4	135	0.155586	0.496395	ENSGALG00000008827;ENSGALG00000009020;ENSGALG00000014687;ENSGALG00000027305
GO:0002566	somatic diversification of immune receptors via somatic mutation	1	11	0.157176	0.496395	ENSGALG00000010748
GO:0003184	pulmonary valve morphogenesis	1	11	0.157176	0.496395	ENSGALG00000009020
GO:0003352	regulation of cilium movement	1	11	0.157176	0.496395	ENSGALG00000009013
GO:0006206	pyrimidine nucleobase metabolic process	1	11	0.157176	0.496395	ENSGALG00000003339
GO:0006353	DNA-templated transcription, termination	1	11	0.157176	0.496395	ENSGALG00000008372
GO:0006390	mitochondrial transcription	1	11	0.157176	0.496395	ENSGALG00000002519
GO:0018410	C-terminal protein amino acid modification	1	11	0.157176	0.496395	ENSGALG00000004557
GO:0021783	preganglionic parasympathetic fiber development	1	11	0.157176	0.496395	ENSGALG00000025774
GO:0030575	nuclear body organization	1	11	0.157176	0.496395	ENSGALG00000012628
GO:0030809	negative regulation of nucleotide biosynthetic process	1	11	0.157176	0.496395	ENSGALG00000001245
GO:0032402	melanosome transport	1	11	0.157176	0.496395	ENSGALG00000007615
GO:0034104	negative regulation of tissue remodeling	1	11	0.157176	0.496395	ENSGALG00000009100
GO:0035743	CD4-positive, alpha-beta T cell cytokine production	1	11	0.157176	0.496395	ENSGALG00000002246
GO:0036092	phosphatidylinositol-3-phosphate biosynthetic process	1	11	0.157176	0.496395	ENSGALG00000002583
GO:0042053	regulation of dopamine metabolic process	1	11	0.157176	0.496395	ENSGALG00000012538
GO:0042069	regulation of catecholamine metabolic process	1	11	0.157176	0.496395	ENSGALG00000012538
GO:0042790	nucleolar large rRNA transcription by RNA polymerase I	1	11	0.157176	0.496395	ENSGALG00000003339
GO:0045683	negative regulation of epidermis development	1	11	0.157176	0.496395	ENSGALG00000008827
GO:0046606	negative regulation of centrosome cycle	1	11	0.157176	0.496395	ENSGALG00000011278
GO:0048012	hepatocyte growth factor receptor signaling pathway	1	11	0.157176	0.496395	ENSGALG00000001475
GO:0060347	heart trabecula formation	1	11	0.157176	0.496395	ENSGALG00000016797
GO:0061081	positive regulation of myeloid leukocyte cytokine production involved in immune response	1	11	0.157176	0.496395	ENSGALG00000002028
GO:0061307	cardiac neural crest cell differentiation involved in heart development	1	11	0.157176	0.496395	ENSGALG00000009020
GO:0061308	cardiac neural crest cell development involved in heart development	1	11	0.157176	0.496395	ENSGALG00000009020
GO:0072520	seminiferous tubule development	1	11	0.157176	0.496395	ENSGALG00000009095
GO:0086014	atrial cardiac muscle cell action potential	1	11	0.157176	0.496395	ENSGALG00000006490
GO:0086026	atrial cardiac muscle cell to AV node cell signaling	1	11	0.157176	0.496395	ENSGALG00000006490
GO:0086066	atrial cardiac muscle cell to AV node cell communication	1	11	0.157176	0.496395	ENSGALG00000006490
GO:0099638	endosome to plasma membrane protein transport	1	11	0.157176	0.496395	ENSGALG00000007615
GO:1900372	negative regulation of purine nucleotide biosynthetic process	1	11	0.157176	0.496395	ENSGALG00000001245
GO:1903649	regulation of cytoplasmic transport	1	11	0.157176	0.496395	ENSGALG00000017153
GO:1905564	positive regulation of vascular endothelial cell proliferation	1	11	0.157176	0.496395	ENSGALG00000001245
GO:0003341	cilium movement	2	46	0.158034	0.496857	ENSGALG00000009013;ENSGALG00000021855
GO:0006094	gluconeogenesis	2	46	0.158034	0.496857	ENSGALG00000011278;ENSGALG00000012543
GO:0033627	cell adhesion mediated by integrin	2	46	0.158034	0.496857	ENSGALG00000008827;ENSGALG00000027305
GO:0006352	DNA-templated transcription, initiation	3	89	0.15812	0.496857	ENSGALG00000002057;ENSGALG00000011814;ENSGALG00000026747
GO:0032200	telomere organization	3	89	0.15812	0.496857	ENSGALG00000001245;ENSGALG00000002216;ENSGALG00000008812
GO:0050803	regulation of synapse structure or activity	4	136	0.158502	0.497055	ENSGALG00000002606;ENSGALG00000004347;ENSGALG00000010397;ENSGALG00000012505
GO:0051402	neuron apoptotic process	4	136	0.158502	0.497055	ENSGALG00000008631;ENSGALG00000008713;ENSGALG00000010397;ENSGALG00000012538
GO:0051641	cellular localization	33	1795	0.158943	0.497937	ENSGALG00000001121;ENSGALG00000001146;ENSGALG00000001223;ENSGALG00000001782;ENSGALG00000002057;ENSGALG00000002246;ENSGALG00000002606;ENSGALG00000003439;ENSGALG00000004347;ENSGALG00000004424;ENSGALG00000004557;ENSGALG00000006490;ENSGALG00000007615;ENSGALG00000008572;ENSGALG00000008713;ENSGALG00000008793;ENSGALG00000008812;ENSGALG00000008827;ENSGALG00000008852;ENSGALG00000009003;ENSGALG00000009013;…
GO:0045444	fat cell differentiation	4	137	0.161439	0.504868	ENSGALG00000001872;ENSGALG00000009013;ENSGALG00000009020;ENSGALG00000012538
GO:0007167	enzyme linked receptor protein signaling pathway	13	620	0.161642	0.504868	ENSGALG00000001229;ENSGALG00000001475;ENSGALG00000004347;ENSGALG00000008615;ENSGALG00000008631;ENSGALG00000008827;ENSGALG00000009100;ENSGALG00000012444;ENSGALG00000014687;ENSGALG00000014688;ENSGALG00000016799;ENSGALG00000017204;ENSGALG00000027891
GO:0046903	secretion	13	620	0.161642	0.504868	ENSGALG00000001872;ENSGALG00000007615;ENSGALG00000008631;ENSGALG00000008713;ENSGALG00000008827;ENSGALG00000009003;ENSGALG00000010035;ENSGALG00000011272;ENSGALG00000011809;ENSGALG00000013899;ENSGALG00000014176;ENSGALG00000014640;ENSGALG00000021443
GO:0043524	negative regulation of neuron apoptotic process	3	90	0.161837	0.504972	ENSGALG00000008631;ENSGALG00000008713;ENSGALG00000012538
GO:1901701	cellular response to oxygen-containing compound	12	564	0.162094	0.505194	ENSGALG00000001342;ENSGALG00000001782;ENSGALG00000002519;ENSGALG00000003339;ENSGALG00000004448;ENSGALG00000008713;ENSGALG00000009621;ENSGALG00000010035;ENSGALG00000011278;ENSGALG00000012538;ENSGALG00000017204;ENSGALG00000026507
GO:0044782	cilium organization	6	238	0.162307	0.505194	ENSGALG00000008810;ENSGALG00000009013;ENSGALG00000013893;ENSGALG00000015836;ENSGALG00000021855;ENSGALG00000026780
GO:0015672	monovalent inorganic cation transport	8	344	0.162672	0.505194	ENSGALG00000001342;ENSGALG00000002539;ENSGALG00000004347;ENSGALG00000006469;ENSGALG00000006490;ENSGALG00000007495;ENSGALG00000008593;ENSGALG00000009003
GO:0050896	response to stimulus	90	5369	0.162892	0.505194	ENSGALG00000001146;ENSGALG00000001171;ENSGALG00000001229;ENSGALG00000001245;ENSGALG00000001252;ENSGALG00000001267;ENSGALG00000001276;ENSGALG00000001289;ENSGALG00000001328;ENSGALG00000001342;ENSGALG00000001475;ENSGALG00000001765;ENSGALG00000001782;ENSGALG00000001882;ENSGALG00000001995;ENSGALG00000002028;ENSGALG00000002057;ENSGALG00000002141;ENSGALG00000002246;ENSGALG00000002506;ENSGALG00000002519;…
GO:0045892	negative regulation of transcription, DNA-templated	15	735	0.163139	0.505194	ENSGALG00000000284;ENSGALG00000001229;ENSGALG00000001245;ENSGALG00000001753;ENSGALG00000002070;ENSGALG00000004347;ENSGALG00000006074;ENSGALG00000008611;ENSGALG00000011814;ENSGALG00000012538;ENSGALG00000012952;ENSGALG00000014721;ENSGALG00000015845;ENSGALG00000016797;ENSGALG00000016799
GO:0009308	amine metabolic process	2	47	0.163474	0.505194	ENSGALG00000009100;ENSGALG00000012538
GO:0072091	regulation of stem cell proliferation	2	47	0.163474	0.505194	ENSGALG00000001245;ENSGALG00000008827
GO:0072665	protein localization to vacuole	2	47	0.163474	0.505194	ENSGALG00000004347;ENSGALG00000008572
GO:0007030	Golgi organization	3	91	0.165581	0.505194	ENSGALG00000003439;ENSGALG00000014640;ENSGALG00000015415
GO:0010769	regulation of cell morphogenesis involved in differentiation	5	189	0.167773	0.505194	ENSGALG00000001171;ENSGALG00000001267;ENSGALG00000004347;ENSGALG00000007007;ENSGALG00000007615
GO:0051047	positive regulation of secretion	5	189	0.167773	0.505194	ENSGALG00000008827;ENSGALG00000011272;ENSGALG00000011809;ENSGALG00000014640;ENSGALG00000021443
GO:0050789	regulation of biological process	120	7326	0.168684	0.505194	ENSGALG00000000284;ENSGALG00000001171;ENSGALG00000001229;ENSGALG00000001245;ENSGALG00000001252;ENSGALG00000001267;ENSGALG00000001276;ENSGALG00000001289;ENSGALG00000001342;ENSGALG00000001475;ENSGALG00000001753;ENSGALG00000001765;ENSGALG00000001782;ENSGALG00000001882;ENSGALG00000001995;ENSGALG00000002028;ENSGALG00000002057;ENSGALG00000002070;ENSGALG00000002216;ENSGALG00000002223;ENSGALG00000002246;…
GO:0019319	hexose biosynthetic process	2	48	0.168946	0.505194	ENSGALG00000011278;ENSGALG00000012543
GO:0030166	proteoglycan biosynthetic process	2	48	0.168946	0.505194	ENSGALG00000002155;ENSGALG00000006989
GO:0045669	positive regulation of osteoblast differentiation	2	48	0.168946	0.505194	ENSGALG00000009020;ENSGALG00000012444
GO:0060078	regulation of postsynaptic membrane potential	3	92	0.169351	0.505194	ENSGALG00000010397;ENSGALG00000011809;ENSGALG00000020143
GO:0001779	natural killer cell differentiation	1	12	0.170183	0.505194	ENSGALG00000008631
GO:0001780	neutrophil homeostasis	1	12	0.170183	0.505194	ENSGALG00000002583
GO:0006517	protein deglycosylation	1	12	0.170183	0.505194	ENSGALG00000010716
GO:0006901	vesicle coating	1	12	0.170183	0.505194	ENSGALG00000004424
GO:0009713	catechol-containing compound biosynthetic process	1	12	0.170183	0.505194	ENSGALG00000012538
GO:0010829	negative regulation of glucose transmembrane transport	1	12	0.170183	0.505194	ENSGALG00000001245
GO:0010935	regulation of macrophage cytokine production	1	12	0.170183	0.505194	ENSGALG00000002028
GO:0014009	glial cell proliferation	1	12	0.170183	0.505194	ENSGALG00000001229
GO:0021984	adenohypophysis development	1	12	0.170183	0.505194	ENSGALG00000010035
GO:0030252	growth hormone secretion	1	12	0.170183	0.505194	ENSGALG00000010035
GO:0030497	fatty acid elongation	1	12	0.170183	0.505194	ENSGALG00000007481
GO:0032400	melanosome localization	1	12	0.170183	0.505194	ENSGALG00000007615
GO:0032401	establishment of melanosome localization	1	12	0.170183	0.505194	ENSGALG00000007615
GO:0033622	integrin activation	1	12	0.170183	0.505194	ENSGALG00000027305
GO:0034114	regulation of heterotypic cell-cell adhesion	1	12	0.170183	0.505194	ENSGALG00000027305
GO:0034497	protein localization to phagophore assembly site	1	12	0.170183	0.505194	ENSGALG00000004557
GO:0042423	catecholamine biosynthetic process	1	12	0.170183	0.505194	ENSGALG00000012538
GO:0043486	histone exchange	1	12	0.170183	0.505194	ENSGALG00000009100
GO:0044321	response to leptin	1	12	0.170183	0.505194	ENSGALG00000009013
GO:0050716	positive regulation of interleukin-1 secretion	1	12	0.170183	0.505194	ENSGALG00000021443
GO:0051131	chaperone-mediated protein complex assembly	1	12	0.170183	0.505194	ENSGALG00000009013
GO:0051904	pigment granule transport	1	12	0.170183	0.505194	ENSGALG00000007615
GO:0060008	Sertoli cell differentiation	1	12	0.170183	0.505194	ENSGALG00000009100
GO:0060218	hematopoietic stem cell differentiation	1	12	0.170183	0.505194	ENSGALG00000000284
GO:0070200	establishment of protein localization to telomere	1	12	0.170183	0.505194	ENSGALG00000008812
GO:0070493	thrombin-activated receptor signaling pathway	1	12	0.170183	0.505194	ENSGALG00000001475
GO:0070863	positive regulation of protein exit from endoplasmic reticulum	1	12	0.170183	0.505194	ENSGALG00000004424
GO:0071800	podosome assembly	1	12	0.170183	0.505194	ENSGALG00000021128
GO:0086012	membrane depolarization during cardiac muscle cell action potential	1	12	0.170183	0.505194	ENSGALG00000006490
GO:0090110	cargo loading into COPII-coated vesicle	1	12	0.170183	0.505194	ENSGALG00000008793
GO:1902932	positive regulation of alcohol biosynthetic process	1	12	0.170183	0.505194	ENSGALG00000009095
GO:1903392	negative regulation of adherens junction organization	1	12	0.170183	0.505194	ENSGALG00000017153
GO:1903861	positive regulation of dendrite extension	1	12	0.170183	0.505194	ENSGALG00000001782
GO:1904861	excitatory synapse assembly	1	12	0.170183	0.505194	ENSGALG00000010397
GO:2000737	negative regulation of stem cell differentiation	1	12	0.170183	0.505194	ENSGALG00000009020
GO:0048738	cardiac muscle tissue development	4	140	0.170367	0.50526	ENSGALG00000003339;ENSGALG00000006074;ENSGALG00000013124;ENSGALG00000016797
GO:0098660	inorganic ion transmembrane transport	12	571	0.172016	0.509426	ENSGALG00000001342;ENSGALG00000002539;ENSGALG00000003713;ENSGALG00000004347;ENSGALG00000006469;ENSGALG00000006490;ENSGALG00000007495;ENSGALG00000009003;ENSGALG00000010375;ENSGALG00000011809;ENSGALG00000014695;ENSGALG00000020143
GO:0098657	import into cell	10	459	0.172099	0.509426	ENSGALG00000001121;ENSGALG00000001342;ENSGALG00000002246;ENSGALG00000004347;ENSGALG00000006469;ENSGALG00000008631;ENSGALG00000009003;ENSGALG00000009092;ENSGALG00000009621;ENSGALG00000011272
GO:0031929	TOR signaling	3	93	0.173145	0.51104	ENSGALG00000003339;ENSGALG00000004066;ENSGALG00000017204
GO:0051054	positive regulation of DNA metabolic process	4	141	0.173381	0.51104	ENSGALG00000001245;ENSGALG00000002216;ENSGALG00000008812;ENSGALG00000011814
GO:0051098	regulation of binding	6	243	0.173417	0.51104	ENSGALG00000001229;ENSGALG00000001475;ENSGALG00000009621;ENSGALG00000011505;ENSGALG00000012628;ENSGALG00000014758
GO:0009653	anatomical structure morphogenesis	31	1692	0.173772	0.51104	ENSGALG00000000284;ENSGALG00000001171;ENSGALG00000001245;ENSGALG00000001267;ENSGALG00000001328;ENSGALG00000001475;ENSGALG00000001782;ENSGALG00000001995;ENSGALG00000002155;ENSGALG00000002223;ENSGALG00000003339;ENSGALG00000004034;ENSGALG00000004347;ENSGALG00000006074;ENSGALG00000007007;ENSGALG00000007615;ENSGALG00000008513;ENSGALG00000008631;ENSGALG00000009013;ENSGALG00000009020;ENSGALG00000010397;…
GO:0000422	autophagy of mitochondrion	2	49	0.174449	0.51104	ENSGALG00000004557;ENSGALG00000010741
GO:0008306	associative learning	2	49	0.174449	0.51104	ENSGALG00000008815;ENSGALG00000009003
GO:0061726	mitochondrion disassembly	2	49	0.174449	0.51104	ENSGALG00000004557;ENSGALG00000010741
GO:0097306	cellular response to alcohol	2	49	0.174449	0.51104	ENSGALG00000010035;ENSGALG00000026507
GO:1902117	positive regulation of organelle assembly	2	49	0.174449	0.51104	ENSGALG00000013893;ENSGALG00000021128
GO:1905897	regulation of response to endoplasmic reticulum stress	2	49	0.174449	0.51104	ENSGALG00000015693;ENSGALG00000016799
GO:1990542	mitochondrial transmembrane transport	2	49	0.174449	0.51104	ENSGALG00000002519;ENSGALG00000008852
GO:0007409	axonogenesis	7	297	0.175522	0.513215	ENSGALG00000001171;ENSGALG00000001267;ENSGALG00000001328;ENSGALG00000001475;ENSGALG00000007615;ENSGALG00000012538;ENSGALG00000014687
GO:0044270	cellular nitrogen compound catabolic process	7	297	0.175522	0.513215	ENSGALG00000001245;ENSGALG00000002057;ENSGALG00000003991;ENSGALG00000008372;ENSGALG00000008864;ENSGALG00000010694;ENSGALG00000014670
GO:0006402	mRNA catabolic process	4	142	0.176414	0.515341	ENSGALG00000002057;ENSGALG00000003991;ENSGALG00000008864;ENSGALG00000010694
GO:0006109	regulation of carbohydrate metabolic process	3	94	0.176963	0.51615	ENSGALG00000001245;ENSGALG00000009095;ENSGALG00000011278
GO:0010976	positive regulation of neuron projection development	4	143	0.179465	0.51615	ENSGALG00000001267;ENSGALG00000001782;ENSGALG00000002028;ENSGALG00000007615
GO:0006493	protein O-linked glycosylation	2	50	0.179981	0.51615	ENSGALG00000008513;ENSGALG00000016870
GO:0061951	establishment of protein localization to plasma membrane	2	50	0.179981	0.51615	ENSGALG00000007615;ENSGALG00000014640
GO:1901264	carbohydrate derivative transport	2	50	0.179981	0.51615	ENSGALG00000001945;ENSGALG00000010497
GO:1901379	regulation of potassium ion transmembrane transport	2	50	0.179981	0.51615	ENSGALG00000002539;ENSGALG00000004347
GO:1901700	response to oxygen-containing compound	15	749	0.180796	0.51615	ENSGALG00000001342;ENSGALG00000001782;ENSGALG00000002519;ENSGALG00000003339;ENSGALG00000004448;ENSGALG00000008713;ENSGALG00000009020;ENSGALG00000009621;ENSGALG00000010035;ENSGALG00000011278;ENSGALG00000011809;ENSGALG00000012538;ENSGALG00000015791;ENSGALG00000017204;ENSGALG00000026507
GO:0006733	oxidoreduction coenzyme metabolic process	3	95	0.180805	0.51615	ENSGALG00000001245;ENSGALG00000002492;ENSGALG00000003358
GO:0006886	intracellular protein transport	13	635	0.182201	0.51615	ENSGALG00000001223;ENSGALG00000002057;ENSGALG00000002606;ENSGALG00000004347;ENSGALG00000004424;ENSGALG00000007615;ENSGALG00000008572;ENSGALG00000008793;ENSGALG00000008827;ENSGALG00000008852;ENSGALG00000009003;ENSGALG00000011272;ENSGALG00000016795
GO:0010639	negative regulation of organelle organization	6	247	0.182527	0.51615	ENSGALG00000001475;ENSGALG00000004034;ENSGALG00000009013;ENSGALG00000011278;ENSGALG00000013124;ENSGALG00000014758
GO:0001975	response to amphetamine	1	13	0.18299	0.51615	ENSGALG00000012538
GO:0003177	pulmonary valve development	1	13	0.18299	0.51615	ENSGALG00000009020
GO:0006346	methylation-dependent chromatin silencing	1	13	0.18299	0.51615	ENSGALG00000011814
GO:0010043	response to zinc ion	1	13	0.18299	0.51615	ENSGALG00000010375
GO:0014075	response to amine	1	13	0.18299	0.51615	ENSGALG00000012538
GO:0016558	protein import into peroxisome matrix	1	13	0.18299	0.51615	ENSGALG00000001223
GO:0021781	glial cell fate commitment	1	13	0.18299	0.51615	ENSGALG00000006074
GO:0030540	female genitalia development	1	13	0.18299	0.51615	ENSGALG00000008631
GO:0032096	negative regulation of response to food	1	13	0.18299	0.51615	ENSGALG00000009013
GO:0032099	negative regulation of appetite	1	13	0.18299	0.51615	ENSGALG00000009013
GO:0032105	negative regulation of response to extracellular stimulus	1	13	0.18299	0.51615	ENSGALG00000009013
GO:0032108	negative regulation of response to nutrient levels	1	13	0.18299	0.51615	ENSGALG00000009013
GO:0033145	positive regulation of intracellular steroid hormone receptor signaling pathway	1	13	0.18299	0.51615	ENSGALG00000009100
GO:0034472	snRNA 3'-end processing	1	13	0.18299	0.51615	ENSGALG00000007491
GO:0035269	protein O-linked mannosylation	1	13	0.18299	0.51615	ENSGALG00000016870
GO:0035456	response to interferon-beta	1	13	0.18299	0.51615	ENSGALG00000024332
GO:0046716	muscle cell cellular homeostasis	1	13	0.18299	0.51615	ENSGALG00000008572
GO:0046823	negative regulation of nucleocytoplasmic transport	1	13	0.18299	0.51615	ENSGALG00000008827
GO:0048486	parasympathetic nervous system development	1	13	0.18299	0.51615	ENSGALG00000025774
GO:0051797	regulation of hair follicle development	1	13	0.18299	0.51615	ENSGALG00000008827
GO:0051875	pigment granule localization	1	13	0.18299	0.51615	ENSGALG00000007615
GO:0051905	establishment of pigment granule localization	1	13	0.18299	0.51615	ENSGALG00000007615
GO:0051955	regulation of amino acid transport	1	13	0.18299	0.51615	ENSGALG00000011809
GO:0060632	regulation of microtubule-based movement	1	13	0.18299	0.51615	ENSGALG00000009013
GO:0061436	establishment of skin barrier	1	13	0.18299	0.51615	ENSGALG00000001475
GO:1902914	regulation of protein polyubiquitination	1	13	0.18299	0.51615	ENSGALG00000001782
GO:1903055	positive regulation of extracellular matrix organization	1	13	0.18299	0.51615	ENSGALG00000021128
GO:1903729	regulation of plasma membrane organization	1	13	0.18299	0.51615	ENSGALG00000003439
GO:0090287	regulation of cellular response to growth factor stimulus	5	195	0.183213	0.516313	ENSGALG00000001229;ENSGALG00000004347;ENSGALG00000008827;ENSGALG00000012444;ENSGALG00000027891
GO:0040007	growth	12	579	0.183717	0.516935	ENSGALG00000001171;ENSGALG00000001782;ENSGALG00000002519;ENSGALG00000002606;ENSGALG00000003339;ENSGALG00000007615;ENSGALG00000008517;ENSGALG00000008947;ENSGALG00000009013;ENSGALG00000009100;ENSGALG00000012543;ENSGALG00000027068
GO:0046700	heterocycle catabolic process	7	301	0.183766	0.516935	ENSGALG00000001245;ENSGALG00000002057;ENSGALG00000003991;ENSGALG00000008372;ENSGALG00000008864;ENSGALG00000010694;ENSGALG00000014670
GO:0006338	chromatin remodeling	3	96	0.184669	0.517715	ENSGALG00000001245;ENSGALG00000009100;ENSGALG00000011278
GO:0009968	negative regulation of signal transduction	15	752	0.184701	0.517715	ENSGALG00000001229;ENSGALG00000001475;ENSGALG00000001765;ENSGALG00000003339;ENSGALG00000004347;ENSGALG00000008631;ENSGALG00000008827;ENSGALG00000008947;ENSGALG00000011505;ENSGALG00000012538;ENSGALG00000015838;ENSGALG00000016797;ENSGALG00000016799;ENSGALG00000017204;ENSGALG00000024332
GO:0014074	response to purine-containing compound	2	51	0.18554	0.517715	ENSGALG00000001342;ENSGALG00000026507
GO:0015844	monoamine transport	2	51	0.18554	0.517715	ENSGALG00000009621;ENSGALG00000010497
GO:0021885	forebrain cell migration	2	51	0.18554	0.517715	ENSGALG00000004066;ENSGALG00000008631
GO:0034644	cellular response to UV	2	51	0.18554	0.517715	ENSGALG00000004347;ENSGALG00000008559
GO:0043200	response to amino acid	2	51	0.18554	0.517715	ENSGALG00000003339;ENSGALG00000017204
GO:0043255	regulation of carbohydrate biosynthetic process	2	51	0.18554	0.517715	ENSGALG00000009095;ENSGALG00000011278
GO:0051965	positive regulation of synapse assembly	2	51	0.18554	0.517715	ENSGALG00000002606;ENSGALG00000010397
GO:0030163	protein catabolic process	13	638	0.186461	0.51982	ENSGALG00000001146;ENSGALG00000001782;ENSGALG00000002141;ENSGALG00000002506;ENSGALG00000004347;ENSGALG00000004611;ENSGALG00000004629;ENSGALG00000008559;ENSGALG00000008572;ENSGALG00000015415;ENSGALG00000015693;ENSGALG00000017153;ENSGALG00000024332
GO:0030334	regulation of cell migration	11	525	0.187922	0.521368	ENSGALG00000001171;ENSGALG00000001782;ENSGALG00000002583;ENSGALG00000003339;ENSGALG00000007615;ENSGALG00000009020;ENSGALG00000014687;ENSGALG00000015415;ENSGALG00000017153;ENSGALG00000017208;ENSGALG00000028341
GO:0006351	transcription, DNA-templated	38	2136	0.188128	0.521368	ENSGALG00000000284;ENSGALG00000001229;ENSGALG00000001245;ENSGALG00000001252;ENSGALG00000001276;ENSGALG00000001753;ENSGALG00000002057;ENSGALG00000002070;ENSGALG00000002223;ENSGALG00000002519;ENSGALG00000003339;ENSGALG00000004347;ENSGALG00000006074;ENSGALG00000008372;ENSGALG00000008593;ENSGALG00000008611;ENSGALG00000008624;ENSGALG00000008653;ENSGALG00000008749;ENSGALG00000009020;ENSGALG00000010035;…
GO:0032102	negative regulation of response to external stimulus	5	197	0.188474	0.521368	ENSGALG00000001171;ENSGALG00000008631;ENSGALG00000009013;ENSGALG00000010397;ENSGALG00000012505
GO:0010634	positive regulation of epithelial cell migration	3	97	0.188555	0.521368	ENSGALG00000003339;ENSGALG00000007615;ENSGALG00000017208
GO:0007281	germ cell development	4	146	0.188723	0.521368	ENSGALG00000003339;ENSGALG00000009013;ENSGALG00000009100;ENSGALG00000026780
GO:0090150	establishment of protein localization to membrane	4	146	0.188723	0.521368	ENSGALG00000002606;ENSGALG00000007615;ENSGALG00000009003;ENSGALG00000014640
GO:0010720	positive regulation of cell development	7	304	0.190054	0.521368	ENSGALG00000001267;ENSGALG00000001782;ENSGALG00000002028;ENSGALG00000003339;ENSGALG00000004448;ENSGALG00000004530;ENSGALG00000007615
GO:0002456	T cell mediated immunity	2	52	0.191122	0.521368	ENSGALG00000002246;ENSGALG00000009020
GO:0006112	energy reserve metabolic process	2	52	0.191122	0.521368	ENSGALG00000003339;ENSGALG00000015838
GO:0010833	telomere maintenance via telomere lengthening	2	52	0.191122	0.521368	ENSGALG00000002216;ENSGALG00000008812
GO:0034620	cellular response to unfolded protein	2	52	0.191122	0.521368	ENSGALG00000001252;ENSGALG00000016799
GO:0035249	synaptic transmission, glutamatergic	2	52	0.191122	0.521368	ENSGALG00000010397;ENSGALG00000010688
GO:1900542	regulation of purine nucleotide metabolic process	2	52	0.191122	0.521368	ENSGALG00000001245;ENSGALG00000002519
GO:0033554	cellular response to stress	22	1170	0.191818	0.521368	ENSGALG00000001146;ENSGALG00000001245;ENSGALG00000001252;ENSGALG00000001267;ENSGALG00000002057;ENSGALG00000002141;ENSGALG00000003339;ENSGALG00000004347;ENSGALG00000004557;ENSGALG00000007481;ENSGALG00000008559;ENSGALG00000008572;ENSGALG00000008947;ENSGALG00000010719;ENSGALG00000010741;ENSGALG00000010748;ENSGALG00000012538;ENSGALG00000014718;ENSGALG00000015693;ENSGALG00000016799;ENSGALG00000017204;…
GO:0050808	synapse organization	6	252	0.194177	0.521368	ENSGALG00000002606;ENSGALG00000004347;ENSGALG00000009621;ENSGALG00000010397;ENSGALG00000012505;ENSGALG00000021683
GO:0031330	negative regulation of cellular catabolic process	4	148	0.194979	0.521368	ENSGALG00000001245;ENSGALG00000003339;ENSGALG00000010694;ENSGALG00000015693
GO:0009059	macromolecule biosynthetic process	53	3076	0.195537	0.521368	ENSGALG00000000284;ENSGALG00000001229;ENSGALG00000001245;ENSGALG00000001252;ENSGALG00000001276;ENSGALG00000001753;ENSGALG00000002057;ENSGALG00000002070;ENSGALG00000002141;ENSGALG00000002155;ENSGALG00000002216;ENSGALG00000002223;ENSGALG00000002519;ENSGALG00000003339;ENSGALG00000004347;ENSGALG00000004557;ENSGALG00000006074;ENSGALG00000006989;ENSGALG00000008372;ENSGALG00000008513;ENSGALG00000008517;…
GO:0023052	signaling	67	3957	0.195545	0.521368	ENSGALG00000001171;ENSGALG00000001229;ENSGALG00000001252;ENSGALG00000001267;ENSGALG00000001289;ENSGALG00000001475;ENSGALG00000001765;ENSGALG00000001882;ENSGALG00000001995;ENSGALG00000002028;ENSGALG00000002246;ENSGALG00000002506;ENSGALG00000002519;ENSGALG00000002583;ENSGALG00000002606;ENSGALG00000003339;ENSGALG00000004066;ENSGALG00000004323;ENSGALG00000004347;ENSGALG00000004530;ENSGALG00000005323;…
GO:0002082	regulation of oxidative phosphorylation	1	14	0.1956	0.521368	ENSGALG00000002519
GO:0002360	T cell lineage commitment	1	14	0.1956	0.521368	ENSGALG00000003339
GO:0003215	cardiac right ventricle morphogenesis	1	14	0.1956	0.521368	ENSGALG00000009020
GO:0006958	complement activation, classical pathway	1	14	0.1956	0.521368	ENSGALG00000022137
GO:0010460	positive regulation of heart rate	1	14	0.1956	0.521368	ENSGALG00000006490
GO:0010766	negative regulation of sodium ion transport	1	14	0.1956	0.521368	ENSGALG00000004347
GO:0010934	macrophage cytokine production	1	14	0.1956	0.521368	ENSGALG00000002028
GO:0022617	extracellular matrix disassembly	1	14	0.1956	0.521368	ENSGALG00000021128
GO:0032495	response to muramyl dipeptide	1	14	0.1956	0.521368	ENSGALG00000009020
GO:0034368	protein-lipid complex remodeling	1	14	0.1956	0.521368	ENSGALG00000014176
GO:0034369	plasma lipoprotein particle remodeling	1	14	0.1956	0.521368	ENSGALG00000014176
GO:0035089	establishment of apical/basal cell polarity	1	14	0.1956	0.521368	ENSGALG00000021128
GO:0035459	cargo loading into vesicle	1	14	0.1956	0.521368	ENSGALG00000008793
GO:0036159	inner dynein arm assembly	1	14	0.1956	0.521368	ENSGALG00000021855
GO:0042092	type 2 immune response	1	14	0.1956	0.521368	ENSGALG00000002246
GO:0042761	very long-chain fatty acid biosynthetic process	1	14	0.1956	0.521368	ENSGALG00000007481
GO:0043576	regulation of respiratory gaseous exchange	1	14	0.1956	0.521368	ENSGALG00000012538
GO:0048532	anatomical structure arrangement	1	14	0.1956	0.521368	ENSGALG00000025774
GO:0050974	detection of mechanical stimulus involved in sensory perception	1	14	0.1956	0.521368	ENSGALG00000009013
GO:0051382	kinetochore assembly	1	14	0.1956	0.521368	ENSGALG00000027454
GO:0051954	positive regulation of amine transport	1	14	0.1956	0.521368	ENSGALG00000011809
GO:0055026	negative regulation of cardiac muscle tissue development	1	14	0.1956	0.521368	ENSGALG00000006074
GO:0070932	histone H3 deacetylation	1	14	0.1956	0.521368	ENSGALG00000001245
GO:0097106	postsynaptic density organization	1	14	0.1956	0.521368	ENSGALG00000010397
GO:0097734	extracellular exosome biogenesis	1	14	0.1956	0.521368	ENSGALG00000007615
GO:0101023	vascular endothelial cell proliferation	1	14	0.1956	0.521368	ENSGALG00000001245
GO:0120033	negative regulation of plasma membrane bounded cell projection assembly	1	14	0.1956	0.521368	ENSGALG00000004034
GO:1903859	regulation of dendrite extension	1	14	0.1956	0.521368	ENSGALG00000001782
GO:1904262	negative regulation of TORC1 signaling	1	14	0.1956	0.521368	ENSGALG00000017204
GO:1904353	regulation of telomere capping	1	14	0.1956	0.521368	ENSGALG00000002216
GO:1905562	regulation of vascular endothelial cell proliferation	1	14	0.1956	0.521368	ENSGALG00000001245
GO:1990182	exosomal secretion	1	14	0.1956	0.521368	ENSGALG00000007615
GO:1905475	regulation of protein localization to membrane	3	99	0.19639	0.521368	ENSGALG00000009621;ENSGALG00000015838;ENSGALG00000021683
GO:0002028	regulation of sodium ion transport	2	53	0.196727	0.521368	ENSGALG00000004347;ENSGALG00000006490
GO:0002367	cytokine production involved in immune response	2	53	0.196727	0.521368	ENSGALG00000002028;ENSGALG00000002246
GO:0021536	diencephalon development	2	53	0.196727	0.521368	ENSGALG00000010035;ENSGALG00000012538
GO:0045639	positive regulation of myeloid cell differentiation	2	53	0.196727	0.521368	ENSGALG00000009020;ENSGALG00000012444
GO:0050715	positive regulation of cytokine secretion	2	53	0.196727	0.521368	ENSGALG00000008827;ENSGALG00000021443
GO:0098659	inorganic cation import across plasma membrane	2	53	0.196727	0.521368	ENSGALG00000001342;ENSGALG00000006469
GO:0099587	inorganic ion import across plasma membrane	2	53	0.196727	0.521368	ENSGALG00000001342;ENSGALG00000006469
GO:0019439	aromatic compound catabolic process	7	309	0.200727	0.527496	ENSGALG00000001245;ENSGALG00000002057;ENSGALG00000003991;ENSGALG00000008372;ENSGALG00000008864;ENSGALG00000010694;ENSGALG00000014670
GO:0048863	stem cell differentiation	4	150	0.201299	0.527496	ENSGALG00000000284;ENSGALG00000001171;ENSGALG00000006074;ENSGALG00000009020
GO:0051253	negative regulation of RNA metabolic process	16	823	0.201377	0.527496	ENSGALG00000000284;ENSGALG00000001229;ENSGALG00000001245;ENSGALG00000001753;ENSGALG00000002070;ENSGALG00000004347;ENSGALG00000006074;ENSGALG00000008611;ENSGALG00000010694;ENSGALG00000011814;ENSGALG00000012538;ENSGALG00000012952;ENSGALG00000014721;ENSGALG00000015845;ENSGALG00000016797;ENSGALG00000016799
GO:1902679	negative regulation of RNA biosynthetic process	15	765	0.202098	0.527496	ENSGALG00000000284;ENSGALG00000001229;ENSGALG00000001245;ENSGALG00000001753;ENSGALG00000002070;ENSGALG00000004347;ENSGALG00000006074;ENSGALG00000008611;ENSGALG00000011814;ENSGALG00000012538;ENSGALG00000012952;ENSGALG00000014721;ENSGALG00000015845;ENSGALG00000016797;ENSGALG00000016799
GO:1903507	negative regulation of nucleic acid-templated transcription	15	765	0.202098	0.527496	ENSGALG00000000284;ENSGALG00000001229;ENSGALG00000001245;ENSGALG00000001753;ENSGALG00000002070;ENSGALG00000004347;ENSGALG00000006074;ENSGALG00000008611;ENSGALG00000011814;ENSGALG00000012538;ENSGALG00000012952;ENSGALG00000014721;ENSGALG00000015845;ENSGALG00000016797;ENSGALG00000016799
GO:0006140	regulation of nucleotide metabolic process	2	54	0.202352	0.527496	ENSGALG00000001245;ENSGALG00000002519
GO:0006342	chromatin silencing	2	54	0.202352	0.527496	ENSGALG00000001245;ENSGALG00000011814
GO:0006513	protein monoubiquitination	2	54	0.202352	0.527496	ENSGALG00000004347;ENSGALG00000008559
GO:0046364	monosaccharide biosynthetic process	2	54	0.202352	0.527496	ENSGALG00000011278;ENSGALG00000012543
GO:0006511	ubiquitin-dependent protein catabolic process	9	421	0.202885	0.527496	ENSGALG00000001782;ENSGALG00000002506;ENSGALG00000004347;ENSGALG00000004611;ENSGALG00000004629;ENSGALG00000008559;ENSGALG00000015415;ENSGALG00000015693;ENSGALG00000024332
GO:0030900	forebrain development	6	256	0.203696	0.527496	ENSGALG00000004066;ENSGALG00000008631;ENSGALG00000009013;ENSGALG00000010035;ENSGALG00000010694;ENSGALG00000012538
GO:0019725	cellular homeostasis	11	535	0.20405	0.527496	ENSGALG00000001782;ENSGALG00000006469;ENSGALG00000007495;ENSGALG00000008572;ENSGALG00000008631;ENSGALG00000008713;ENSGALG00000009100;ENSGALG00000010375;ENSGALG00000011809;ENSGALG00000012357;ENSGALG00000028587
GO:0060341	regulation of cellular localization	11	535	0.20405	0.527496	ENSGALG00000001782;ENSGALG00000004347;ENSGALG00000004424;ENSGALG00000008713;ENSGALG00000008812;ENSGALG00000008827;ENSGALG00000009621;ENSGALG00000011272;ENSGALG00000015838;ENSGALG00000017153;ENSGALG00000021683
GO:0017156	calcium ion regulated exocytosis	3	101	0.204304	0.527496	ENSGALG00000001872;ENSGALG00000009003;ENSGALG00000011272
GO:0045595	regulation of cell differentiation	20	1063	0.20561	0.527496	ENSGALG00000000284;ENSGALG00000001171;ENSGALG00000001229;ENSGALG00000001267;ENSGALG00000001782;ENSGALG00000002028;ENSGALG00000003339;ENSGALG00000004347;ENSGALG00000004448;ENSGALG00000004530;ENSGALG00000006074;ENSGALG00000007007;ENSGALG00000007615;ENSGALG00000008615;ENSGALG00000009003;ENSGALG00000009020;ENSGALG00000009100;ENSGALG00000010397;ENSGALG00000012444;ENSGALG00000027891
GO:0007155	cell adhesion	15	768	0.20622	0.527496	ENSGALG00000001328;ENSGALG00000001995;ENSGALG00000002606;ENSGALG00000004472;ENSGALG00000008631;ENSGALG00000008827;ENSGALG00000009020;ENSGALG00000010397;ENSGALG00000012357;ENSGALG00000014687;ENSGALG00000014688;ENSGALG00000016799;ENSGALG00000017153;ENSGALG00000027305;ENSGALG00000028341
GO:0002443	leukocyte mediated immunity	4	152	0.20768	0.527496	ENSGALG00000002246;ENSGALG00000009020;ENSGALG00000010748;ENSGALG00000022137
GO:0032482	Rab protein signal transduction	2	55	0.207995	0.527496	ENSGALG00000007615;ENSGALG00000011272
GO:0046717	acid secretion	2	55	0.207995	0.527496	ENSGALG00000011809;ENSGALG00000014176
GO:0050772	positive regulation of axonogenesis	2	55	0.207995	0.527496	ENSGALG00000001267;ENSGALG00000007615
GO:0140029	exocytic process	2	55	0.207995	0.527496	ENSGALG00000009003;ENSGALG00000013899
GO:0006450	regulation of translational fidelity	1	15	0.208017	0.527496	ENSGALG00000008808
GO:0006743	ubiquinone metabolic process	1	15	0.208017	0.527496	ENSGALG00000003358
GO:0006744	ubiquinone biosynthetic process	1	15	0.208017	0.527496	ENSGALG00000003358
GO:0007616	long-term memory	1	15	0.208017	0.527496	ENSGALG00000008815
GO:0010971	positive regulation of G2/M transition of mitotic cell cycle	1	15	0.208017	0.527496	ENSGALG00000007615
GO:0015919	peroxisomal membrane transport	1	15	0.208017	0.527496	ENSGALG00000001223
GO:0019835	cytolysis	1	15	0.208017	0.527496	ENSGALG00000004530
GO:0032095	regulation of response to food	1	15	0.208017	0.527496	ENSGALG00000009013
GO:0032332	positive regulation of chondrocyte differentiation	1	15	0.208017	0.527496	ENSGALG00000006074
GO:0032892	positive regulation of organic acid transport	1	15	0.208017	0.527496	ENSGALG00000011809
GO:0033561	regulation of water loss via skin	1	15	0.208017	0.527496	ENSGALG00000001475
GO:0034110	regulation of homotypic cell-cell adhesion	1	15	0.208017	0.527496	ENSGALG00000017153
GO:0035988	chondrocyte proliferation	1	15	0.208017	0.527496	ENSGALG00000001245
GO:0036342	post-anal tail morphogenesis	1	15	0.208017	0.527496	ENSGALG00000015845
GO:0036344	platelet morphogenesis	1	15	0.208017	0.527496	ENSGALG00000008513
GO:0045943	positive regulation of transcription by RNA polymerase I	1	15	0.208017	0.527496	ENSGALG00000003339
GO:0048169	regulation of long-term neuronal synaptic plasticity	1	15	0.208017	0.527496	ENSGALG00000011272
GO:0048857	neural nucleus development	1	15	0.208017	0.527496	ENSGALG00000025774
GO:0050691	regulation of defense response to virus by host	1	15	0.208017	0.527496	ENSGALG00000004629
GO:0050999	regulation of nitric-oxide synthase activity	1	15	0.208017	0.527496	ENSGALG00000012444
GO:0051016	barbed-end actin filament capping	1	15	0.208017	0.527496	ENSGALG00000004034
GO:0055012	ventricular cardiac muscle cell differentiation	1	15	0.208017	0.527496	ENSGALG00000016797
GO:0060216	definitive hemopoiesis	1	15	0.208017	0.527496	ENSGALG00000000284
GO:0061756	leukocyte adhesion to vascular endothelial cell	1	15	0.208017	0.527496	ENSGALG00000028341
GO:0071577	zinc ion transmembrane transport	1	15	0.208017	0.527496	ENSGALG00000010375
GO:0080009	mRNA methylation	1	15	0.208017	0.527496	ENSGALG00000011522
GO:0099084	postsynaptic specialization organization	1	15	0.208017	0.527496	ENSGALG00000010397
GO:1900101	regulation of endoplasmic reticulum unfolded protein response	1	15	0.208017	0.527496	ENSGALG00000016799
GO:1901663	quinone biosynthetic process	1	15	0.208017	0.527496	ENSGALG00000003358
GO:1903579	negative regulation of ATP metabolic process	1	15	0.208017	0.527496	ENSGALG00000001245
GO:2000108	positive regulation of leukocyte apoptotic process	1	15	0.208017	0.527496	ENSGALG00000002583
GO:2000178	negative regulation of neural precursor cell proliferation	1	15	0.208017	0.527496	ENSGALG00000001995
GO:0071229	cellular response to acid chemical	3	102	0.208288	0.527754	ENSGALG00000003339;ENSGALG00000004448;ENSGALG00000017204
GO:0048513	animal organ development	35	1977	0.209892	0.531386	ENSGALG00000000284;ENSGALG00000001171;ENSGALG00000001267;ENSGALG00000001475;ENSGALG00000001753;ENSGALG00000001995;ENSGALG00000002155;ENSGALG00000002223;ENSGALG00000003339;ENSGALG00000004066;ENSGALG00000004347;ENSGALG00000006074;ENSGALG00000007007;ENSGALG00000008631;ENSGALG00000008827;ENSGALG00000008852;ENSGALG00000008864;ENSGALG00000009013;ENSGALG00000009020;ENSGALG00000009095;ENSGALG00000009100;…
GO:1901214	regulation of neuron death	4	153	0.210892	0.533184	ENSGALG00000008631;ENSGALG00000008713;ENSGALG00000010397;ENSGALG00000012538
GO:0044770	cell cycle phase transition	6	259	0.210945	0.533184	ENSGALG00000004611;ENSGALG00000007615;ENSGALG00000008559;ENSGALG00000008707;ENSGALG00000012627;ENSGALG00000017153
GO:0007267	cell-cell signaling	17	890	0.211981	0.535369	ENSGALG00000002028;ENSGALG00000002606;ENSGALG00000004066;ENSGALG00000006490;ENSGALG00000007495;ENSGALG00000008631;ENSGALG00000008713;ENSGALG00000008827;ENSGALG00000009003;ENSGALG00000010035;ENSGALG00000010397;ENSGALG00000010688;ENSGALG00000011272;ENSGALG00000011809;ENSGALG00000020143;ENSGALG00000021443;ENSGALG00000026780
GO:0002440	production of molecular mediator of immune response	3	103	0.21229	0.535714	ENSGALG00000002028;ENSGALG00000002246;ENSGALG00000010748
GO:0022610	biological adhesion	15	773	0.213175	0.53629	ENSGALG00000001328;ENSGALG00000001995;ENSGALG00000002606;ENSGALG00000004472;ENSGALG00000008631;ENSGALG00000008827;ENSGALG00000009020;ENSGALG00000010397;ENSGALG00000012357;ENSGALG00000014687;ENSGALG00000014688;ENSGALG00000016799;ENSGALG00000017153;ENSGALG00000027305;ENSGALG00000028341
GO:0050804	modulation of chemical synaptic transmission	6	260	0.213382	0.53629	ENSGALG00000002606;ENSGALG00000007495;ENSGALG00000009003;ENSGALG00000010397;ENSGALG00000011272;ENSGALG00000011809
GO:0099177	regulation of trans-synaptic signaling	6	260	0.213382	0.53629	ENSGALG00000002606;ENSGALG00000007495;ENSGALG00000009003;ENSGALG00000010397;ENSGALG00000011272;ENSGALG00000011809
GO:0003151	outflow tract morphogenesis	2	56	0.213655	0.53629	ENSGALG00000004347;ENSGALG00000009020
GO:1903827	regulation of cellular protein localization	7	315	0.213836	0.53629	ENSGALG00000004424;ENSGALG00000008812;ENSGALG00000008827;ENSGALG00000009621;ENSGALG00000015838;ENSGALG00000017153;ENSGALG00000021683
GO:0019941	modification-dependent protein catabolic process	9	427	0.214109	0.53629	ENSGALG00000001782;ENSGALG00000002506;ENSGALG00000004347;ENSGALG00000004611;ENSGALG00000004629;ENSGALG00000008559;ENSGALG00000015415;ENSGALG00000015693;ENSGALG00000024332
GO:0007187	G protein-coupled receptor signaling pathway, coupled to cyclic nucleotide second messenger	4	154	0.214118	0.53629	ENSGALG00000004066;ENSGALG00000009095;ENSGALG00000009100;ENSGALG00000015838
GO:0001819	positive regulation of cytokine production	5	207	0.215558	0.53629	ENSGALG00000002028;ENSGALG00000008749;ENSGALG00000008827;ENSGALG00000015791;ENSGALG00000021443
GO:0032101	regulation of response to external stimulus	9	428	0.216004	0.53629	ENSGALG00000001171;ENSGALG00000001267;ENSGALG00000002028;ENSGALG00000004629;ENSGALG00000008631;ENSGALG00000009013;ENSGALG00000010397;ENSGALG00000012357;ENSGALG00000012505
GO:0097659	nucleic acid-templated transcription	38	2169	0.216173	0.53629	ENSGALG00000000284;ENSGALG00000001229;ENSGALG00000001245;ENSGALG00000001252;ENSGALG00000001276;ENSGALG00000001753;ENSGALG00000002057;ENSGALG00000002070;ENSGALG00000002223;ENSGALG00000002519;ENSGALG00000003339;ENSGALG00000004347;ENSGALG00000006074;ENSGALG00000008372;ENSGALG00000008593;ENSGALG00000008611;ENSGALG00000008624;ENSGALG00000008653;ENSGALG00000008749;ENSGALG00000009020;ENSGALG00000010035;…
GO:0002262	myeloid cell homeostasis	3	104	0.216309	0.53629	ENSGALG00000002583;ENSGALG00000006074;ENSGALG00000012444
GO:0030534	adult behavior	3	104	0.216309	0.53629	ENSGALG00000012538;ENSGALG00000016907;ENSGALG00000026780
GO:0050821	protein stabilization	3	104	0.216309	0.53629	ENSGALG00000008572;ENSGALG00000008812;ENSGALG00000011814
GO:0014070	response to organic cyclic compound	8	372	0.216678	0.53629	ENSGALG00000001342;ENSGALG00000004347;ENSGALG00000009100;ENSGALG00000009621;ENSGALG00000009680;ENSGALG00000010035;ENSGALG00000012538;ENSGALG00000026507
GO:0090068	positive regulation of cell cycle process	4	155	0.217359	0.53629	ENSGALG00000007615;ENSGALG00000008559;ENSGALG00000012627;ENSGALG00000017153
GO:0050848	regulation of calcium-mediated signaling	2	57	0.219329	0.53629	ENSGALG00000003339;ENSGALG00000016797
GO:0006625	protein targeting to peroxisome	1	16	0.220243	0.53629	ENSGALG00000001223
GO:0006739	NADP metabolic process	1	16	0.220243	0.53629	ENSGALG00000002492
GO:0007157	heterophilic cell-cell adhesion via plasma membrane cell adhesion molecules	1	16	0.220243	0.53629	ENSGALG00000010397
GO:0009303	rRNA transcription	1	16	0.220243	0.53629	ENSGALG00000003339
GO:0010640	regulation of platelet-derived growth factor receptor signaling pathway	1	16	0.220243	0.53629	ENSGALG00000009100
GO:0014829	vascular smooth muscle contraction	1	16	0.220243	0.53629	ENSGALG00000009013
GO:0016082	synaptic vesicle priming	1	16	0.220243	0.53629	ENSGALG00000009003
GO:0031629	synaptic vesicle fusion to presynaptic active zone membrane	1	16	0.220243	0.53629	ENSGALG00000009003
GO:0033032	regulation of myeloid cell apoptotic process	1	16	0.220243	0.53629	ENSGALG00000002583
GO:0034367	protein-containing complex remodeling	1	16	0.220243	0.53629	ENSGALG00000014176
GO:0035518	histone H2A monoubiquitination	1	16	0.220243	0.53629	ENSGALG00000008559
GO:0036003	positive regulation of transcription from RNA polymerase II promoter in response to stress	1	16	0.220243	0.53629	ENSGALG00000001252
GO:0043574	peroxisomal transport	1	16	0.220243	0.53629	ENSGALG00000001223
GO:0046599	regulation of centriole replication	1	16	0.220243	0.53629	ENSGALG00000011278
GO:0046885	regulation of hormone biosynthetic process	1	16	0.220243	0.53629	ENSGALG00000009095
GO:0048103	somatic stem cell division	1	16	0.220243	0.53629	ENSGALG00000000284
GO:0051156	glucose 6-phosphate metabolic process	1	16	0.220243	0.53629	ENSGALG00000002492
GO:0051491	positive regulation of filopodium assembly	1	16	0.220243	0.53629	ENSGALG00000021128
GO:0060438	trachea development	1	16	0.220243	0.53629	ENSGALG00000001267
GO:0061162	establishment of monopolar cell polarity	1	16	0.220243	0.53629	ENSGALG00000021128
GO:0070050	neuron cellular homeostasis	1	16	0.220243	0.53629	ENSGALG00000008631
GO:0072662	protein localization to peroxisome	1	16	0.220243	0.53629	ENSGALG00000001223
GO:0072663	establishment of protein localization to peroxisome	1	16	0.220243	0.53629	ENSGALG00000001223
GO:0086019	cell-cell signaling involved in cardiac conduction	1	16	0.220243	0.53629	ENSGALG00000006490
GO:0097366	response to bronchodilator	1	16	0.220243	0.53629	ENSGALG00000012538
GO:0099068	postsynapse assembly	1	16	0.220243	0.53629	ENSGALG00000010397
GO:0140112	extracellular vesicle biogenesis	1	16	0.220243	0.53629	ENSGALG00000007615
GO:1900543	negative regulation of purine nucleotide metabolic process	1	16	0.220243	0.53629	ENSGALG00000001245
GO:0007596	blood coagulation	3	105	0.220344	0.53629	ENSGALG00000002583;ENSGALG00000008513;ENSGALG00000008631
GO:0031334	positive regulation of protein complex assembly	4	156	0.220613	0.53629	ENSGALG00000003339;ENSGALG00000016799;ENSGALG00000021128;ENSGALG00000027305
GO:0046777	protein autophosphorylation	4	156	0.220613	0.53629	ENSGALG00000003339;ENSGALG00000008631;ENSGALG00000011505;ENSGALG00000014687
GO:0051050	positive regulation of transport	10	488	0.221619	0.538315	ENSGALG00000001782;ENSGALG00000004347;ENSGALG00000004424;ENSGALG00000006490;ENSGALG00000008827;ENSGALG00000011272;ENSGALG00000011809;ENSGALG00000014640;ENSGALG00000017153;ENSGALG00000021443
GO:0032774	RNA biosynthetic process	38	2176	0.222387	0.539761	ENSGALG00000000284;ENSGALG00000001229;ENSGALG00000001245;ENSGALG00000001252;ENSGALG00000001276;ENSGALG00000001753;ENSGALG00000002057;ENSGALG00000002070;ENSGALG00000002223;ENSGALG00000002519;ENSGALG00000003339;ENSGALG00000004347;ENSGALG00000006074;ENSGALG00000008372;ENSGALG00000008593;ENSGALG00000008611;ENSGALG00000008624;ENSGALG00000008653;ENSGALG00000008749;ENSGALG00000009020;ENSGALG00000010035;…
GO:0007163	establishment or maintenance of cell polarity	4	157	0.223879	0.542222	ENSGALG00000008827;ENSGALG00000011505;ENSGALG00000017208;ENSGALG00000021128
GO:1904951	positive regulation of establishment of protein localization	5	210	0.223916	0.542222	ENSGALG00000004424;ENSGALG00000008812;ENSGALG00000008827;ENSGALG00000014640;ENSGALG00000021443
GO:0006006	glucose metabolic process	3	106	0.224394	0.542222	ENSGALG00000002492;ENSGALG00000011278;ENSGALG00000012543
GO:0014013	regulation of gliogenesis	2	58	0.225017	0.542222	ENSGALG00000001229;ENSGALG00000003339
GO:0030316	osteoclast differentiation	2	58	0.225017	0.542222	ENSGALG00000003339;ENSGALG00000009100
GO:0030516	regulation of axon extension	2	58	0.225017	0.542222	ENSGALG00000001171;ENSGALG00000007615
GO:0043266	regulation of potassium ion transport	2	58	0.225017	0.542222	ENSGALG00000002539;ENSGALG00000004347
GO:0045814	negative regulation of gene expression, epigenetic	2	58	0.225017	0.542222	ENSGALG00000001245;ENSGALG00000011814
GO:0051153	regulation of striated muscle cell differentiation	2	58	0.225017	0.542222	ENSGALG00000003339;ENSGALG00000006074
GO:0009100	glycoprotein metabolic process	6	265	0.225711	0.542222	ENSGALG00000002141;ENSGALG00000002155;ENSGALG00000006989;ENSGALG00000008513;ENSGALG00000010716;ENSGALG00000016870
GO:0007599	hemostasis	3	107	0.228459	0.542222	ENSGALG00000002583;ENSGALG00000008513;ENSGALG00000008631
GO:0050817	coagulation	3	107	0.228459	0.542222	ENSGALG00000002583;ENSGALG00000008513;ENSGALG00000008631
GO:0006897	endocytosis	8	378	0.229067	0.542222	ENSGALG00000001121;ENSGALG00000002246;ENSGALG00000004347;ENSGALG00000008631;ENSGALG00000009003;ENSGALG00000009092;ENSGALG00000009621;ENSGALG00000011272
GO:0048511	rhythmic process	4	159	0.230451	0.542222	ENSGALG00000003339;ENSGALG00000008631;ENSGALG00000009095;ENSGALG00000009100
GO:0006986	response to unfolded protein	2	59	0.230715	0.542222	ENSGALG00000001252;ENSGALG00000016799
GO:0016064	immunoglobulin mediated immune response	2	59	0.230715	0.542222	ENSGALG00000010748;ENSGALG00000022137
GO:0019724	B cell mediated immunity	2	59	0.230715	0.542222	ENSGALG00000010748;ENSGALG00000022137
GO:0043632	modification-dependent macromolecule catabolic process	9	436	0.231398	0.542222	ENSGALG00000001782;ENSGALG00000002506;ENSGALG00000004347;ENSGALG00000004611;ENSGALG00000004629;ENSGALG00000008559;ENSGALG00000015415;ENSGALG00000015693;ENSGALG00000024332
GO:1901361	organic cyclic compound catabolic process	7	323	0.231789	0.542222	ENSGALG00000001245;ENSGALG00000002057;ENSGALG00000003991;ENSGALG00000008372;ENSGALG00000008864;ENSGALG00000010694;ENSGALG00000014670
GO:0000578	embryonic axis specification	1	17	0.232281	0.542222	ENSGALG00000015845
GO:0006474	N-terminal protein amino acid acetylation	1	17	0.232281	0.542222	ENSGALG00000011278
GO:0006862	nucleotide transport	1	17	0.232281	0.542222	ENSGALG00000002519
GO:0009110	vitamin biosynthetic process	1	17	0.232281	0.542222	ENSGALG00000003358
GO:0018200	peptidyl-glutamic acid modification	1	17	0.232281	0.542222	ENSGALG00000026780
GO:0018279	protein N-linked glycosylation via asparagine	1	17	0.232281	0.542222	ENSGALG00000002141
GO:0030511	positive regulation of transforming growth factor beta receptor signaling pathway	1	17	0.232281	0.542222	ENSGALG00000008827
GO:0032104	regulation of response to extracellular stimulus	1	17	0.232281	0.542222	ENSGALG00000009013
GO:0032107	regulation of response to nutrient levels	1	17	0.232281	0.542222	ENSGALG00000009013
GO:0032728	positive regulation of interferon-beta production	1	17	0.232281	0.542222	ENSGALG00000008749
GO:0032732	positive regulation of interleukin-1 production	1	17	0.232281	0.542222	ENSGALG00000021443
GO:0033028	myeloid cell apoptotic process	1	17	0.232281	0.542222	ENSGALG00000002583
GO:0035024	negative regulation of Rho protein signal transduction	1	17	0.232281	0.542222	ENSGALG00000001475
GO:0035268	protein mannosylation	1	17	0.232281	0.542222	ENSGALG00000016870
GO:0042088	T-helper 1 type immune response	1	17	0.232281	0.542222	ENSGALG00000003339
GO:0042311	vasodilation	1	17	0.232281	0.542222	ENSGALG00000009013
GO:0045724	positive regulation of cilium assembly	1	17	0.232281	0.542222	ENSGALG00000013893
GO:0045824	negative regulation of innate immune response	1	17	0.232281	0.542222	ENSGALG00000008631
GO:0045980	negative regulation of nucleotide metabolic process	1	17	0.232281	0.542222	ENSGALG00000001245
GO:0048199	vesicle targeting, to, from or within Golgi	1	17	0.232281	0.542222	ENSGALG00000004424
GO:0048679	regulation of axon regeneration	1	17	0.232281	0.542222	ENSGALG00000001267
GO:0055075	potassium ion homeostasis	1	17	0.232281	0.542222	ENSGALG00000006469
GO:0060972	left/right pattern formation	1	17	0.232281	0.542222	ENSGALG00000013893
GO:0061339	establishment or maintenance of monopolar cell polarity	1	17	0.232281	0.542222	ENSGALG00000021128
GO:0070828	heterochromatin organization	1	17	0.232281	0.542222	ENSGALG00000001245
GO:0097320	plasma membrane tubulation	1	17	0.232281	0.542222	ENSGALG00000003439
GO:0099500	vesicle fusion to plasma membrane	1	17	0.232281	0.542222	ENSGALG00000009003
GO:0099590	neurotransmitter receptor internalization	1	17	0.232281	0.542222	ENSGALG00000009003
GO:1900181	negative regulation of protein localization to nucleus	1	17	0.232281	0.542222	ENSGALG00000008827
GO:1901661	quinone metabolic process	1	17	0.232281	0.542222	ENSGALG00000003358
GO:1903846	positive regulation of cellular response to transforming growth factor beta stimulus	1	17	0.232281	0.542222	ENSGALG00000008827
GO:2000637	positive regulation of gene silencing by miRNA	1	17	0.232281	0.542222	ENSGALG00000008864
GO:0055002	striated muscle cell development	3	108	0.232537	0.542413	ENSGALG00000003339;ENSGALG00000013124;ENSGALG00000016797
GO:0006139	nucleobase-containing compound metabolic process	62	3695	0.234451	0.546468	ENSGALG00000000284;ENSGALG00000001229;ENSGALG00000001245;ENSGALG00000001252;ENSGALG00000001276;ENSGALG00000001753;ENSGALG00000002043;ENSGALG00000002057;ENSGALG00000002070;ENSGALG00000002141;ENSGALG00000002216;ENSGALG00000002223;ENSGALG00000002492;ENSGALG00000002519;ENSGALG00000003339;ENSGALG00000003991;ENSGALG00000004347;ENSGALG00000006074;ENSGALG00000007491;ENSGALG00000008372;ENSGALG00000008559;…
GO:0007507	heart development	8	381	0.235357	0.54817	ENSGALG00000001267;ENSGALG00000003339;ENSGALG00000004347;ENSGALG00000006074;ENSGALG00000009020;ENSGALG00000013124;ENSGALG00000016797;ENSGALG00000023772
GO:0031497	chromatin assembly	2	60	0.236422	0.549008	ENSGALG00000001126;ENSGALG00000001245
GO:0032091	negative regulation of protein binding	2	60	0.236422	0.549008	ENSGALG00000001475;ENSGALG00000009621
GO:0032465	regulation of cytokinesis	2	60	0.236422	0.549008	ENSGALG00000007615;ENSGALG00000012627
GO:0060079	excitatory postsynaptic potential	2	60	0.236422	0.549008	ENSGALG00000010397;ENSGALG00000011809
GO:0001764	neuron migration	3	109	0.236629	0.549079	ENSGALG00000001782;ENSGALG00000004472;ENSGALG00000012538
GO:0006605	protein targeting	4	161	0.23707	0.549284	ENSGALG00000001223;ENSGALG00000004347;ENSGALG00000008572;ENSGALG00000008852
GO:0031503	protein-containing complex localization	4	161	0.23707	0.549284	ENSGALG00000002057;ENSGALG00000002606;ENSGALG00000007615;ENSGALG00000009003
GO:0045931	positive regulation of mitotic cell cycle	3	110	0.240734	0.553274	ENSGALG00000007615;ENSGALG00000008559;ENSGALG00000017153
GO:0003002	regionalization	6	271	0.240805	0.553274	ENSGALG00000000284;ENSGALG00000001276;ENSGALG00000012444;ENSGALG00000013893;ENSGALG00000015845;ENSGALG00000025774
GO:0043467	regulation of generation of precursor metabolites and energy	2	61	0.242138	0.553274	ENSGALG00000001245;ENSGALG00000002519
GO:0048709	oligodendrocyte differentiation	2	61	0.242138	0.553274	ENSGALG00000003339;ENSGALG00000006074
GO:0051650	establishment of vesicle localization	4	163	0.243735	0.553274	ENSGALG00000004424;ENSGALG00000007615;ENSGALG00000009003;ENSGALG00000011272
GO:0001964	startle response	1	18	0.244135	0.553274	ENSGALG00000010397
GO:0006775	fat-soluble vitamin metabolic process	1	18	0.244135	0.553274	ENSGALG00000003358
GO:0007618	mating	1	18	0.244135	0.553274	ENSGALG00000012444
GO:0018196	peptidyl-asparagine modification	1	18	0.244135	0.553274	ENSGALG00000002141
GO:0030947	regulation of vascular endothelial growth factor receptor signaling pathway	1	18	0.244135	0.553274	ENSGALG00000004347
GO:0032801	receptor catabolic process	1	18	0.244135	0.553274	ENSGALG00000004347
GO:0033137	negative regulation of peptidyl-serine phosphorylation	1	18	0.244135	0.553274	ENSGALG00000016799
GO:0034122	negative regulation of toll-like receptor signaling pathway	1	18	0.244135	0.553274	ENSGALG00000008631
GO:0036010	protein localization to endosome	1	18	0.244135	0.553274	ENSGALG00000017153
GO:0039694	viral RNA genome replication	1	18	0.244135	0.553274	ENSGALG00000011272
GO:0042634	regulation of hair cycle	1	18	0.244135	0.553274	ENSGALG00000008827
GO:0046112	nucleobase biosynthetic process	1	18	0.244135	0.553274	ENSGALG00000003339
GO:0048512	circadian behavior	1	18	0.244135	0.553274	ENSGALG00000003339
GO:0051123	RNA polymerase II preinitiation complex assembly	1	18	0.244135	0.553274	ENSGALG00000011814
GO:0051383	kinetochore organization	1	18	0.244135	0.553274	ENSGALG00000027454
GO:0060148	positive regulation of posttranscriptional gene silencing	1	18	0.244135	0.553274	ENSGALG00000008864
GO:0060343	trabecula formation	1	18	0.244135	0.553274	ENSGALG00000016797
GO:0061311	cell surface receptor signaling pathway involved in heart development	1	18	0.244135	0.553274	ENSGALG00000009020
GO:0070199	establishment of protein localization to chromosome	1	18	0.244135	0.553274	ENSGALG00000008812
GO:0071827	plasma lipoprotein particle organization	1	18	0.244135	0.553274	ENSGALG00000014176
GO:1900027	regulation of ruffle assembly	1	18	0.244135	0.553274	ENSGALG00000017153
GO:1902235	regulation of endoplasmic reticulum stress-induced intrinsic apoptotic signaling pathway	1	18	0.244135	0.553274	ENSGALG00000016799
GO:1902751	positive regulation of cell cycle G2/M phase transition	1	18	0.244135	0.553274	ENSGALG00000007615
GO:1903077	negative regulation of protein localization to plasma membrane	1	18	0.244135	0.553274	ENSGALG00000015838
GO:2000725	regulation of cardiac muscle cell differentiation	1	18	0.244135	0.553274	ENSGALG00000006074
GO:0048878	chemical homeostasis	13	676	0.244301	0.553274	ENSGALG00000001245;ENSGALG00000001475;ENSGALG00000002028;ENSGALG00000006469;ENSGALG00000006490;ENSGALG00000007481;ENSGALG00000007495;ENSGALG00000008713;ENSGALG00000009100;ENSGALG00000010375;ENSGALG00000011809;ENSGALG00000012357;ENSGALG00000017204
GO:0048639	positive regulation of developmental growth	3	111	0.244851	0.553716	ENSGALG00000001782;ENSGALG00000007615;ENSGALG00000009013
GO:1990138	neuron projection extension	3	111	0.244851	0.553716	ENSGALG00000001171;ENSGALG00000001782;ENSGALG00000007615
GO:2000113	negative regulation of cellular macromolecule biosynthetic process	16	855	0.245519	0.554823	ENSGALG00000000284;ENSGALG00000001229;ENSGALG00000001245;ENSGALG00000001753;ENSGALG00000002070;ENSGALG00000004347;ENSGALG00000006074;ENSGALG00000008611;ENSGALG00000008864;ENSGALG00000011814;ENSGALG00000012538;ENSGALG00000012952;ENSGALG00000014721;ENSGALG00000015845;ENSGALG00000016797;ENSGALG00000016799
GO:0006366	transcription by RNA polymerase II	25	1400	0.246248	0.556068	ENSGALG00000000284;ENSGALG00000001229;ENSGALG00000001252;ENSGALG00000001276;ENSGALG00000002057;ENSGALG00000002070;ENSGALG00000002223;ENSGALG00000004347;ENSGALG00000006074;ENSGALG00000008624;ENSGALG00000009020;ENSGALG00000011278;ENSGALG00000011814;ENSGALG00000012444;ENSGALG00000012538;ENSGALG00000012629;ENSGALG00000013129;ENSGALG00000014721;ENSGALG00000015791;ENSGALG00000015845;ENSGALG00000016797;…
GO:0006906	vesicle fusion	2	62	0.247859	0.55849	ENSGALG00000009003;ENSGALG00000016795
GO:0034763	negative regulation of transmembrane transport	2	62	0.247859	0.55849	ENSGALG00000001245;ENSGALG00000004347
GO:0045446	endothelial cell differentiation	2	62	0.247859	0.55849	ENSGALG00000009020;ENSGALG00000017153
GO:0010467	gene expression	57	3397	0.24877	0.559799	ENSGALG00000000284;ENSGALG00000001229;ENSGALG00000001245;ENSGALG00000001252;ENSGALG00000001276;ENSGALG00000001753;ENSGALG00000002043;ENSGALG00000002057;ENSGALG00000002070;ENSGALG00000002223;ENSGALG00000002519;ENSGALG00000002583;ENSGALG00000003339;ENSGALG00000003991;ENSGALG00000004347;ENSGALG00000004424;ENSGALG00000006074;ENSGALG00000007491;ENSGALG00000008372;ENSGALG00000008517;ENSGALG00000008593;…
GO:0050714	positive regulation of protein secretion	3	112	0.248979	0.559799	ENSGALG00000008827;ENSGALG00000014640;ENSGALG00000021443
GO:1901215	negative regulation of neuron death	3	112	0.248979	0.559799	ENSGALG00000008631;ENSGALG00000008713;ENSGALG00000012538
GO:0050878	regulation of body fluid levels	4	165	0.250442	0.560971	ENSGALG00000001475;ENSGALG00000002583;ENSGALG00000008513;ENSGALG00000008631
GO:1901990	regulation of mitotic cell cycle phase transition	4	165	0.250442	0.560971	ENSGALG00000007615;ENSGALG00000008559;ENSGALG00000012627;ENSGALG00000017153
GO:0007416	synapse assembly	3	113	0.253118	0.560971	ENSGALG00000002606;ENSGALG00000010397;ENSGALG00000012505
GO:0032869	cellular response to insulin stimulus	3	113	0.253118	0.560971	ENSGALG00000002519;ENSGALG00000011278;ENSGALG00000017204
GO:0002761	regulation of myeloid leukocyte differentiation	2	63	0.253585	0.560971	ENSGALG00000003339;ENSGALG00000009100
GO:0006278	RNA-dependent DNA biosynthetic process	2	63	0.253585	0.560971	ENSGALG00000002216;ENSGALG00000008812
GO:0034446	substrate adhesion-dependent cell spreading	2	63	0.253585	0.560971	ENSGALG00000008631;ENSGALG00000014687
GO:2000278	regulation of DNA biosynthetic process	2	63	0.253585	0.560971	ENSGALG00000002216;ENSGALG00000008812
GO:0009611	response to wounding	6	276	0.253611	0.560971	ENSGALG00000001267;ENSGALG00000002583;ENSGALG00000003339;ENSGALG00000008513;ENSGALG00000008631;ENSGALG00000027891
GO:0001702	gastrulation with mouth forming second	1	19	0.255806	0.560971	ENSGALG00000012444
GO:0001942	hair follicle development	1	19	0.255806	0.560971	ENSGALG00000008827
GO:0002369	T cell cytokine production	1	19	0.255806	0.560971	ENSGALG00000002246
GO:0006308	DNA catabolic process	1	19	0.255806	0.560971	ENSGALG00000008372
GO:0006692	prostanoid metabolic process	1	19	0.255806	0.560971	ENSGALG00000001782
GO:0006693	prostaglandin metabolic process	1	19	0.255806	0.560971	ENSGALG00000001782
GO:0006882	cellular zinc ion homeostasis	1	19	0.255806	0.560971	ENSGALG00000010375
GO:0007622	rhythmic behavior	1	19	0.255806	0.560971	ENSGALG00000003339
GO:0010831	positive regulation of myotube differentiation	1	19	0.255806	0.560971	ENSGALG00000003339
GO:0016180	snRNA processing	1	19	0.255806	0.560971	ENSGALG00000007491
GO:0022404	molting cycle process	1	19	0.255806	0.560971	ENSGALG00000008827
GO:0022405	hair cycle process	1	19	0.255806	0.560971	ENSGALG00000008827
GO:0032098	regulation of appetite	1	19	0.255806	0.560971	ENSGALG00000009013
GO:0045648	positive regulation of erythrocyte differentiation	1	19	0.255806	0.560971	ENSGALG00000012444
GO:0050704	regulation of interleukin-1 secretion	1	19	0.255806	0.560971	ENSGALG00000021443
GO:0051788	response to misfolded protein	1	19	0.255806	0.560971	ENSGALG00000002141
GO:0055003	cardiac myofibril assembly	1	19	0.255806	0.560971	ENSGALG00000013124
GO:0055069	zinc ion homeostasis	1	19	0.255806	0.560971	ENSGALG00000010375
GO:0055078	sodium ion homeostasis	1	19	0.255806	0.560971	ENSGALG00000006469
GO:0060074	synapse maturation	1	19	0.255806	0.560971	ENSGALG00000002606
GO:0060294	cilium movement involved in cell motility	1	19	0.255806	0.560971	ENSGALG00000009013
GO:0070207	protein homotrimerization	1	19	0.255806	0.560971	ENSGALG00000001229
GO:0070570	regulation of neuron projection regeneration	1	19	0.255806	0.560971	ENSGALG00000001267
GO:0071218	cellular response to misfolded protein	1	19	0.255806	0.560971	ENSGALG00000002141
GO:0097150	neuronal stem cell population maintenance	1	19	0.255806	0.560971	ENSGALG00000009020
GO:2000403	positive regulation of lymphocyte migration	1	19	0.255806	0.560971	ENSGALG00000028341
GO:0030154	cell differentiation	40	2339	0.257842	0.565038	ENSGALG00000000284;ENSGALG00000001171;ENSGALG00000001229;ENSGALG00000001267;ENSGALG00000001328;ENSGALG00000001475;ENSGALG00000001782;ENSGALG00000001872;ENSGALG00000002028;ENSGALG00000002155;ENSGALG00000002223;ENSGALG00000003339;ENSGALG00000004347;ENSGALG00000004448;ENSGALG00000004472;ENSGALG00000004530;ENSGALG00000006074;ENSGALG00000007007;ENSGALG00000007615;ENSGALG00000008513;ENSGALG00000008615;…
GO:0009101	glycoprotein biosynthetic process	5	222	0.258255	0.565546	ENSGALG00000002141;ENSGALG00000002155;ENSGALG00000006989;ENSGALG00000008513;ENSGALG00000016870
GO:0007169	transmembrane receptor protein tyrosine kinase signaling pathway	8	392	0.258919	0.566601	ENSGALG00000001475;ENSGALG00000004347;ENSGALG00000008615;ENSGALG00000008631;ENSGALG00000009100;ENSGALG00000014687;ENSGALG00000016799;ENSGALG00000017204
GO:0001578	microtubule bundle formation	2	64	0.259314	0.566861	ENSGALG00000021855;ENSGALG00000026780
GO:0022603	regulation of anatomical structure morphogenesis	12	626	0.259402	0.566861	ENSGALG00000001171;ENSGALG00000001245;ENSGALG00000001267;ENSGALG00000001782;ENSGALG00000001995;ENSGALG00000003339;ENSGALG00000004034;ENSGALG00000004347;ENSGALG00000007007;ENSGALG00000007615;ENSGALG00000014687;ENSGALG00000017153
GO:0050877	nervous system process	12	627	0.261125	0.570227	ENSGALG00000008815;ENSGALG00000008852;ENSGALG00000008947;ENSGALG00000009003;ENSGALG00000009013;ENSGALG00000010397;ENSGALG00000010688;ENSGALG00000011809;ENSGALG00000014685;ENSGALG00000014695;ENSGALG00000020143;ENSGALG00000026747
GO:0032388	positive regulation of intracellular transport	3	115	0.261425	0.570482	ENSGALG00000004347;ENSGALG00000004424;ENSGALG00000017153
GO:0045597	positive regulation of cell differentiation	11	569	0.263005	0.571679	ENSGALG00000000284;ENSGALG00000001267;ENSGALG00000001782;ENSGALG00000002028;ENSGALG00000003339;ENSGALG00000004448;ENSGALG00000004530;ENSGALG00000006074;ENSGALG00000007615;ENSGALG00000009020;ENSGALG00000012444
GO:0035556	intracellular signal transduction	31	1785	0.263633	0.571679	ENSGALG00000001267;ENSGALG00000001289;ENSGALG00000001475;ENSGALG00000002028;ENSGALG00000002506;ENSGALG00000002583;ENSGALG00000003339;ENSGALG00000004066;ENSGALG00000004347;ENSGALG00000004530;ENSGALG00000007007;ENSGALG00000007481;ENSGALG00000007615;ENSGALG00000008631;ENSGALG00000008947;ENSGALG00000009095;ENSGALG00000009100;ENSGALG00000010035;ENSGALG00000010688;ENSGALG00000011272;ENSGALG00000011505;…
GO:0007215	glutamate receptor signaling pathway	2	65	0.265045	0.571679	ENSGALG00000010397;ENSGALG00000011809
GO:0099565	chemical synaptic transmission, postsynaptic	2	65	0.265045	0.571679	ENSGALG00000010397;ENSGALG00000011809
GO:1905269	positive regulation of chromatin organization	2	65	0.265045	0.571679	ENSGALG00000001245;ENSGALG00000011814
GO:2000045	regulation of G1/S transition of mitotic cell cycle	2	65	0.265045	0.571679	ENSGALG00000008559;ENSGALG00000017153
GO:0043491	protein kinase B signaling	3	116	0.265592	0.571679	ENSGALG00000003339;ENSGALG00000008631;ENSGALG00000017204
GO:0055001	muscle cell development	3	116	0.265592	0.571679	ENSGALG00000003339;ENSGALG00000013124;ENSGALG00000016797
GO:0009605	response to external stimulus	22	1233	0.265788	0.571679	ENSGALG00000001171;ENSGALG00000001267;ENSGALG00000001276;ENSGALG00000001328;ENSGALG00000001475;ENSGALG00000001782;ENSGALG00000002028;ENSGALG00000003339;ENSGALG00000004557;ENSGALG00000004629;ENSGALG00000008572;ENSGALG00000008631;ENSGALG00000009013;ENSGALG00000010397;ENSGALG00000010741;ENSGALG00000012357;ENSGALG00000012505;ENSGALG00000012538;ENSGALG00000014687;ENSGALG00000014718;ENSGALG00000015791;…
GO:0002252	immune effector process	7	338	0.266733	0.571679	ENSGALG00000002028;ENSGALG00000002246;ENSGALG00000003339;ENSGALG00000004629;ENSGALG00000009020;ENSGALG00000010748;ENSGALG00000022137
GO:0002183	cytoplasmic translational initiation	1	20	0.267298	0.571679	ENSGALG00000008517
GO:0006376	mRNA splice site selection	1	20	0.267298	0.571679	ENSGALG00000014652
GO:0006829	zinc ion transport	1	20	0.267298	0.571679	ENSGALG00000010375
GO:0007214	gamma-aminobutyric acid signaling pathway	1	20	0.267298	0.571679	ENSGALG00000020143
GO:0010458	exit from mitosis	1	20	0.267298	0.571679	ENSGALG00000012627
GO:0010907	positive regulation of glucose metabolic process	1	20	0.267298	0.571679	ENSGALG00000011278
GO:0014014	negative regulation of gliogenesis	1	20	0.267298	0.571679	ENSGALG00000001229
GO:0032509	endosome transport via multivesicular body sorting pathway	1	20	0.267298	0.571679	ENSGALG00000001146
GO:0035909	aorta morphogenesis	1	20	0.267298	0.571679	ENSGALG00000009020
GO:0045601	regulation of endothelial cell differentiation	1	20	0.267298	0.571679	ENSGALG00000009020
GO:0045736	negative regulation of cyclin-dependent protein serine/threonine kinase activity	1	20	0.267298	0.571679	ENSGALG00000011278
GO:0045745	positive regulation of G protein-coupled receptor signaling pathway	1	20	0.267298	0.571679	ENSGALG00000015838
GO:0048333	mesodermal cell differentiation	1	20	0.267298	0.571679	ENSGALG00000012444
GO:0051154	negative regulation of striated muscle cell differentiation	1	20	0.267298	0.571679	ENSGALG00000006074
GO:0071825	protein-lipid complex subunit organization	1	20	0.267298	0.571679	ENSGALG00000014176
GO:1904292	regulation of ERAD pathway	1	20	0.267298	0.571679	ENSGALG00000015693
GO:1904376	negative regulation of protein localization to cell periphery	1	20	0.267298	0.571679	ENSGALG00000015838
GO:1905606	regulation of presynapse assembly	1	20	0.267298	0.571679	ENSGALG00000012505
GO:1990126	retrograde transport, endosome to plasma membrane	1	20	0.267298	0.571679	ENSGALG00000007615
GO:0000278	mitotic cell cycle	11	572	0.268474	0.573801	ENSGALG00000001475;ENSGALG00000004448;ENSGALG00000004611;ENSGALG00000007615;ENSGALG00000008559;ENSGALG00000008707;ENSGALG00000008713;ENSGALG00000011281;ENSGALG00000012627;ENSGALG00000017153;ENSGALG00000027454
GO:1902532	negative regulation of intracellular signal transduction	7	339	0.269115	0.574777	ENSGALG00000001475;ENSGALG00000003339;ENSGALG00000011505;ENSGALG00000015838;ENSGALG00000016797;ENSGALG00000017204;ENSGALG00000024332
GO:0006029	proteoglycan metabolic process	2	66	0.270776	0.576097	ENSGALG00000002155;ENSGALG00000006989
GO:0034728	nucleosome organization	2	66	0.270776	0.576097	ENSGALG00000001126;ENSGALG00000009100
GO:1901654	response to ketone	2	66	0.270776	0.576097	ENSGALG00000010035;ENSGALG00000026507
GO:0006887	exocytosis	5	227	0.272929	0.576097	ENSGALG00000001872;ENSGALG00000007615;ENSGALG00000009003;ENSGALG00000011272;ENSGALG00000013899
GO:0000910	cytokinesis	3	118	0.27395	0.576097	ENSGALG00000001475;ENSGALG00000007615;ENSGALG00000012627
GO:0006936	muscle contraction	4	172	0.274207	0.576097	ENSGALG00000003339;ENSGALG00000006490;ENSGALG00000009013;ENSGALG00000014695
GO:0090092	regulation of transmembrane receptor protein serine/threonine kinase signaling pathway	4	172	0.274207	0.576097	ENSGALG00000001229;ENSGALG00000008827;ENSGALG00000012444;ENSGALG00000027891
GO:0008344	adult locomotory behavior	2	67	0.276506	0.576097	ENSGALG00000012538;ENSGALG00000016907
GO:0019079	viral genome replication	2	67	0.276506	0.576097	ENSGALG00000007481;ENSGALG00000011272
GO:0030838	positive regulation of actin filament polymerization	2	67	0.276506	0.576097	ENSGALG00000003339;ENSGALG00000016799
GO:0045778	positive regulation of ossification	2	67	0.276506	0.576097	ENSGALG00000009020;ENSGALG00000012444
GO:0090174	organelle membrane fusion	2	67	0.276506	0.576097	ENSGALG00000009003;ENSGALG00000016795
GO:1903008	organelle disassembly	2	67	0.276506	0.576097	ENSGALG00000004557;ENSGALG00000010741
GO:0035264	multicellular organism growth	3	119	0.278139	0.576097	ENSGALG00000003339;ENSGALG00000009013;ENSGALG00000012543
GO:0000184	nuclear-transcribed mRNA catabolic process, nonsense-mediated decay	1	21	0.278613	0.576097	ENSGALG00000010694
GO:0001974	blood vessel remodeling	1	21	0.278613	0.576097	ENSGALG00000009020
GO:0003254	regulation of membrane depolarization	1	21	0.278613	0.576097	ENSGALG00000006490
GO:0006110	regulation of glycolytic process	1	21	0.278613	0.576097	ENSGALG00000001245
GO:0006298	mismatch repair	1	21	0.278613	0.576097	ENSGALG00000010748
GO:0006356	regulation of transcription by RNA polymerase I	1	21	0.278613	0.576097	ENSGALG00000003339
GO:0006515	protein quality control for misfolded or incompletely synthesized proteins	1	21	0.278613	0.576097	ENSGALG00000002141
GO:0006884	cell volume homeostasis	1	21	0.278613	0.576097	ENSGALG00000009100
GO:0006984	ER-nucleus signaling pathway	1	21	0.278613	0.576097	ENSGALG00000016799
GO:0007339	binding of sperm to zona pellucida	1	21	0.278613	0.576097	ENSGALG00000008812
GO:0010765	positive regulation of sodium ion transport	1	21	0.278613	0.576097	ENSGALG00000006490
GO:0030811	regulation of nucleotide catabolic process	1	21	0.278613	0.576097	ENSGALG00000001245
GO:0030878	thyroid gland development	1	21	0.278613	0.576097	ENSGALG00000001267
GO:0031111	negative regulation of microtubule polymerization or depolymerization	1	21	0.278613	0.576097	ENSGALG00000001475
GO:0031641	regulation of myelination	1	21	0.278613	0.576097	ENSGALG00000003339
GO:0032094	response to food	1	21	0.278613	0.576097	ENSGALG00000009013
GO:0032959	inositol trisphosphate biosynthetic process	1	21	0.278613	0.576097	ENSGALG00000009095
GO:0043368	positive T cell selection	1	21	0.278613	0.576097	ENSGALG00000003339
GO:0043687	post-translational protein modification	1	21	0.278613	0.576097	ENSGALG00000004557
GO:0044319	wound healing, spreading of cells	1	21	0.278613	0.576097	ENSGALG00000003339
GO:0045124	regulation of bone resorption	1	21	0.278613	0.576097	ENSGALG00000009100
GO:0045773	positive regulation of axon extension	1	21	0.278613	0.576097	ENSGALG00000007615
GO:0048821	erythrocyte development	1	21	0.278613	0.576097	ENSGALG00000006074
GO:0060260	regulation of transcription initiation from RNA polymerase II promoter	1	21	0.278613	0.576097	ENSGALG00000011814
GO:0061082	myeloid leukocyte cytokine production	1	21	0.278613	0.576097	ENSGALG00000002028
GO:0070198	protein localization to chromosome, telomeric region	1	21	0.278613	0.576097	ENSGALG00000008812
GO:0070861	regulation of protein exit from endoplasmic reticulum	1	21	0.278613	0.576097	ENSGALG00000004424
GO:0090504	epiboly	1	21	0.278613	0.576097	ENSGALG00000003339
GO:0090505	epiboly involved in wound healing	1	21	0.278613	0.576097	ENSGALG00000003339
GO:0110111	negative regulation of animal organ morphogenesis	1	21	0.278613	0.576097	ENSGALG00000001995
GO:0140115	export across plasma membrane	1	21	0.278613	0.576097	ENSGALG00000006469
GO:1904030	negative regulation of cyclin-dependent protein kinase activity	1	21	0.278613	0.576097	ENSGALG00000011278
GO:1905314	semi-lunar valve development	1	21	0.278613	0.576097	ENSGALG00000009020
GO:1905898	positive regulation of response to endoplasmic reticulum stress	1	21	0.278613	0.576097	ENSGALG00000016799
GO:0030099	myeloid cell differentiation	5	230	0.281818	0.581092	ENSGALG00000003339;ENSGALG00000006074;ENSGALG00000009020;ENSGALG00000009100;ENSGALG00000012444
GO:0051301	cell division	5	230	0.281818	0.581092	ENSGALG00000000284;ENSGALG00000001475;ENSGALG00000007615;ENSGALG00000012627;ENSGALG00000027454
GO:0003158	endothelium development	2	68	0.282234	0.581092	ENSGALG00000009020;ENSGALG00000017153
GO:0008277	regulation of G protein-coupled receptor signaling pathway	2	68	0.282234	0.581092	ENSGALG00000001475;ENSGALG00000015838
GO:0071482	cellular response to light stimulus	2	68	0.282234	0.581092	ENSGALG00000004347;ENSGALG00000008559
GO:0001666	response to hypoxia	3	120	0.282335	0.581092	ENSGALG00000003339;ENSGALG00000012357;ENSGALG00000012538
GO:0042445	hormone metabolic process	3	120	0.282335	0.581092	ENSGALG00000009095;ENSGALG00000009100;ENSGALG00000026507
GO:0002791	regulation of peptide secretion	5	231	0.284794	0.585766	ENSGALG00000008713;ENSGALG00000008827;ENSGALG00000010035;ENSGALG00000014640;ENSGALG00000021443
GO:0015698	inorganic anion transport	3	121	0.286537	0.58705	ENSGALG00000003713;ENSGALG00000014695;ENSGALG00000020143
GO:0036293	response to decreased oxygen levels	3	121	0.286537	0.58705	ENSGALG00000003339;ENSGALG00000012357;ENSGALG00000012538
GO:0010608	posttranscriptional regulation of gene expression	6	289	0.287729	0.58705	ENSGALG00000002057;ENSGALG00000003339;ENSGALG00000008864;ENSGALG00000010694;ENSGALG00000012628;ENSGALG00000016799
GO:0042692	muscle cell differentiation	5	232	0.287777	0.58705	ENSGALG00000001229;ENSGALG00000003339;ENSGALG00000006074;ENSGALG00000013124;ENSGALG00000016797
GO:0030518	intracellular steroid hormone receptor signaling pathway	2	69	0.287958	0.58705	ENSGALG00000004347;ENSGALG00000009100
GO:0000002	mitochondrial genome maintenance	1	22	0.289755	0.58705	ENSGALG00000002519
GO:0007064	mitotic sister chromatid cohesion	1	22	0.289755	0.58705	ENSGALG00000011281
GO:0010518	positive regulation of phospholipase activity	1	22	0.289755	0.58705	ENSGALG00000001782
GO:0016242	negative regulation of macroautophagy	1	22	0.289755	0.58705	ENSGALG00000003339
GO:0016556	mRNA modification	1	22	0.289755	0.58705	ENSGALG00000011522
GO:0021680	cerebellar Purkinje cell layer development	1	22	0.289755	0.58705	ENSGALG00000016907
GO:0021952	central nervous system projection neuron axonogenesis	1	22	0.289755	0.58705	ENSGALG00000012538
GO:0032768	regulation of monooxygenase activity	1	22	0.289755	0.58705	ENSGALG00000012444
GO:0035036	sperm-egg recognition	1	22	0.289755	0.58705	ENSGALG00000008812
GO:0048843	negative regulation of axon extension involved in axon guidance	1	22	0.289755	0.58705	ENSGALG00000001171
GO:0070536	protein K63-linked deubiquitination	1	22	0.289755	0.58705	ENSGALG00000015693
GO:0071364	cellular response to epidermal growth factor stimulus	1	22	0.289755	0.58705	ENSGALG00000027305
GO:0086065	cell communication involved in cardiac conduction	1	22	0.289755	0.58705	ENSGALG00000006490
GO:0090162	establishment of epithelial cell polarity	1	22	0.289755	0.58705	ENSGALG00000008827
GO:0097484	dendrite extension	1	22	0.289755	0.58705	ENSGALG00000001782
GO:0098773	skin epidermis development	1	22	0.289755	0.58705	ENSGALG00000008827
GO:0099174	regulation of presynapse organization	1	22	0.289755	0.58705	ENSGALG00000012505
GO:1905476	negative regulation of protein localization to membrane	1	22	0.289755	0.58705	ENSGALG00000015838
GO:0015931	nucleobase-containing compound transport	3	122	0.290744	0.588331	ENSGALG00000002057;ENSGALG00000002519;ENSGALG00000010497
GO:0033044	regulation of chromosome organization	5	233	0.290765	0.588331	ENSGALG00000001245;ENSGALG00000002216;ENSGALG00000008812;ENSGALG00000009100;ENSGALG00000011814
GO:0009895	negative regulation of catabolic process	4	177	0.291412	0.588494	ENSGALG00000001245;ENSGALG00000003339;ENSGALG00000010694;ENSGALG00000015693
GO:0062012	regulation of small molecule metabolic process	4	177	0.291412	0.588494	ENSGALG00000001245;ENSGALG00000002519;ENSGALG00000009095;ENSGALG00000011278
GO:0070997	neuron death	4	177	0.291412	0.588494	ENSGALG00000008631;ENSGALG00000008713;ENSGALG00000010397;ENSGALG00000012538
GO:0008037	cell recognition	2	70	0.293677	0.591533	ENSGALG00000001328;ENSGALG00000008812
GO:0014032	neural crest cell development	2	70	0.293677	0.591533	ENSGALG00000001171;ENSGALG00000009020
GO:0061387	regulation of extent of cell growth	2	70	0.293677	0.591533	ENSGALG00000001171;ENSGALG00000007615
GO:0098739	import across plasma membrane	2	70	0.293677	0.591533	ENSGALG00000001342;ENSGALG00000006469
GO:0002793	positive regulation of peptide secretion	3	123	0.294955	0.593723	ENSGALG00000008827;ENSGALG00000014640;ENSGALG00000021443
GO:0006396	RNA processing	11	587	0.296355	0.594199	ENSGALG00000002043;ENSGALG00000002057;ENSGALG00000003991;ENSGALG00000007491;ENSGALG00000008372;ENSGALG00000011522;ENSGALG00000012628;ENSGALG00000014652;ENSGALG00000014656;ENSGALG00000017207;ENSGALG00000028205
GO:0046483	heterocycle metabolic process	62	3774	0.298125	0.594199	ENSGALG00000000284;ENSGALG00000001229;ENSGALG00000001245;ENSGALG00000001252;ENSGALG00000001276;ENSGALG00000001753;ENSGALG00000002043;ENSGALG00000002057;ENSGALG00000002070;ENSGALG00000002141;ENSGALG00000002216;ENSGALG00000002223;ENSGALG00000002492;ENSGALG00000002519;ENSGALG00000003339;ENSGALG00000003991;ENSGALG00000004347;ENSGALG00000006074;ENSGALG00000007491;ENSGALG00000008372;ENSGALG00000008559;…
GO:0000045	autophagosome assembly	2	71	0.29939	0.594199	ENSGALG00000004557;ENSGALG00000010741
GO:0062013	positive regulation of small molecule metabolic process	2	71	0.29939	0.594199	ENSGALG00000009095;ENSGALG00000011278
GO:0140053	mitochondrial gene expression	2	71	0.29939	0.594199	ENSGALG00000002519;ENSGALG00000015806
GO:0000038	very long-chain fatty acid metabolic process	1	23	0.300725	0.594199	ENSGALG00000007481
GO:0010677	negative regulation of cellular carbohydrate metabolic process	1	23	0.300725	0.594199	ENSGALG00000001245
GO:0015991	ATP hydrolysis coupled proton transport	1	23	0.300725	0.594199	ENSGALG00000006469
GO:0016233	telomere capping	1	23	0.300725	0.594199	ENSGALG00000002216
GO:0032467	positive regulation of cytokinesis	1	23	0.300725	0.594199	ENSGALG00000012627
GO:0032890	regulation of organic acid transport	1	23	0.300725	0.594199	ENSGALG00000011809
GO:0033120	positive regulation of RNA splicing	1	23	0.300725	0.594199	ENSGALG00000012628
GO:0033522	histone H2A ubiquitination	1	23	0.300725	0.594199	ENSGALG00000008559
GO:0034204	lipid translocation	1	23	0.300725	0.594199	ENSGALG00000001945
GO:0042417	dopamine metabolic process	1	23	0.300725	0.594199	ENSGALG00000012538
GO:0043044	ATP-dependent chromatin remodeling	1	23	0.300725	0.594199	ENSGALG00000009100
GO:0045123	cellular extravasation	1	23	0.300725	0.594199	ENSGALG00000028341
GO:0045687	positive regulation of glial cell differentiation	1	23	0.300725	0.594199	ENSGALG00000003339
GO:0045776	negative regulation of blood pressure	1	23	0.300725	0.594199	ENSGALG00000009013
GO:0045823	positive regulation of heart contraction	1	23	0.300725	0.594199	ENSGALG00000006490
GO:0050701	interleukin-1 secretion	1	23	0.300725	0.594199	ENSGALG00000021443
GO:0050982	detection of mechanical stimulus	1	23	0.300725	0.594199	ENSGALG00000009013
GO:0071542	dopaminergic neuron differentiation	1	23	0.300725	0.594199	ENSGALG00000012538
GO:0090662	ATP hydrolysis coupled transmembrane transport	1	23	0.300725	0.594199	ENSGALG00000006469
GO:0099131	ATP hydrolysis coupled ion transmembrane transport	1	23	0.300725	0.594199	ENSGALG00000006469
GO:1901985	positive regulation of protein acetylation	1	23	0.300725	0.594199	ENSGALG00000008810
GO:1902116	negative regulation of organelle assembly	1	23	0.300725	0.594199	ENSGALG00000011278
GO:1902668	negative regulation of axon guidance	1	23	0.300725	0.594199	ENSGALG00000001171
GO:2001222	regulation of neuron migration	1	23	0.300725	0.594199	ENSGALG00000001782
GO:0048583	regulation of response to stimulus	41	2447	0.301654	0.595029	ENSGALG00000001171;ENSGALG00000001229;ENSGALG00000001245;ENSGALG00000001267;ENSGALG00000001289;ENSGALG00000001475;ENSGALG00000001765;ENSGALG00000001995;ENSGALG00000002028;ENSGALG00000002246;ENSGALG00000003339;ENSGALG00000004066;ENSGALG00000004347;ENSGALG00000004530;ENSGALG00000004629;ENSGALG00000008631;ENSGALG00000008713;ENSGALG00000008749;ENSGALG00000008827;ENSGALG00000008947;ENSGALG00000009013;…
GO:0000122	negative regulation of transcription by RNA polymerase II	10	530	0.301757	0.595029	ENSGALG00000000284;ENSGALG00000001229;ENSGALG00000002070;ENSGALG00000004347;ENSGALG00000006074;ENSGALG00000011814;ENSGALG00000012538;ENSGALG00000014721;ENSGALG00000015845;ENSGALG00000016799
GO:0032147	activation of protein kinase activity	4	180	0.301807	0.595029	ENSGALG00000001289;ENSGALG00000002028;ENSGALG00000008947;ENSGALG00000014718
GO:1901360	organic cyclic compound metabolic process	64	3906	0.301909	0.595029	ENSGALG00000000284;ENSGALG00000001229;ENSGALG00000001245;ENSGALG00000001252;ENSGALG00000001276;ENSGALG00000001753;ENSGALG00000002043;ENSGALG00000002057;ENSGALG00000002070;ENSGALG00000002141;ENSGALG00000002216;ENSGALG00000002223;ENSGALG00000002492;ENSGALG00000002519;ENSGALG00000003339;ENSGALG00000003991;ENSGALG00000004347;ENSGALG00000006074;ENSGALG00000007491;ENSGALG00000008372;ENSGALG00000008559;…
GO:0002376	immune system process	22	1262	0.303237	0.597268	ENSGALG00000000284;ENSGALG00000001267;ENSGALG00000002028;ENSGALG00000002246;ENSGALG00000002583;ENSGALG00000003339;ENSGALG00000004347;ENSGALG00000004629;ENSGALG00000006074;ENSGALG00000008631;ENSGALG00000008749;ENSGALG00000009020;ENSGALG00000009100;ENSGALG00000010748;ENSGALG00000012357;ENSGALG00000012444;ENSGALG00000012505;ENSGALG00000014688;ENSGALG00000016799;ENSGALG00000022137;ENSGALG00000027305;…
GO:0007052	mitotic spindle organization	2	72	0.305095	0.599411	ENSGALG00000001475;ENSGALG00000007615
GO:0046822	regulation of nucleocytoplasmic transport	2	72	0.305095	0.599411	ENSGALG00000004347;ENSGALG00000008827
GO:0090100	positive regulation of transmembrane receptor protein serine/threonine kinase signaling pathway	2	72	0.305095	0.599411	ENSGALG00000008827;ENSGALG00000012444
GO:0098693	regulation of synaptic vesicle cycle	2	72	0.305095	0.599411	ENSGALG00000001782;ENSGALG00000011272
GO:0010558	negative regulation of macromolecule biosynthetic process	16	896	0.307122	0.599935	ENSGALG00000000284;ENSGALG00000001229;ENSGALG00000001245;ENSGALG00000001753;ENSGALG00000002070;ENSGALG00000004347;ENSGALG00000006074;ENSGALG00000008611;ENSGALG00000008864;ENSGALG00000011814;ENSGALG00000012538;ENSGALG00000012952;ENSGALG00000014721;ENSGALG00000015845;ENSGALG00000016797;ENSGALG00000016799
GO:0050770	regulation of axonogenesis	3	126	0.30761	0.599935	ENSGALG00000001171;ENSGALG00000001267;ENSGALG00000007615
GO:0001503	ossification	5	239	0.308805	0.599935	ENSGALG00000001229;ENSGALG00000009020;ENSGALG00000012444;ENSGALG00000015845;ENSGALG00000016797
GO:0043085	positive regulation of catalytic activity	15	837	0.310399	0.599935	ENSGALG00000001289;ENSGALG00000001782;ENSGALG00000002028;ENSGALG00000002216;ENSGALG00000002246;ENSGALG00000004323;ENSGALG00000004530;ENSGALG00000008793;ENSGALG00000008812;ENSGALG00000008852;ENSGALG00000008947;ENSGALG00000012538;ENSGALG00000014687;ENSGALG00000014718;ENSGALG00000014758
GO:0006754	ATP biosynthetic process	2	73	0.310792	0.599935	ENSGALG00000001245;ENSGALG00000011511
GO:0051225	spindle assembly	2	73	0.310792	0.599935	ENSGALG00000007615;ENSGALG00000027454
GO:1902806	regulation of cell cycle G1/S phase transition	2	73	0.310792	0.599935	ENSGALG00000008559;ENSGALG00000017153
GO:1905037	autophagosome organization	2	73	0.310792	0.599935	ENSGALG00000004557;ENSGALG00000010741
GO:0000027	ribosomal large subunit assembly	1	24	0.311527	0.599935	ENSGALG00000003991
GO:0000387	spliceosomal snRNP assembly	1	24	0.311527	0.599935	ENSGALG00000028205
GO:0001941	postsynaptic membrane organization	1	24	0.311527	0.599935	ENSGALG00000021683
GO:0001953	negative regulation of cell-matrix adhesion	1	24	0.311527	0.599935	ENSGALG00000009020
GO:0008038	neuron recognition	1	24	0.311527	0.599935	ENSGALG00000001328
GO:0009225	nucleotide-sugar metabolic process	1	24	0.311527	0.599935	ENSGALG00000002141
GO:0032957	inositol trisphosphate metabolic process	1	24	0.311527	0.599935	ENSGALG00000009095
GO:0042303	molting cycle	1	24	0.311527	0.599935	ENSGALG00000008827
GO:0042633	hair cycle	1	24	0.311527	0.599935	ENSGALG00000008827
GO:0043470	regulation of carbohydrate catabolic process	1	24	0.311527	0.599935	ENSGALG00000001245
GO:0045292	mRNA cis splicing, via spliceosome	1	24	0.311527	0.599935	ENSGALG00000017207
GO:0048713	regulation of oligodendrocyte differentiation	1	24	0.311527	0.599935	ENSGALG00000003339
GO:0050482	arachidonic acid secretion	1	24	0.311527	0.599935	ENSGALG00000014176
GO:0050795	regulation of behavior	1	24	0.311527	0.599935	ENSGALG00000003339
GO:0051693	actin filament capping	1	24	0.311527	0.599935	ENSGALG00000004034
GO:0061028	establishment of endothelial barrier	1	24	0.311527	0.599935	ENSGALG00000017153
GO:0061384	heart trabecula morphogenesis	1	24	0.311527	0.599935	ENSGALG00000016797
GO:0070849	response to epidermal growth factor	1	24	0.311527	0.599935	ENSGALG00000027305
GO:0071384	cellular response to corticosteroid stimulus	1	24	0.311527	0.599935	ENSGALG00000010035
GO:0071385	cellular response to glucocorticoid stimulus	1	24	0.311527	0.599935	ENSGALG00000010035
GO:0071985	multivesicular body sorting pathway	1	24	0.311527	0.599935	ENSGALG00000001146
GO:0086005	ventricular cardiac muscle cell action potential	1	24	0.311527	0.599935	ENSGALG00000006490
GO:0098664	G protein-coupled serotonin receptor signaling pathway	1	24	0.311527	0.599935	ENSGALG00000004066
GO:1903963	arachidonate transport	1	24	0.311527	0.599935	ENSGALG00000014176
GO:0051099	positive regulation of binding	3	127	0.311834	0.600156	ENSGALG00000001229;ENSGALG00000001475;ENSGALG00000011505
GO:1903829	positive regulation of cellular protein localization	4	183	0.312244	0.600574	ENSGALG00000004424;ENSGALG00000008812;ENSGALG00000017153;ENSGALG00000021683
GO:0071363	cellular response to growth factor stimulus	8	416	0.312575	0.600839	ENSGALG00000001229;ENSGALG00000004347;ENSGALG00000006074;ENSGALG00000008827;ENSGALG00000012444;ENSGALG00000014688;ENSGALG00000027305;ENSGALG00000027891
GO:0006333	chromatin assembly or disassembly	2	74	0.31648	0.607076	ENSGALG00000001126;ENSGALG00000001245
GO:0014031	mesenchymal cell development	2	74	0.31648	0.607076	ENSGALG00000001171;ENSGALG00000009020
GO:0030510	regulation of BMP signaling pathway	2	74	0.31648	0.607076	ENSGALG00000001229;ENSGALG00000012444
GO:1901987	regulation of cell cycle phase transition	4	185	0.319222	0.607076	ENSGALG00000007615;ENSGALG00000008559;ENSGALG00000012627;ENSGALG00000017153
GO:0045934	negative regulation of nucleobase-containing compound metabolic process	16	904	0.31967	0.607076	ENSGALG00000000284;ENSGALG00000001229;ENSGALG00000001245;ENSGALG00000001753;ENSGALG00000002070;ENSGALG00000004347;ENSGALG00000006074;ENSGALG00000008611;ENSGALG00000010694;ENSGALG00000011814;ENSGALG00000012538;ENSGALG00000012952;ENSGALG00000014721;ENSGALG00000015845;ENSGALG00000016797;ENSGALG00000016799
GO:0016051	carbohydrate biosynthetic process	3	129	0.320287	0.607076	ENSGALG00000009095;ENSGALG00000011278;ENSGALG00000012543
GO:0019318	hexose metabolic process	3	129	0.320287	0.607076	ENSGALG00000002492;ENSGALG00000011278;ENSGALG00000012543
GO:0043112	receptor metabolic process	3	129	0.320287	0.607076	ENSGALG00000004347;ENSGALG00000009003;ENSGALG00000011272
GO:0008104	protein localization	27	1587	0.321514	0.607076	ENSGALG00000001223;ENSGALG00000002057;ENSGALG00000002606;ENSGALG00000003439;ENSGALG00000004347;ENSGALG00000004424;ENSGALG00000004530;ENSGALG00000004557;ENSGALG00000006490;ENSGALG00000007615;ENSGALG00000008572;ENSGALG00000008713;ENSGALG00000008793;ENSGALG00000008812;ENSGALG00000008827;ENSGALG00000008852;ENSGALG00000009003;ENSGALG00000009621;ENSGALG00000010397;ENSGALG00000011272;ENSGALG00000014640;…
GO:0014033	neural crest cell differentiation	2	75	0.322157	0.607076	ENSGALG00000001171;ENSGALG00000009020
GO:0031099	regeneration	2	75	0.322157	0.607076	ENSGALG00000001267;ENSGALG00000027891
GO:0032006	regulation of TOR signaling	2	75	0.322157	0.607076	ENSGALG00000004066;ENSGALG00000017204
GO:0048864	stem cell development	2	75	0.322157	0.607076	ENSGALG00000001171;ENSGALG00000009020
GO:0007210	serotonin receptor signaling pathway	1	25	0.322163	0.607076	ENSGALG00000004066
GO:0017004	cytochrome complex assembly	1	25	0.322163	0.607076	ENSGALG00000002519
GO:0021602	cranial nerve morphogenesis	1	25	0.322163	0.607076	ENSGALG00000025774
GO:0031365	N-terminal protein amino acid modification	1	25	0.322163	0.607076	ENSGALG00000011278
GO:0033146	regulation of intracellular estrogen receptor signaling pathway	1	25	0.322163	0.607076	ENSGALG00000009100
GO:0034508	centromere complex assembly	1	25	0.322163	0.607076	ENSGALG00000027454
GO:0040018	positive regulation of multicellular organism growth	1	25	0.322163	0.607076	ENSGALG00000009013
GO:0045471	response to ethanol	1	25	0.322163	0.607076	ENSGALG00000011809
GO:0045494	photoreceptor cell maintenance	1	25	0.322163	0.607076	ENSGALG00000009013
GO:0045912	negative regulation of carbohydrate metabolic process	1	25	0.322163	0.607076	ENSGALG00000001245
GO:0046164	alcohol catabolic process	1	25	0.322163	0.607076	ENSGALG00000008845
GO:0048841	regulation of axon extension involved in axon guidance	1	25	0.322163	0.607076	ENSGALG00000001171
GO:0070527	platelet aggregation	1	25	0.322163	0.607076	ENSGALG00000008631
GO:0071108	protein K48-linked deubiquitination	1	25	0.322163	0.607076	ENSGALG00000015693
GO:0086010	membrane depolarization during action potential	1	25	0.322163	0.607076	ENSGALG00000006490
GO:0090317	negative regulation of intracellular protein transport	1	25	0.322163	0.607076	ENSGALG00000008827
GO:0097009	energy homeostasis	1	25	0.322163	0.607076	ENSGALG00000015838
GO:0097755	positive regulation of blood vessel diameter	1	25	0.322163	0.607076	ENSGALG00000009013
GO:0098781	ncRNA transcription	1	25	0.322163	0.607076	ENSGALG00000003339
GO:0050794	regulation of cellular process	110	6895	0.322253	0.607076	ENSGALG00000000284;ENSGALG00000001171;ENSGALG00000001229;ENSGALG00000001245;ENSGALG00000001252;ENSGALG00000001267;ENSGALG00000001276;ENSGALG00000001289;ENSGALG00000001475;ENSGALG00000001753;ENSGALG00000001765;ENSGALG00000001782;ENSGALG00000001882;ENSGALG00000001995;ENSGALG00000002028;ENSGALG00000002057;ENSGALG00000002070;ENSGALG00000002216;ENSGALG00000002223;ENSGALG00000002246;ENSGALG00000002506;…
GO:0010631	epithelial cell migration	4	186	0.322716	0.60758	ENSGALG00000003339;ENSGALG00000007615;ENSGALG00000008827;ENSGALG00000017208
GO:0007178	transmembrane receptor protein serine/threonine kinase signaling pathway	5	244	0.32396	0.609173	ENSGALG00000001229;ENSGALG00000008827;ENSGALG00000012444;ENSGALG00000014688;ENSGALG00000027891
GO:0007049	cell cycle	18	1030	0.324149	0.609173	ENSGALG00000001463;ENSGALG00000001475;ENSGALG00000002519;ENSGALG00000004448;ENSGALG00000004611;ENSGALG00000007615;ENSGALG00000008386;ENSGALG00000008517;ENSGALG00000008559;ENSGALG00000008707;ENSGALG00000008713;ENSGALG00000011278;ENSGALG00000011281;ENSGALG00000012627;ENSGALG00000015415;ENSGALG00000015800;ENSGALG00000017153;ENSGALG00000027454
GO:0051049	regulation of transport	18	1030	0.324149	0.609173	ENSGALG00000001245;ENSGALG00000001342;ENSGALG00000001782;ENSGALG00000002539;ENSGALG00000004347;ENSGALG00000004424;ENSGALG00000006490;ENSGALG00000007615;ENSGALG00000008713;ENSGALG00000008827;ENSGALG00000009092;ENSGALG00000009621;ENSGALG00000010035;ENSGALG00000011272;ENSGALG00000011809;ENSGALG00000014640;ENSGALG00000017153;ENSGALG00000021443
GO:0006725	cellular aromatic compound metabolic process	62	3807	0.326701	0.613485	ENSGALG00000000284;ENSGALG00000001229;ENSGALG00000001245;ENSGALG00000001252;ENSGALG00000001276;ENSGALG00000001753;ENSGALG00000002043;ENSGALG00000002057;ENSGALG00000002070;ENSGALG00000002141;ENSGALG00000002216;ENSGALG00000002223;ENSGALG00000002492;ENSGALG00000002519;ENSGALG00000003339;ENSGALG00000003991;ENSGALG00000004347;ENSGALG00000006074;ENSGALG00000007491;ENSGALG00000008372;ENSGALG00000008559;…
GO:0032386	regulation of intracellular transport	5	245	0.327002	0.613485	ENSGALG00000004347;ENSGALG00000004424;ENSGALG00000008827;ENSGALG00000011272;ENSGALG00000017153
GO:0007218	neuropeptide signaling pathway	2	76	0.327822	0.613485	ENSGALG00000008631;ENSGALG00000027146
GO:0048813	dendrite morphogenesis	2	76	0.327822	0.613485	ENSGALG00000004347;ENSGALG00000007007
GO:0050728	negative regulation of inflammatory response	2	76	0.327822	0.613485	ENSGALG00000008631;ENSGALG00000012505
GO:0050773	regulation of dendrite development	2	76	0.327822	0.613485	ENSGALG00000004347;ENSGALG00000007007
GO:0060048	cardiac muscle contraction	2	76	0.327822	0.613485	ENSGALG00000003339;ENSGALG00000006490
GO:0006412	translation	8	423	0.328669	0.613523	ENSGALG00000002057;ENSGALG00000003339;ENSGALG00000008517;ENSGALG00000008864;ENSGALG00000010694;ENSGALG00000012628;ENSGALG00000015806;ENSGALG00000016799
GO:0070482	response to oxygen levels	3	131	0.328742	0.613523	ENSGALG00000003339;ENSGALG00000012357;ENSGALG00000012538
GO:0090132	epithelium migration	4	188	0.329712	0.613523	ENSGALG00000003339;ENSGALG00000007615;ENSGALG00000008827;ENSGALG00000017208
GO:0007166	cell surface receptor signaling pathway	28	1657	0.330589	0.613523	ENSGALG00000001171;ENSGALG00000001229;ENSGALG00000001475;ENSGALG00000001882;ENSGALG00000001995;ENSGALG00000002028;ENSGALG00000002246;ENSGALG00000004347;ENSGALG00000008615;ENSGALG00000008631;ENSGALG00000008827;ENSGALG00000008947;ENSGALG00000009013;ENSGALG00000009020;ENSGALG00000009100;ENSGALG00000010397;ENSGALG00000011272;ENSGALG00000011809;ENSGALG00000012357;ENSGALG00000012444;ENSGALG00000014687;…
GO:0030001	metal ion transport	10	545	0.332097	0.613523	ENSGALG00000001342;ENSGALG00000002539;ENSGALG00000004347;ENSGALG00000006469;ENSGALG00000006490;ENSGALG00000007495;ENSGALG00000008593;ENSGALG00000009003;ENSGALG00000010375;ENSGALG00000011809
GO:0006904	vesicle docking involved in exocytosis	1	26	0.332635	0.613523	ENSGALG00000013899
GO:0007628	adult walking behavior	1	26	0.332635	0.613523	ENSGALG00000016907
GO:0015800	acidic amino acid transport	1	26	0.332635	0.613523	ENSGALG00000011809
GO:0015988	energy coupled proton transmembrane transport, against electrochemical gradient	1	26	0.332635	0.613523	ENSGALG00000006469
GO:0033260	nuclear DNA replication	1	26	0.332635	0.613523	ENSGALG00000015800
GO:0043616	keratinocyte proliferation	1	26	0.332635	0.613523	ENSGALG00000008827
GO:0043628	ncRNA 3'-end processing	1	26	0.332635	0.613523	ENSGALG00000007491
GO:0046189	phenol-containing compound biosynthetic process	1	26	0.332635	0.613523	ENSGALG00000012538
GO:0046850	regulation of bone remodeling	1	26	0.332635	0.613523	ENSGALG00000009100
GO:0051196	regulation of coenzyme metabolic process	1	26	0.332635	0.613523	ENSGALG00000001245
GO:0060193	positive regulation of lipase activity	1	26	0.332635	0.613523	ENSGALG00000001782
GO:0070286	axonemal dynein complex assembly	1	26	0.332635	0.613523	ENSGALG00000021855
GO:0072595	maintenance of protein localization in organelle	1	26	0.332635	0.613523	ENSGALG00000021683
GO:0090559	regulation of membrane permeability	1	26	0.332635	0.613523	ENSGALG00000003339
GO:1901031	regulation of response to reactive oxygen species	1	26	0.332635	0.613523	ENSGALG00000017204
GO:1902930	regulation of alcohol biosynthetic process	1	26	0.332635	0.613523	ENSGALG00000009095
GO:1903053	regulation of extracellular matrix organization	1	26	0.332635	0.613523	ENSGALG00000021128
GO:1903793	positive regulation of anion transport	1	26	0.332635	0.613523	ENSGALG00000011809
GO:2000648	positive regulation of stem cell proliferation	1	26	0.332635	0.613523	ENSGALG00000001245
GO:0001501	skeletal system development	7	365	0.332768	0.613523	ENSGALG00000000284;ENSGALG00000001276;ENSGALG00000006074;ENSGALG00000009013;ENSGALG00000012444;ENSGALG00000015845;ENSGALG00000025774
GO:0030278	regulation of ossification	3	132	0.33297	0.613531	ENSGALG00000001229;ENSGALG00000009020;ENSGALG00000012444
GO:0007368	determination of left/right symmetry	2	77	0.333475	0.614099	ENSGALG00000012444;ENSGALG00000015845
GO:0034220	ion transmembrane transport	14	790	0.33401	0.614721	ENSGALG00000001342;ENSGALG00000002539;ENSGALG00000003713;ENSGALG00000004347;ENSGALG00000006469;ENSGALG00000006490;ENSGALG00000007495;ENSGALG00000009003;ENSGALG00000010375;ENSGALG00000010397;ENSGALG00000011809;ENSGALG00000014695;ENSGALG00000016868;ENSGALG00000020143
GO:0070848	response to growth factor	8	426	0.335612	0.617305	ENSGALG00000001229;ENSGALG00000004347;ENSGALG00000006074;ENSGALG00000008827;ENSGALG00000012444;ENSGALG00000014688;ENSGALG00000027305;ENSGALG00000027891
GO:0048869	cellular developmental process	41	2481	0.336117	0.617869	ENSGALG00000000284;ENSGALG00000001171;ENSGALG00000001229;ENSGALG00000001267;ENSGALG00000001328;ENSGALG00000001475;ENSGALG00000001782;ENSGALG00000001872;ENSGALG00000002028;ENSGALG00000002155;ENSGALG00000002223;ENSGALG00000003339;ENSGALG00000004034;ENSGALG00000004347;ENSGALG00000004448;ENSGALG00000004472;ENSGALG00000004530;ENSGALG00000006074;ENSGALG00000007007;ENSGALG00000007615;ENSGALG00000008513;…
GO:0003007	heart morphogenesis	4	190	0.336716	0.618239	ENSGALG00000003339;ENSGALG00000004347;ENSGALG00000009020;ENSGALG00000016797
GO:0090130	tissue migration	4	190	0.336716	0.618239	ENSGALG00000003339;ENSGALG00000007615;ENSGALG00000008827;ENSGALG00000017208
GO:0014902	myotube differentiation	2	78	0.339114	0.620447	ENSGALG00000001229;ENSGALG00000003339
GO:0016241	regulation of macroautophagy	2	78	0.339114	0.620447	ENSGALG00000003339;ENSGALG00000017204
GO:0030218	erythrocyte differentiation	2	78	0.339114	0.620447	ENSGALG00000006074;ENSGALG00000012444
GO:0048704	embryonic skeletal system morphogenesis	2	78	0.339114	0.620447	ENSGALG00000000284;ENSGALG00000025774
GO:0050852	T cell receptor signaling pathway	2	78	0.339114	0.620447	ENSGALG00000002246;ENSGALG00000027305
GO:1905330	regulation of morphogenesis of an epithelium	2	78	0.339114	0.620447	ENSGALG00000001245;ENSGALG00000003339
GO:0051704	multi-organism process	18	1042	0.342175	0.622702	ENSGALG00000001475;ENSGALG00000001782;ENSGALG00000003339;ENSGALG00000004347;ENSGALG00000004557;ENSGALG00000004629;ENSGALG00000007481;ENSGALG00000008372;ENSGALG00000008631;ENSGALG00000008812;ENSGALG00000009013;ENSGALG00000009095;ENSGALG00000009100;ENSGALG00000011272;ENSGALG00000012444;ENSGALG00000013893;ENSGALG00000015791;ENSGALG00000026780
GO:0006584	catecholamine metabolic process	1	27	0.342946	0.622702	ENSGALG00000012538
GO:0009712	catechol-containing compound metabolic process	1	27	0.342946	0.622702	ENSGALG00000012538
GO:0010390	histone monoubiquitination	1	27	0.342946	0.622702	ENSGALG00000008559
GO:0017145	stem cell division	1	27	0.342946	0.622702	ENSGALG00000000284
GO:0030835	negative regulation of actin filament depolymerization	1	27	0.342946	0.622702	ENSGALG00000004034
GO:0042149	cellular response to glucose starvation	1	27	0.342946	0.622702	ENSGALG00000017204
GO:0043030	regulation of macrophage activation	1	27	0.342946	0.622702	ENSGALG00000012505
GO:0050891	multicellular organismal water homeostasis	1	27	0.342946	0.622702	ENSGALG00000001475
GO:0061036	positive regulation of cartilage development	1	27	0.342946	0.622702	ENSGALG00000006074
GO:0070206	protein trimerization	1	27	0.342946	0.622702	ENSGALG00000001229
GO:0071260	cellular response to mechanical stimulus	1	27	0.342946	0.622702	ENSGALG00000014718
GO:1903432	regulation of TORC1 signaling	1	27	0.342946	0.622702	ENSGALG00000017204
GO:0051101	regulation of DNA binding	2	79	0.344739	0.625592	ENSGALG00000001229;ENSGALG00000012628
GO:0070201	regulation of establishment of protein localization	7	370	0.345295	0.625778	ENSGALG00000004424;ENSGALG00000008713;ENSGALG00000008812;ENSGALG00000008827;ENSGALG00000009003;ENSGALG00000014640;ENSGALG00000021443
GO:0022898	regulation of transmembrane transporter activity	3	135	0.345645	0.625778	ENSGALG00000004347;ENSGALG00000006490;ENSGALG00000009621
GO:0071103	DNA conformation change	3	135	0.345645	0.625778	ENSGALG00000001126;ENSGALG00000001245;ENSGALG00000009100
GO:1902905	positive regulation of supramolecular fiber organization	3	135	0.345645	0.625778	ENSGALG00000003339;ENSGALG00000014687;ENSGALG00000016799
GO:0001816	cytokine production	7	371	0.347807	0.627597	ENSGALG00000002028;ENSGALG00000002246;ENSGALG00000004629;ENSGALG00000008749;ENSGALG00000008827;ENSGALG00000015791;ENSGALG00000021443
GO:0016358	dendrite development	3	136	0.349866	0.627597	ENSGALG00000004347;ENSGALG00000007007;ENSGALG00000016907
GO:0009792	embryo development ending in birth or egg hatching	6	312	0.350134	0.627597	ENSGALG00000000284;ENSGALG00000001276;ENSGALG00000012444;ENSGALG00000015791;ENSGALG00000015845;ENSGALG00000025774
GO:0001508	action potential	2	80	0.350348	0.627597	ENSGALG00000006490;ENSGALG00000014695
GO:0019362	pyridine nucleotide metabolic process	2	80	0.350348	0.627597	ENSGALG00000001245;ENSGALG00000002492
GO:0046496	nicotinamide nucleotide metabolic process	2	80	0.350348	0.627597	ENSGALG00000001245;ENSGALG00000002492
GO:0048675	axon extension	2	80	0.350348	0.627597	ENSGALG00000001171;ENSGALG00000007615
GO:0001569	branching involved in blood vessel morphogenesis	1	28	0.353099	0.627597	ENSGALG00000001245
GO:0002294	CD4-positive, alpha-beta T cell differentiation involved in immune response	1	28	0.353099	0.627597	ENSGALG00000003339
GO:0002720	positive regulation of cytokine production involved in immune response	1	28	0.353099	0.627597	ENSGALG00000002028
GO:0006111	regulation of gluconeogenesis	1	28	0.353099	0.627597	ENSGALG00000011278
GO:0006903	vesicle targeting	1	28	0.353099	0.627597	ENSGALG00000004424
GO:0009988	cell-cell recognition	1	28	0.353099	0.627597	ENSGALG00000008812
GO:0030488	tRNA methylation	1	28	0.353099	0.627597	ENSGALG00000011522
GO:0030857	negative regulation of epithelial cell differentiation	1	28	0.353099	0.627597	ENSGALG00000009020
GO:0031113	regulation of microtubule polymerization	1	28	0.353099	0.627597	ENSGALG00000001475
GO:0032008	positive regulation of TOR signaling	1	28	0.353099	0.627597	ENSGALG00000004066
GO:0032481	positive regulation of type I interferon production	1	28	0.353099	0.627597	ENSGALG00000008749
GO:0042093	T-helper cell differentiation	1	28	0.353099	0.627597	ENSGALG00000003339
GO:0042551	neuron maturation	1	28	0.353099	0.627597	ENSGALG00000012538
GO:0043277	apoptotic cell clearance	1	28	0.353099	0.627597	ENSGALG00000008631
GO:0045668	negative regulation of osteoblast differentiation	1	28	0.353099	0.627597	ENSGALG00000001229
GO:0050879	multicellular organismal movement	1	28	0.353099	0.627597	ENSGALG00000003339
GO:0050881	musculoskeletal movement	1	28	0.353099	0.627597	ENSGALG00000003339
GO:0061178	regulation of insulin secretion involved in cellular response to glucose stimulus	1	28	0.353099	0.627597	ENSGALG00000008713
GO:0070534	protein K63-linked ubiquitination	1	28	0.353099	0.627597	ENSGALG00000001782
GO:0071300	cellular response to retinoic acid	1	28	0.353099	0.627597	ENSGALG00000004448
GO:0086091	regulation of heart rate by cardiac conduction	1	28	0.353099	0.627597	ENSGALG00000006490
GO:0090659	walking behavior	1	28	0.353099	0.627597	ENSGALG00000016907
GO:0097502	mannosylation	1	28	0.353099	0.627597	ENSGALG00000016870
GO:1903426	regulation of reactive oxygen species biosynthetic process	1	28	0.353099	0.627597	ENSGALG00000002519
GO:2001169	regulation of ATP biosynthetic process	1	28	0.353099	0.627597	ENSGALG00000001245
GO:0001101	response to acid chemical	3	137	0.354085	0.628274	ENSGALG00000003339;ENSGALG00000004448;ENSGALG00000017204
GO:0006473	protein acetylation	3	137	0.354085	0.628274	ENSGALG00000008707;ENSGALG00000008810;ENSGALG00000011278
GO:2001234	negative regulation of apoptotic signaling pathway	3	137	0.354085	0.628274	ENSGALG00000001765;ENSGALG00000008947;ENSGALG00000012538
GO:0044093	positive regulation of molecular function	18	1050	0.354326	0.628343	ENSGALG00000001229;ENSGALG00000001289;ENSGALG00000001475;ENSGALG00000001782;ENSGALG00000002028;ENSGALG00000002216;ENSGALG00000002246;ENSGALG00000004323;ENSGALG00000004530;ENSGALG00000008793;ENSGALG00000008812;ENSGALG00000008852;ENSGALG00000008947;ENSGALG00000011505;ENSGALG00000012538;ENSGALG00000014687;ENSGALG00000014718;ENSGALG00000014758
GO:0007608	sensory perception of smell	2	81	0.355941	0.629416	ENSGALG00000009013;ENSGALG00000014685
GO:0016079	synaptic vesicle exocytosis	2	81	0.355941	0.629416	ENSGALG00000009003;ENSGALG00000011272
GO:0021987	cerebral cortex development	2	81	0.355941	0.629416	ENSGALG00000004066;ENSGALG00000009013
GO:0072009	nephron epithelium development	2	81	0.355941	0.629416	ENSGALG00000009020;ENSGALG00000012952
GO:1903828	negative regulation of cellular protein localization	2	81	0.355941	0.629416	ENSGALG00000008827;ENSGALG00000015838
GO:0007165	signal transduction	59	3648	0.35628	0.629656	ENSGALG00000001171;ENSGALG00000001229;ENSGALG00000001252;ENSGALG00000001267;ENSGALG00000001289;ENSGALG00000001475;ENSGALG00000001765;ENSGALG00000001882;ENSGALG00000001995;ENSGALG00000002028;ENSGALG00000002246;ENSGALG00000002506;ENSGALG00000002519;ENSGALG00000002583;ENSGALG00000003339;ENSGALG00000004066;ENSGALG00000004323;ENSGALG00000004347;ENSGALG00000004530;ENSGALG00000005323;ENSGALG00000007007;…
GO:0051129	negative regulation of cellular component organization	8	435	0.356576	0.629823	ENSGALG00000001171;ENSGALG00000001475;ENSGALG00000004034;ENSGALG00000009013;ENSGALG00000011278;ENSGALG00000013124;ENSGALG00000014758;ENSGALG00000017153
GO:0043043	peptide biosynthetic process	8	436	0.358916	0.632371	ENSGALG00000002057;ENSGALG00000003339;ENSGALG00000008517;ENSGALG00000008864;ENSGALG00000010694;ENSGALG00000012628;ENSGALG00000015806;ENSGALG00000016799
GO:0051222	positive regulation of protein transport	4	197	0.361268	0.632371	ENSGALG00000004424;ENSGALG00000008827;ENSGALG00000014640;ENSGALG00000021443
GO:0031327	negative regulation of cellular biosynthetic process	16	930	0.361328	0.632371	ENSGALG00000000284;ENSGALG00000001229;ENSGALG00000001245;ENSGALG00000001753;ENSGALG00000002070;ENSGALG00000004347;ENSGALG00000006074;ENSGALG00000008611;ENSGALG00000008864;ENSGALG00000011814;ENSGALG00000012538;ENSGALG00000012952;ENSGALG00000014721;ENSGALG00000015845;ENSGALG00000016797;ENSGALG00000016799
GO:0009206	purine ribonucleoside triphosphate biosynthetic process	2	82	0.361517	0.632371	ENSGALG00000001245;ENSGALG00000011511
GO:0050707	regulation of cytokine secretion	2	82	0.361517	0.632371	ENSGALG00000008827;ENSGALG00000021443
GO:0061013	regulation of mRNA catabolic process	2	82	0.361517	0.632371	ENSGALG00000008864;ENSGALG00000010694
GO:0002287	alpha-beta T cell activation involved in immune response	1	29	0.363096	0.632371	ENSGALG00000003339
GO:0002292	T cell differentiation involved in immune response	1	29	0.363096	0.632371	ENSGALG00000003339
GO:0002293	alpha-beta T cell differentiation involved in immune response	1	29	0.363096	0.632371	ENSGALG00000003339
GO:0007019	microtubule depolymerization	1	29	0.363096	0.632371	ENSGALG00000001475
GO:0007099	centriole replication	1	29	0.363096	0.632371	ENSGALG00000011278
GO:0032309	icosanoid secretion	1	29	0.363096	0.632371	ENSGALG00000014176
GO:0033059	cellular pigmentation	1	29	0.363096	0.632371	ENSGALG00000007615
GO:0042181	ketone biosynthetic process	1	29	0.363096	0.632371	ENSGALG00000003358
GO:0045070	positive regulation of viral genome replication	1	29	0.363096	0.632371	ENSGALG00000007481
GO:0048536	spleen development	1	29	0.363096	0.632371	ENSGALG00000000284
GO:0048846	axon extension involved in axon guidance	1	29	0.363096	0.632371	ENSGALG00000001171
GO:0048854	brain morphogenesis	1	29	0.363096	0.632371	ENSGALG00000009013
GO:0051932	synaptic transmission, GABAergic	1	29	0.363096	0.632371	ENSGALG00000020143
GO:0070897	transcription preinitiation complex assembly	1	29	0.363096	0.632371	ENSGALG00000011814
GO:0090303	positive regulation of wound healing	1	29	0.363096	0.632371	ENSGALG00000003339
GO:0097178	ruffle assembly	1	29	0.363096	0.632371	ENSGALG00000017153
GO:0098534	centriole assembly	1	29	0.363096	0.632371	ENSGALG00000011278
GO:1902284	neuron projection extension involved in neuron projection guidance	1	29	0.363096	0.632371	ENSGALG00000001171
GO:1905207	regulation of cardiocyte differentiation	1	29	0.363096	0.632371	ENSGALG00000006074
GO:0043547	positive regulation of GTPase activity	5	257	0.36369	0.633053	ENSGALG00000002246;ENSGALG00000004323;ENSGALG00000008793;ENSGALG00000014687;ENSGALG00000014758
GO:0034762	regulation of transmembrane transport	6	317	0.3639	0.633064	ENSGALG00000001245;ENSGALG00000001342;ENSGALG00000002539;ENSGALG00000004347;ENSGALG00000006490;ENSGALG00000009621
GO:0022412	cellular process involved in reproduction in multicellular organism	4	198	0.364776	0.633924	ENSGALG00000003339;ENSGALG00000009013;ENSGALG00000009100;ENSGALG00000026780
GO:0006810	transport	49	3018	0.364801	0.633924	ENSGALG00000001121;ENSGALG00000001146;ENSGALG00000001223;ENSGALG00000001245;ENSGALG00000001317;ENSGALG00000001342;ENSGALG00000001782;ENSGALG00000001872;ENSGALG00000001945;ENSGALG00000002057;ENSGALG00000002246;ENSGALG00000002519;ENSGALG00000002539;ENSGALG00000002606;ENSGALG00000003713;ENSGALG00000004347;ENSGALG00000004424;ENSGALG00000006469;ENSGALG00000006490;ENSGALG00000007495;ENSGALG00000007615;…
GO:0006955	immune response	12	685	0.366618	0.635623	ENSGALG00000002028;ENSGALG00000002246;ENSGALG00000003339;ENSGALG00000004347;ENSGALG00000008631;ENSGALG00000008749;ENSGALG00000009020;ENSGALG00000010748;ENSGALG00000012357;ENSGALG00000014688;ENSGALG00000022137;ENSGALG00000027305
GO:0007188	adenylate cyclase-modulating G protein-coupled receptor signaling pathway	3	140	0.366719	0.635623	ENSGALG00000009095;ENSGALG00000009100;ENSGALG00000015838
GO:0048588	developmental cell growth	3	140	0.366719	0.635623	ENSGALG00000001171;ENSGALG00000001782;ENSGALG00000007615
GO:0009145	purine nucleoside triphosphate biosynthetic process	2	83	0.367075	0.635623	ENSGALG00000001245;ENSGALG00000011511
GO:0009612	response to mechanical stimulus	2	83	0.367075	0.635623	ENSGALG00000009013;ENSGALG00000014718
GO:0046890	regulation of lipid biosynthetic process	2	83	0.367075	0.635623	ENSGALG00000003339;ENSGALG00000009095
GO:0051649	establishment of localization in cell	22	1309	0.367208	0.635623	ENSGALG00000001121;ENSGALG00000001146;ENSGALG00000001223;ENSGALG00000001782;ENSGALG00000002057;ENSGALG00000002246;ENSGALG00000002606;ENSGALG00000004347;ENSGALG00000004424;ENSGALG00000007615;ENSGALG00000008572;ENSGALG00000008713;ENSGALG00000008793;ENSGALG00000008827;ENSGALG00000008852;ENSGALG00000009003;ENSGALG00000009013;ENSGALG00000009621;ENSGALG00000011272;ENSGALG00000011809;ENSGALG00000016795;…
GO:0048523	negative regulation of cellular process	47	2896	0.370387	0.638094	ENSGALG00000000284;ENSGALG00000001171;ENSGALG00000001229;ENSGALG00000001245;ENSGALG00000001475;ENSGALG00000001753;ENSGALG00000001765;ENSGALG00000001782;ENSGALG00000001882;ENSGALG00000001995;ENSGALG00000002070;ENSGALG00000002519;ENSGALG00000003339;ENSGALG00000004034;ENSGALG00000004347;ENSGALG00000004448;ENSGALG00000006074;ENSGALG00000007495;ENSGALG00000008611;ENSGALG00000008631;ENSGALG00000008713;…
GO:0034654	nucleobase-containing compound biosynthetic process	41	2514	0.370699	0.638094	ENSGALG00000000284;ENSGALG00000001229;ENSGALG00000001245;ENSGALG00000001252;ENSGALG00000001276;ENSGALG00000001753;ENSGALG00000002057;ENSGALG00000002070;ENSGALG00000002216;ENSGALG00000002223;ENSGALG00000002519;ENSGALG00000003339;ENSGALG00000004347;ENSGALG00000006074;ENSGALG00000008372;ENSGALG00000008593;ENSGALG00000008611;ENSGALG00000008624;ENSGALG00000008653;ENSGALG00000008749;ENSGALG00000008812;…
GO:0032409	regulation of transporter activity	3	141	0.370922	0.638094	ENSGALG00000004347;ENSGALG00000006490;ENSGALG00000009621
GO:0072359	circulatory system development	12	688	0.372285	0.638094	ENSGALG00000001245;ENSGALG00000001267;ENSGALG00000002155;ENSGALG00000003339;ENSGALG00000004347;ENSGALG00000006074;ENSGALG00000009020;ENSGALG00000013124;ENSGALG00000014687;ENSGALG00000016797;ENSGALG00000017208;ENSGALG00000023772
GO:0006997	nucleus organization	2	84	0.372615	0.638094	ENSGALG00000009100;ENSGALG00000012628
GO:0007050	cell cycle arrest	2	84	0.372615	0.638094	ENSGALG00000002519;ENSGALG00000012627
GO:0009855	determination of bilateral symmetry	2	84	0.372615	0.638094	ENSGALG00000012444;ENSGALG00000015845
GO:0035637	multicellular organismal signaling	2	84	0.372615	0.638094	ENSGALG00000006490;ENSGALG00000014695
GO:0072524	pyridine-containing compound metabolic process	2	84	0.372615	0.638094	ENSGALG00000001245;ENSGALG00000002492
GO:0002204	somatic recombination of immunoglobulin genes involved in immune response	1	30	0.372939	0.638094	ENSGALG00000010748
GO:0002208	somatic diversification of immunoglobulins involved in immune response	1	30	0.372939	0.638094	ENSGALG00000010748
GO:0006378	mRNA polyadenylation	1	30	0.372939	0.638094	ENSGALG00000002043
GO:0010517	regulation of phospholipase activity	1	30	0.372939	0.638094	ENSGALG00000001782
GO:0016073	snRNA metabolic process	1	30	0.372939	0.638094	ENSGALG00000007491
GO:0032456	endocytic recycling	1	30	0.372939	0.638094	ENSGALG00000002246
GO:0045190	isotype switching	1	30	0.372939	0.638094	ENSGALG00000010748
GO:0045747	positive regulation of Notch signaling pathway	1	30	0.372939	0.638094	ENSGALG00000009020
GO:0046626	regulation of insulin receptor signaling pathway	1	30	0.372939	0.638094	ENSGALG00000017204
GO:0060964	regulation of gene silencing by miRNA	1	30	0.372939	0.638094	ENSGALG00000008864
GO:1901998	toxin transport	1	30	0.372939	0.638094	ENSGALG00000008812
GO:2000142	regulation of DNA-templated transcription, initiation	1	30	0.372939	0.638094	ENSGALG00000011814
GO:0009890	negative regulation of biosynthetic process	16	938	0.374362	0.640177	ENSGALG00000000284;ENSGALG00000001229;ENSGALG00000001245;ENSGALG00000001753;ENSGALG00000002070;ENSGALG00000004347;ENSGALG00000006074;ENSGALG00000008611;ENSGALG00000008864;ENSGALG00000011814;ENSGALG00000012538;ENSGALG00000012952;ENSGALG00000014721;ENSGALG00000015845;ENSGALG00000016797;ENSGALG00000016799
GO:0017038	protein import	3	142	0.37512	0.640771	ENSGALG00000001223;ENSGALG00000008827;ENSGALG00000008852
GO:0045055	regulated exocytosis	3	142	0.37512	0.640771	ENSGALG00000001872;ENSGALG00000009003;ENSGALG00000011272
GO:0010628	positive regulation of gene expression	22	1316	0.376991	0.643614	ENSGALG00000000284;ENSGALG00000001252;ENSGALG00000001276;ENSGALG00000002057;ENSGALG00000002223;ENSGALG00000002583;ENSGALG00000003339;ENSGALG00000004424;ENSGALG00000006074;ENSGALG00000008864;ENSGALG00000009020;ENSGALG00000010694;ENSGALG00000011278;ENSGALG00000011814;ENSGALG00000012444;ENSGALG00000012538;ENSGALG00000012628;ENSGALG00000015791;ENSGALG00000016799;ENSGALG00000017153;ENSGALG00000025774;…
GO:0009799	specification of symmetry	2	85	0.378135	0.644154	ENSGALG00000012444;ENSGALG00000015845
GO:0048284	organelle fusion	2	85	0.378135	0.644154	ENSGALG00000009003;ENSGALG00000016795
GO:0051147	regulation of muscle cell differentiation	2	85	0.378135	0.644154	ENSGALG00000003339;ENSGALG00000006074
GO:0072089	stem cell proliferation	2	85	0.378135	0.644154	ENSGALG00000001245;ENSGALG00000008827
GO:0009636	response to toxic substance	4	202	0.378799	0.64458	ENSGALG00000003358;ENSGALG00000009621;ENSGALG00000011809;ENSGALG00000012538
GO:0060485	mesenchyme development	4	202	0.378799	0.64458	ENSGALG00000001171;ENSGALG00000003339;ENSGALG00000004347;ENSGALG00000009020
GO:0006399	tRNA metabolic process	3	143	0.379313	0.644706	ENSGALG00000008808;ENSGALG00000011522;ENSGALG00000015806
GO:0030522	intracellular receptor signaling pathway	3	143	0.379313	0.644706	ENSGALG00000004347;ENSGALG00000009100;ENSGALG00000012538
GO:0006091	generation of precursor metabolites and energy	5	263	0.382094	0.644706	ENSGALG00000001245;ENSGALG00000002519;ENSGALG00000003339;ENSGALG00000015838;ENSGALG00000026507
GO:0000959	mitochondrial RNA metabolic process	1	31	0.38263	0.644706	ENSGALG00000002519
GO:0007080	mitotic metaphase plate congression	1	31	0.38263	0.644706	ENSGALG00000007615
GO:0009112	nucleobase metabolic process	1	31	0.38263	0.644706	ENSGALG00000003339
GO:0014015	positive regulation of gliogenesis	1	31	0.38263	0.644706	ENSGALG00000003339
GO:0021955	central nervous system neuron axonogenesis	1	31	0.38263	0.644706	ENSGALG00000012538
GO:0045058	T cell selection	1	31	0.38263	0.644706	ENSGALG00000003339
GO:0045599	negative regulation of fat cell differentiation	1	31	0.38263	0.644706	ENSGALG00000009020
GO:0045843	negative regulation of striated muscle tissue development	1	31	0.38263	0.644706	ENSGALG00000006074
GO:0048010	vascular endothelial growth factor receptor signaling pathway	1	31	0.38263	0.644706	ENSGALG00000004347
GO:0048146	positive regulation of fibroblast proliferation	1	31	0.38263	0.644706	ENSGALG00000001245
GO:0071715	icosanoid transport	1	31	0.38263	0.644706	ENSGALG00000014176
GO:0097006	regulation of plasma lipoprotein particle levels	1	31	0.38263	0.644706	ENSGALG00000014176
GO:0099054	presynapse assembly	1	31	0.38263	0.644706	ENSGALG00000012505
GO:1901571	fatty acid derivative transport	1	31	0.38263	0.644706	ENSGALG00000014176
GO:2000401	regulation of lymphocyte migration	1	31	0.38263	0.644706	ENSGALG00000028341
GO:0007264	small GTPase mediated signal transduction	7	385	0.383164	0.644706	ENSGALG00000001475;ENSGALG00000004530;ENSGALG00000007007;ENSGALG00000007481;ENSGALG00000007615;ENSGALG00000011272;ENSGALG00000014758
GO:0001817	regulation of cytokine production	6	324	0.383221	0.644706	ENSGALG00000002028;ENSGALG00000004629;ENSGALG00000008749;ENSGALG00000008827;ENSGALG00000015791;ENSGALG00000021443
GO:0016197	endosomal transport	3	144	0.3835	0.644706	ENSGALG00000001146;ENSGALG00000002246;ENSGALG00000007615
GO:0040029	regulation of gene expression, epigenetic	3	144	0.3835	0.644706	ENSGALG00000001245;ENSGALG00000008864;ENSGALG00000011814
GO:0034101	erythrocyte homeostasis	2	86	0.383635	0.644706	ENSGALG00000006074;ENSGALG00000012444
GO:1903530	regulation of secretion by cell	7	386	0.385697	0.647822	ENSGALG00000008713;ENSGALG00000008827;ENSGALG00000010035;ENSGALG00000011272;ENSGALG00000011809;ENSGALG00000014640;ENSGALG00000021443
GO:0050790	regulation of catalytic activity	23	1387	0.388042	0.649681	ENSGALG00000001289;ENSGALG00000001765;ENSGALG00000001782;ENSGALG00000002028;ENSGALG00000002216;ENSGALG00000002246;ENSGALG00000003339;ENSGALG00000004323;ENSGALG00000004530;ENSGALG00000008793;ENSGALG00000008812;ENSGALG00000008852;ENSGALG00000008947;ENSGALG00000009013;ENSGALG00000009095;ENSGALG00000009100;ENSGALG00000011278;ENSGALG00000012444;ENSGALG00000012538;ENSGALG00000014687;ENSGALG00000014718;…
GO:0030155	regulation of cell adhesion	7	388	0.390767	0.649681	ENSGALG00000008827;ENSGALG00000009020;ENSGALG00000012357;ENSGALG00000014687;ENSGALG00000016799;ENSGALG00000017153;ENSGALG00000027305
GO:0007389	pattern specification process	6	327	0.391509	0.649681	ENSGALG00000000284;ENSGALG00000001276;ENSGALG00000012444;ENSGALG00000013893;ENSGALG00000015845;ENSGALG00000025774
GO:0006950	response to stress	33	2024	0.391828	0.649681	ENSGALG00000001146;ENSGALG00000001245;ENSGALG00000001252;ENSGALG00000001267;ENSGALG00000001782;ENSGALG00000002028;ENSGALG00000002057;ENSGALG00000002141;ENSGALG00000002583;ENSGALG00000003339;ENSGALG00000004347;ENSGALG00000004557;ENSGALG00000004629;ENSGALG00000007481;ENSGALG00000008513;ENSGALG00000008559;ENSGALG00000008572;ENSGALG00000008631;ENSGALG00000008749;ENSGALG00000008947;ENSGALG00000010719;…
GO:0010632	regulation of epithelial cell migration	3	146	0.391854	0.649681	ENSGALG00000003339;ENSGALG00000007615;ENSGALG00000017208
GO:0001895	retina homeostasis	1	32	0.392173	0.649681	ENSGALG00000009013
GO:0008542	visual learning	1	32	0.392173	0.649681	ENSGALG00000008815
GO:0009948	anterior/posterior axis specification	1	32	0.392173	0.649681	ENSGALG00000015845
GO:0021983	pituitary gland development	1	32	0.392173	0.649681	ENSGALG00000010035
GO:0030501	positive regulation of bone mineralization	1	32	0.392173	0.649681	ENSGALG00000012444
GO:0030517	negative regulation of axon extension	1	32	0.392173	0.649681	ENSGALG00000001171
GO:0032652	regulation of interleukin-1 production	1	32	0.392173	0.649681	ENSGALG00000021443
GO:0033559	unsaturated fatty acid metabolic process	1	32	0.392173	0.649681	ENSGALG00000001782
GO:0035176	social behavior	1	32	0.392173	0.649681	ENSGALG00000009013
GO:0035773	insulin secretion involved in cellular response to glucose stimulus	1	32	0.392173	0.649681	ENSGALG00000008713
GO:0042491	inner ear auditory receptor cell differentiation	1	32	0.392173	0.649681	ENSGALG00000009020
GO:0043001	Golgi to plasma membrane protein transport	1	32	0.392173	0.649681	ENSGALG00000014640
GO:0043631	RNA polyadenylation	1	32	0.392173	0.649681	ENSGALG00000002043
GO:0044060	regulation of endocrine process	1	32	0.392173	0.649681	ENSGALG00000010035
GO:0044706	multi-multicellular organism process	1	32	0.392173	0.649681	ENSGALG00000012444
GO:0048168	regulation of neuronal synaptic plasticity	1	32	0.392173	0.649681	ENSGALG00000011272
GO:0051193	regulation of cofactor metabolic process	1	32	0.392173	0.649681	ENSGALG00000001245
GO:0051703	intraspecies interaction between organisms	1	32	0.392173	0.649681	ENSGALG00000009013
GO:0090503	RNA phosphodiester bond hydrolysis, exonucleolytic	1	32	0.392173	0.649681	ENSGALG00000008372
GO:1902373	negative regulation of mRNA catabolic process	1	32	0.392173	0.649681	ENSGALG00000010694
GO:0098662	inorganic cation transmembrane transport	9	512	0.392229	0.649681	ENSGALG00000001342;ENSGALG00000002539;ENSGALG00000004347;ENSGALG00000006469;ENSGALG00000006490;ENSGALG00000007495;ENSGALG00000009003;ENSGALG00000010375;ENSGALG00000011809
GO:0022407	regulation of cell-cell adhesion	4	206	0.392794	0.650271	ENSGALG00000009020;ENSGALG00000016799;ENSGALG00000017153;ENSGALG00000027305
GO:0009201	ribonucleoside triphosphate biosynthetic process	2	88	0.394572	0.652175	ENSGALG00000001245;ENSGALG00000011511
GO:0014065	phosphatidylinositol 3-kinase signaling	2	88	0.394572	0.652175	ENSGALG00000002583;ENSGALG00000004347
GO:0032273	positive regulation of protein polymerization	2	88	0.394572	0.652175	ENSGALG00000003339;ENSGALG00000016799
GO:0051347	positive regulation of transferase activity	7	390	0.395837	0.653529	ENSGALG00000001289;ENSGALG00000002028;ENSGALG00000002216;ENSGALG00000004530;ENSGALG00000008812;ENSGALG00000008947;ENSGALG00000014718
GO:0002064	epithelial cell development	3	147	0.396021	0.653529	ENSGALG00000009020;ENSGALG00000009100;ENSGALG00000017153
GO:0046034	ATP metabolic process	3	147	0.396021	0.653529	ENSGALG00000001245;ENSGALG00000002519;ENSGALG00000011511
GO:0043062	extracellular structure organization	4	207	0.396286	0.653621	ENSGALG00000008827;ENSGALG00000009100;ENSGALG00000014176;ENSGALG00000021128
GO:0033365	protein localization to organelle	9	514	0.396654	0.653881	ENSGALG00000001223;ENSGALG00000004347;ENSGALG00000007615;ENSGALG00000008572;ENSGALG00000008812;ENSGALG00000008827;ENSGALG00000008852;ENSGALG00000017153;ENSGALG00000021683
GO:1901565	organonitrogen compound catabolic process	14	827	0.398379	0.656377	ENSGALG00000001146;ENSGALG00000001782;ENSGALG00000002141;ENSGALG00000002506;ENSGALG00000002529;ENSGALG00000004347;ENSGALG00000004611;ENSGALG00000004629;ENSGALG00000008559;ENSGALG00000008572;ENSGALG00000015415;ENSGALG00000015693;ENSGALG00000017153;ENSGALG00000024332
GO:0050778	positive regulation of immune response	6	330	0.399795	0.656423	ENSGALG00000002028;ENSGALG00000002246;ENSGALG00000008631;ENSGALG00000008749;ENSGALG00000022137;ENSGALG00000027305
GO:0048634	regulation of muscle organ development	2	89	0.400008	0.656423	ENSGALG00000001753;ENSGALG00000006074
GO:1902850	microtubule cytoskeleton organization involved in mitosis	2	89	0.400008	0.656423	ENSGALG00000001475;ENSGALG00000007615
GO:0002381	immunoglobulin production involved in immunoglobulin mediated immune response	1	33	0.401569	0.656423	ENSGALG00000010748
GO:0010718	positive regulation of epithelial to mesenchymal transition	1	33	0.401569	0.656423	ENSGALG00000003339
GO:0010830	regulation of myotube differentiation	1	33	0.401569	0.656423	ENSGALG00000003339
GO:0030520	intracellular estrogen receptor signaling pathway	1	33	0.401569	0.656423	ENSGALG00000009100
GO:0043392	negative regulation of DNA binding	1	33	0.401569	0.656423	ENSGALG00000012628
GO:0060147	regulation of posttranscriptional gene silencing	1	33	0.401569	0.656423	ENSGALG00000008864
GO:0060966	regulation of gene silencing by RNA	1	33	0.401569	0.656423	ENSGALG00000008864
GO:0071526	semaphorin-plexin signaling pathway	1	33	0.401569	0.656423	ENSGALG00000001171
GO:0099172	presynapse organization	1	33	0.401569	0.656423	ENSGALG00000012505
GO:1901016	regulation of potassium ion transmembrane transporter activity	1	33	0.401569	0.656423	ENSGALG00000004347
GO:1901616	organic hydroxy compound catabolic process	1	33	0.401569	0.656423	ENSGALG00000008845
GO:1903036	positive regulation of response to wounding	1	33	0.401569	0.656423	ENSGALG00000003339
GO:0071705	nitrogen compound transport	21	1271	0.402787	0.658068	ENSGALG00000001223;ENSGALG00000002057;ENSGALG00000002519;ENSGALG00000002606;ENSGALG00000004347;ENSGALG00000004424;ENSGALG00000007615;ENSGALG00000008572;ENSGALG00000008713;ENSGALG00000008793;ENSGALG00000008827;ENSGALG00000008852;ENSGALG00000009003;ENSGALG00000009621;ENSGALG00000010035;ENSGALG00000010497;ENSGALG00000011272;ENSGALG00000011809;ENSGALG00000014640;ENSGALG00000016795;ENSGALG00000021443
GO:0048193	Golgi vesicle transport	4	209	0.403262	0.658499	ENSGALG00000004424;ENSGALG00000008793;ENSGALG00000014640;ENSGALG00000021683
GO:0001667	ameboidal-type cell migration	5	270	0.403544	0.658614	ENSGALG00000001171;ENSGALG00000003339;ENSGALG00000007615;ENSGALG00000008827;ENSGALG00000017208
GO:0005996	monosaccharide metabolic process	3	149	0.404332	0.659555	ENSGALG00000002492;ENSGALG00000011278;ENSGALG00000012543
GO:0010770	positive regulation of cell morphogenesis involved in differentiation	2	90	0.405421	0.660639	ENSGALG00000001267;ENSGALG00000007615
GO:0045216	cell-cell junction organization	2	90	0.405421	0.660639	ENSGALG00000001995;ENSGALG00000021128
GO:0051640	organelle localization	7	394	0.405979	0.661202	ENSGALG00000003439;ENSGALG00000004424;ENSGALG00000007615;ENSGALG00000009003;ENSGALG00000011272;ENSGALG00000013899;ENSGALG00000026780
GO:0045184	establishment of protein localization	18	1085	0.4084	0.662161	ENSGALG00000001223;ENSGALG00000002057;ENSGALG00000002606;ENSGALG00000004347;ENSGALG00000004424;ENSGALG00000007615;ENSGALG00000008572;ENSGALG00000008713;ENSGALG00000008793;ENSGALG00000008812;ENSGALG00000008827;ENSGALG00000008852;ENSGALG00000009003;ENSGALG00000011272;ENSGALG00000014640;ENSGALG00000016795;ENSGALG00000017153;ENSGALG00000021443
GO:1903047	mitotic cell cycle process	8	458	0.410682	0.662161	ENSGALG00000001475;ENSGALG00000004611;ENSGALG00000007615;ENSGALG00000008559;ENSGALG00000008707;ENSGALG00000011281;ENSGALG00000012627;ENSGALG00000017153
GO:0006956	complement activation	1	34	0.41082	0.662161	ENSGALG00000022137
GO:0007585	respiratory gaseous exchange	1	34	0.41082	0.662161	ENSGALG00000012538
GO:0007632	visual behavior	1	34	0.41082	0.662161	ENSGALG00000008815
GO:0010569	regulation of double-strand break repair via homologous recombination	1	34	0.41082	0.662161	ENSGALG00000001245
GO:0016447	somatic recombination of immunoglobulin gene segments	1	34	0.41082	0.662161	ENSGALG00000010748
GO:0030834	regulation of actin filament depolymerization	1	34	0.41082	0.662161	ENSGALG00000004034
GO:0032781	positive regulation of ATPase activity	1	34	0.41082	0.662161	ENSGALG00000008852
GO:0032958	inositol phosphate biosynthetic process	1	34	0.41082	0.662161	ENSGALG00000009095
GO:0034103	regulation of tissue remodeling	1	34	0.41082	0.662161	ENSGALG00000009100
GO:0043113	receptor clustering	1	34	0.41082	0.662161	ENSGALG00000021683
GO:0044786	cell cycle DNA replication	1	34	0.41082	0.662161	ENSGALG00000015800
GO:0045214	sarcomere organization	1	34	0.41082	0.662161	ENSGALG00000013124
GO:0045646	regulation of erythrocyte differentiation	1	34	0.41082	0.662161	ENSGALG00000012444
GO:0051148	negative regulation of muscle cell differentiation	1	34	0.41082	0.662161	ENSGALG00000006074
GO:0070059	intrinsic apoptotic signaling pathway in response to endoplasmic reticulum stress	1	34	0.41082	0.662161	ENSGALG00000016799
GO:0086002	cardiac muscle cell action potential involved in contraction	1	34	0.41082	0.662161	ENSGALG00000006490
GO:1901862	negative regulation of muscle tissue development	1	34	0.41082	0.662161	ENSGALG00000006074
GO:1902017	regulation of cilium assembly	1	34	0.41082	0.662161	ENSGALG00000013893
GO:0061061	muscle structure development	7	396	0.411048	0.662186	ENSGALG00000001229;ENSGALG00000001753;ENSGALG00000003339;ENSGALG00000006074;ENSGALG00000008864;ENSGALG00000013124;ENSGALG00000016797
GO:0021953	central nervous system neuron differentiation	3	151	0.412611	0.66384	ENSGALG00000007007;ENSGALG00000010397;ENSGALG00000012538
GO:0043393	regulation of protein binding	3	151	0.412611	0.66384	ENSGALG00000001475;ENSGALG00000009621;ENSGALG00000011505
GO:0010256	endomembrane system organization	5	273	0.412715	0.66384	ENSGALG00000003439;ENSGALG00000004424;ENSGALG00000007615;ENSGALG00000014640;ENSGALG00000015415
GO:0098655	cation transmembrane transport	10	584	0.413142	0.664185	ENSGALG00000001342;ENSGALG00000002539;ENSGALG00000004347;ENSGALG00000006469;ENSGALG00000006490;ENSGALG00000007495;ENSGALG00000009003;ENSGALG00000010375;ENSGALG00000011809;ENSGALG00000016868
GO:1903706	regulation of hemopoiesis	4	212	0.413697	0.664734	ENSGALG00000003339;ENSGALG00000009020;ENSGALG00000009100;ENSGALG00000012444
GO:0031328	positive regulation of cellular biosynthetic process	21	1279	0.414384	0.665494	ENSGALG00000000284;ENSGALG00000001252;ENSGALG00000001276;ENSGALG00000002057;ENSGALG00000002216;ENSGALG00000002223;ENSGALG00000003339;ENSGALG00000006074;ENSGALG00000008812;ENSGALG00000008864;ENSGALG00000009020;ENSGALG00000009095;ENSGALG00000011278;ENSGALG00000011814;ENSGALG00000012444;ENSGALG00000012538;ENSGALG00000012628;ENSGALG00000015791;ENSGALG00000016799;ENSGALG00000025774;ENSGALG00000027305
GO:0006941	striated muscle contraction	2	92	0.416176	0.667339	ENSGALG00000003339;ENSGALG00000006490
GO:0009411	response to UV	2	92	0.416176	0.667339	ENSGALG00000004347;ENSGALG00000008559
GO:1901861	regulation of muscle tissue development	2	92	0.416176	0.667339	ENSGALG00000006074;ENSGALG00000012357
GO:0051495	positive regulation of cytoskeleton organization	3	152	0.416737	0.667514	ENSGALG00000003339;ENSGALG00000014687;ENSGALG00000016799
GO:0010647	positive regulation of cell communication	17	1028	0.418322	0.667514	ENSGALG00000001289;ENSGALG00000001995;ENSGALG00000002028;ENSGALG00000002606;ENSGALG00000004066;ENSGALG00000004347;ENSGALG00000004530;ENSGALG00000007495;ENSGALG00000008827;ENSGALG00000009003;ENSGALG00000009020;ENSGALG00000009100;ENSGALG00000010035;ENSGALG00000011809;ENSGALG00000012444;ENSGALG00000015838;ENSGALG00000016799
GO:0000245	spliceosomal complex assembly	1	35	0.419929	0.667514	ENSGALG00000014652
GO:0006414	translational elongation	1	35	0.419929	0.667514	ENSGALG00000010694
GO:0032527	protein exit from endoplasmic reticulum	1	35	0.419929	0.667514	ENSGALG00000004424
GO:0035088	establishment or maintenance of apical/basal cell polarity	1	35	0.419929	0.667514	ENSGALG00000021128
GO:0035315	hair cell differentiation	1	35	0.419929	0.667514	ENSGALG00000009020
GO:0035904	aorta development	1	35	0.419929	0.667514	ENSGALG00000009020
GO:0048286	lung alveolus development	1	35	0.419929	0.667514	ENSGALG00000002155
GO:0051155	positive regulation of striated muscle cell differentiation	1	35	0.419929	0.667514	ENSGALG00000003339
GO:0051881	regulation of mitochondrial membrane potential	1	35	0.419929	0.667514	ENSGALG00000002519
GO:0060428	lung epithelium development	1	35	0.419929	0.667514	ENSGALG00000001267
GO:0061245	establishment or maintenance of bipolar cell polarity	1	35	0.419929	0.667514	ENSGALG00000021128
GO:0061383	trabecula morphogenesis	1	35	0.419929	0.667514	ENSGALG00000016797
GO:1902667	regulation of axon guidance	1	35	0.419929	0.667514	ENSGALG00000001171
GO:1903078	positive regulation of protein localization to plasma membrane	1	35	0.419929	0.667514	ENSGALG00000021683
GO:2001244	positive regulation of intrinsic apoptotic signaling pathway	1	35	0.419929	0.667514	ENSGALG00000016799
GO:0018130	heterocycle biosynthetic process	41	2560	0.420239	0.667621	ENSGALG00000000284;ENSGALG00000001229;ENSGALG00000001245;ENSGALG00000001252;ENSGALG00000001276;ENSGALG00000001753;ENSGALG00000002057;ENSGALG00000002070;ENSGALG00000002216;ENSGALG00000002223;ENSGALG00000002519;ENSGALG00000003339;ENSGALG00000004347;ENSGALG00000006074;ENSGALG00000008372;ENSGALG00000008593;ENSGALG00000008611;ENSGALG00000008624;ENSGALG00000008653;ENSGALG00000008749;ENSGALG00000008812;…
GO:0050708	regulation of protein secretion	4	214	0.420634	0.667621	ENSGALG00000008713;ENSGALG00000008827;ENSGALG00000014640;ENSGALG00000021443
GO:0032886	regulation of microtubule-based process	3	153	0.420854	0.667621	ENSGALG00000001475;ENSGALG00000009013;ENSGALG00000011278
GO:0045732	positive regulation of protein catabolic process	3	153	0.420854	0.667621	ENSGALG00000004347;ENSGALG00000008559;ENSGALG00000017153
GO:0019438	aromatic compound biosynthetic process	41	2562	0.422417	0.66976	ENSGALG00000000284;ENSGALG00000001229;ENSGALG00000001245;ENSGALG00000001252;ENSGALG00000001276;ENSGALG00000001753;ENSGALG00000002057;ENSGALG00000002070;ENSGALG00000002216;ENSGALG00000002223;ENSGALG00000002519;ENSGALG00000003339;ENSGALG00000004347;ENSGALG00000006074;ENSGALG00000008372;ENSGALG00000008593;ENSGALG00000008611;ENSGALG00000008624;ENSGALG00000008653;ENSGALG00000008749;ENSGALG00000008812;…
GO:0010605	negative regulation of macromolecule metabolic process	26	1604	0.423873	0.671726	ENSGALG00000000284;ENSGALG00000001229;ENSGALG00000001245;ENSGALG00000001753;ENSGALG00000001765;ENSGALG00000001782;ENSGALG00000002057;ENSGALG00000002070;ENSGALG00000003991;ENSGALG00000004347;ENSGALG00000006074;ENSGALG00000008611;ENSGALG00000008827;ENSGALG00000008864;ENSGALG00000009013;ENSGALG00000010694;ENSGALG00000011278;ENSGALG00000011814;ENSGALG00000012538;ENSGALG00000012952;ENSGALG00000014687;…
GO:0048771	tissue remodeling	2	94	0.426834	0.675742	ENSGALG00000009020;ENSGALG00000009100
GO:0023056	positive regulation of signaling	17	1034	0.427969	0.675742	ENSGALG00000001289;ENSGALG00000001995;ENSGALG00000002028;ENSGALG00000002606;ENSGALG00000004066;ENSGALG00000004347;ENSGALG00000004530;ENSGALG00000007495;ENSGALG00000008827;ENSGALG00000009003;ENSGALG00000009020;ENSGALG00000009100;ENSGALG00000010035;ENSGALG00000011809;ENSGALG00000012444;ENSGALG00000015838;ENSGALG00000016799
GO:0009880	embryonic pattern specification	1	36	0.428898	0.675742	ENSGALG00000015845
GO:0010862	positive regulation of pathway-restricted SMAD protein phosphorylation	1	36	0.428898	0.675742	ENSGALG00000012444
GO:0030101	natural killer cell activation	1	36	0.428898	0.675742	ENSGALG00000008631
GO:0031960	response to corticosteroid	1	36	0.428898	0.675742	ENSGALG00000010035
GO:0046889	positive regulation of lipid biosynthetic process	1	36	0.428898	0.675742	ENSGALG00000003339
GO:0050919	negative chemotaxis	1	36	0.428898	0.675742	ENSGALG00000001171
GO:0051384	response to glucocorticoid	1	36	0.428898	0.675742	ENSGALG00000010035
GO:0060191	regulation of lipase activity	1	36	0.428898	0.675742	ENSGALG00000001782
GO:0070169	positive regulation of biomineral tissue development	1	36	0.428898	0.675742	ENSGALG00000012444
GO:0071704	organic substance metabolic process	117	7475	0.429012	0.675742	ENSGALG00000000284;ENSGALG00000001146;ENSGALG00000001229;ENSGALG00000001245;ENSGALG00000001252;ENSGALG00000001267;ENSGALG00000001276;ENSGALG00000001289;ENSGALG00000001463;ENSGALG00000001753;ENSGALG00000001765;ENSGALG00000001782;ENSGALG00000002028;ENSGALG00000002043;ENSGALG00000002057;ENSGALG00000002070;ENSGALG00000002141;ENSGALG00000002155;ENSGALG00000002216;ENSGALG00000002223;ENSGALG00000002492;…
GO:1901362	organic cyclic compound biosynthetic process	42	2634	0.430956	0.677562	ENSGALG00000000284;ENSGALG00000001229;ENSGALG00000001245;ENSGALG00000001252;ENSGALG00000001276;ENSGALG00000001753;ENSGALG00000002057;ENSGALG00000002070;ENSGALG00000002216;ENSGALG00000002223;ENSGALG00000002519;ENSGALG00000003339;ENSGALG00000004347;ENSGALG00000006074;ENSGALG00000008372;ENSGALG00000008593;ENSGALG00000008611;ENSGALG00000008624;ENSGALG00000008653;ENSGALG00000008749;ENSGALG00000008812;…
GO:0003012	muscle system process	4	217	0.431002	0.677562	ENSGALG00000003339;ENSGALG00000006490;ENSGALG00000009013;ENSGALG00000014695
GO:0045785	positive regulation of cell adhesion	4	217	0.431002	0.677562	ENSGALG00000008827;ENSGALG00000014687;ENSGALG00000016799;ENSGALG00000027305
GO:0006518	peptide metabolic process	9	530	0.432088	0.677562	ENSGALG00000002057;ENSGALG00000003339;ENSGALG00000008517;ENSGALG00000008572;ENSGALG00000008864;ENSGALG00000010694;ENSGALG00000012628;ENSGALG00000015806;ENSGALG00000016799
GO:0002695	negative regulation of leukocyte activation	2	95	0.432125	0.677562	ENSGALG00000008631;ENSGALG00000012505
GO:0006959	humoral immune response	2	95	0.432125	0.677562	ENSGALG00000010748;ENSGALG00000022137
GO:0009168	purine ribonucleoside monophosphate biosynthetic process	2	95	0.432125	0.677562	ENSGALG00000001245;ENSGALG00000011511
GO:0045766	positive regulation of angiogenesis	2	95	0.432125	0.677562	ENSGALG00000001245;ENSGALG00000014687
GO:0051896	regulation of protein kinase B signaling	2	95	0.432125	0.677562	ENSGALG00000003339;ENSGALG00000017204
GO:0009058	biosynthetic process	60	3795	0.434406	0.678491	ENSGALG00000000284;ENSGALG00000001229;ENSGALG00000001245;ENSGALG00000001252;ENSGALG00000001276;ENSGALG00000001753;ENSGALG00000002057;ENSGALG00000002070;ENSGALG00000002141;ENSGALG00000002155;ENSGALG00000002216;ENSGALG00000002223;ENSGALG00000002519;ENSGALG00000002583;ENSGALG00000003339;ENSGALG00000003358;ENSGALG00000004347;ENSGALG00000004557;ENSGALG00000006074;ENSGALG00000006989;ENSGALG00000007481;…
GO:0009891	positive regulation of biosynthetic process	21	1293	0.434749	0.678491	ENSGALG00000000284;ENSGALG00000001252;ENSGALG00000001276;ENSGALG00000002057;ENSGALG00000002216;ENSGALG00000002223;ENSGALG00000003339;ENSGALG00000006074;ENSGALG00000008812;ENSGALG00000008864;ENSGALG00000009020;ENSGALG00000009095;ENSGALG00000011278;ENSGALG00000011814;ENSGALG00000012444;ENSGALG00000012538;ENSGALG00000012628;ENSGALG00000015791;ENSGALG00000016799;ENSGALG00000025774;ENSGALG00000027305
GO:0006357	regulation of transcription by RNA polymerase II	22	1357	0.435053	0.678491	ENSGALG00000000284;ENSGALG00000001229;ENSGALG00000001252;ENSGALG00000001276;ENSGALG00000002070;ENSGALG00000002223;ENSGALG00000004347;ENSGALG00000006074;ENSGALG00000009020;ENSGALG00000011278;ENSGALG00000011814;ENSGALG00000012444;ENSGALG00000012538;ENSGALG00000012629;ENSGALG00000013129;ENSGALG00000014721;ENSGALG00000015791;ENSGALG00000015845;ENSGALG00000016797;ENSGALG00000016799;ENSGALG00000025774;…
GO:0060537	muscle tissue development	5	281	0.437064	0.678491	ENSGALG00000003339;ENSGALG00000006074;ENSGALG00000012357;ENSGALG00000013124;ENSGALG00000016797
GO:0009127	purine nucleoside monophosphate biosynthetic process	2	96	0.43739	0.678491	ENSGALG00000001245;ENSGALG00000011511
GO:0051302	regulation of cell division	2	96	0.43739	0.678491	ENSGALG00000007615;ENSGALG00000012627
GO:0001885	endothelial cell development	1	37	0.437729	0.678491	ENSGALG00000017153
GO:0006305	DNA alkylation	1	37	0.437729	0.678491	ENSGALG00000011814
GO:0006306	DNA methylation	1	37	0.437729	0.678491	ENSGALG00000011814
GO:0006690	icosanoid metabolic process	1	37	0.437729	0.678491	ENSGALG00000001782
GO:0010824	regulation of centrosome duplication	1	37	0.437729	0.678491	ENSGALG00000011278
GO:0030042	actin filament depolymerization	1	37	0.437729	0.678491	ENSGALG00000004034
[truncated: 1,116 more rows]
