# Supplementary material for: Analysis of lncRNA Expression Profile during the Formation of Male Germ Cells in Chickens
Source: Animals (Basel). 2020 Oct 11;10(10):1850. doi: 10.3390/ani10101850 (PMC7599500; doi:10.3390/ani10101850)
Supplement: Supplementary file 1 [file animals-10-01850-s001.zip › Supplementary files/supplementary file 7.xlsx]

## Sheet: Sheet1
Table S7. List of KEGG pathway analysis of target genes in PGC vs SSC
Pathway	out (79)	All (4552)	Pvalue	Qvalue	Pathway ID	Genes	K_IDs
ErbB signaling pathway	7	76	0.000302883	0.0254422	ko04012	ENSGALG00000001267;ENSGALG00000001289;ENSGALG00000002583;ENSGALG00000003339;ENSGALG00000008947;ENSGALG00000010688;ENSGALG00000016799	K04369+K17447+K00922+K07203+K05736+K17448+K19862
Focal adhesion	7	173	0.0294767	0.718836	ko04510	ENSGALG00000001289;ENSGALG00000002583;ENSGALG00000008947;ENSGALG00000009621;ENSGALG00000010688;ENSGALG00000014688;ENSGALG00000015970	K17447+K00922+K05736+K05692+K17448+K06273+K08131
Autophagy - animal	5	113	0.0454715	0.718836	ko04140	ENSGALG00000001267;ENSGALG00000002583;ENSGALG00000003339;ENSGALG00000004557;ENSGALG00000008572	K04369+K00922+K07203+K17908+K06528
Insulin signaling pathway	5	114	0.0469325	0.718836	ko04910	ENSGALG00000001267;ENSGALG00000001289;ENSGALG00000002583;ENSGALG00000003339;ENSGALG00000010688	K04369+K17447+K00922+K07203+K17448
Glycosaminoglycan biosynthesis - heparan sulfate / heparin	2	21	0.0504775	0.718836	ko00534	ENSGALG00000002155;ENSGALG00000006989	K02514+K01024
RNA polymerase	2	23	0.0594834	0.718836	ko03020	ENSGALG00000002057;ENSGALG00000008749	K03012+K03025
VEGF signaling pathway	3	56	0.0724336	0.718836	ko04370	ENSGALG00000001267;ENSGALG00000001289;ENSGALG00000002583	K04369+K17447+K00922
Autophagy - other eukaryotes	2	27	0.0789687	0.718836	ko04136	ENSGALG00000003339;ENSGALG00000004557	K07203+K17908
Endocytosis	7	222	0.0888874	0.718836	ko04144	ENSGALG00000001121;ENSGALG00000004034;ENSGALG00000004347;ENSGALG00000007615;ENSGALG00000011272;ENSGALG00000012357;ENSGALG00000013899	K11247+K10365+K10591+K07904+K07887+K04189+K12479
Regulation of actin cytoskeleton	6	181	0.0928343	0.718836	ko04810	ENSGALG00000001267;ENSGALG00000002583;ENSGALG00000008947;ENSGALG00000009621;ENSGALG00000012357;ENSGALG00000017153	K04369+K00922+K05736+K05692+K04189+K05762
Tight junction	5	142	0.099132	0.718836	ko04530	ENSGALG00000004347;ENSGALG00000009621;ENSGALG00000014718;ENSGALG00000017153;ENSGALG00000017208	K10591+K05692+K04416+K05762+K06104
Salmonella infection	3	66	0.105993	0.718836	ko05132	ENSGALG00000003439;ENSGALG00000009621;ENSGALG00000022206	K15348+K05692+K10416
Intestinal immune network for IgA production	2	33	0.111248	0.718836	ko04672	ENSGALG00000012357;ENSGALG00000028341	K04189+K06779
Apoptosis	4	116	0.141304	0.796939	ko04210	ENSGALG00000001267;ENSGALG00000002583;ENSGALG00000008713;ENSGALG00000009621	K04369+K00922+K08731+K05692
Ether lipid metabolism	2	39	0.146297	0.796939	ko00565	ENSGALG00000014176;ENSGALG00000021658	K01047+K01062
Ubiquitin mediated proteolysis	4	120	0.154191	0.796939	ko04120	ENSGALG00000004347;ENSGALG00000008559;ENSGALG00000014718;ENSGALG00000024332	K10591+K10609+K04416+K02207
Phagosome	4	124	0.16751	0.796939	ko04145	ENSGALG00000008572;ENSGALG00000009621;ENSGALG00000011272;ENSGALG00000022206	K06528+K05692+K07887+K10416
Notch signaling pathway	2	43	0.170773	0.796939	ko04330	ENSGALG00000009020;ENSGALG00000011278	K06052+K06062
Protein processing in endoplasmic reticulum	4	147	0.250864	0.807641	ko04141	ENSGALG00000001146;ENSGALG00000001782;ENSGALG00000002141;ENSGALG00000008793	K14011+K14018+K11718+K14006
Other glycan degradation	1	17	0.257813	0.807641	ko00511	ENSGALG00000010716	K01444
Mismatch repair	1	20	0.295936	0.807641	ko03430	ENSGALG00000010748	K10746
Apelin signaling pathway	3	110	0.298124	0.807641	ko04371	ENSGALG00000001267;ENSGALG00000003339;ENSGALG00000009020	K04369+K07203+K06052
Cell cycle	3	111	0.302909	0.807641	ko04110	ENSGALG00000012448;ENSGALG00000012627;ENSGALG00000015800	K02606+K06639+K02605
Neuroactive ligand-receptor interaction	6	264	0.308105	0.807641	ko04080	ENSGALG00000004066;ENSGALG00000009095;ENSGALG00000009100;ENSGALG00000010397;ENSGALG00000011809;ENSGALG00000020143	K04162+K04248+K04247+K05207+K05210+K05186
alpha-Linolenic acid metabolism	1	21	0.30821	0.807641	ko00592	ENSGALG00000014176	K01047
Phototransduction	1	22	0.320271	0.807641	ko04744	ENSGALG00000007495	K13749
RNA degradation	2	68	0.331194	0.807641	ko03018	ENSGALG00000008372;ENSGALG00000014670	K12619+K12600
Linoleic acid metabolism	1	23	0.332125	0.807641	ko00591	ENSGALG00000014176	K01047
Mucin type O-glycan biosynthesis	1	24	0.343775	0.807641	ko00512	ENSGALG00000008513	K09653
Pentose phosphate pathway	1	25	0.355224	0.807641	ko00030	ENSGALG00000002492	K13937
Biosynthesis of unsaturated fatty acids	1	25	0.355224	0.807641	ko01040	ENSGALG00000007481	K10703
Fatty acid elongation	1	26	0.366476	0.807641	ko00062	ENSGALG00000007481	K10703
Base excision repair	1	28	0.388401	0.807641	ko03410	ENSGALG00000010719	K10569
Influenza A	3	131	0.398552	0.807641	ko05164	ENSGALG00000001267;ENSGALG00000002583;ENSGALG00000009621	K04369+K00922+K05692
Peroxisome	2	79	0.400345	0.807641	ko04146	ENSGALG00000001223;ENSGALG00000008845	K13346+K11517
mTOR signaling pathway	3	133	0.407995	0.807641	ko04150	ENSGALG00000001267;ENSGALG00000002583;ENSGALG00000003339	K04369+K00922+K07203
Toll-like receptor signaling pathway	2	81	0.412587	0.807641	ko04620	ENSGALG00000001267;ENSGALG00000002583	K04369+K00922
GnRH signaling pathway	2	81	0.412587	0.807641	ko04912	ENSGALG00000001267;ENSGALG00000014718	K04369+K04416
Glyoxylate and dicarboxylate metabolism	1	31	0.419892	0.807641	ko00630	ENSGALG00000008845	K11517
Metabolism of xenobiotics by cytochrome P450	1	32	0.430029	0.807641	ko00980	ENSGALG00000004005	K15303
Cellular senescence	3	140	0.440692	0.807641	ko04218	ENSGALG00000001267;ENSGALG00000002583;ENSGALG00000003339	K04369+K00922+K07203
Ferroptosis	1	34	0.449781	0.807641	ko04216	ENSGALG00000010741	K10435
Glycerophospholipid metabolism	2	89	0.460291	0.807641	ko00564	ENSGALG00000012543;ENSGALG00000014176	K00111+K01047
Melanogenesis	2	90	0.4661	0.807641	ko04916	ENSGALG00000001252;ENSGALG00000001267	K09048+K04369
Pyrimidine metabolism	2	91	0.471874	0.807641	ko00240	ENSGALG00000002057;ENSGALG00000008749	K03012+K03025
Basal transcription factors	1	37	0.478148	0.807641	ko03022	ENSGALG00000026747	K03122
Nucleotide excision repair	1	38	0.487279	0.807641	ko03420	ENSGALG00000008559	K10609
Carbon metabolism	2	98	0.511237	0.807641	ko01200	ENSGALG00000002492;ENSGALG00000008845	K13937+K11517
Arginine and proline metabolism	1	41	0.513736	0.807641	ko00330	ENSGALG00000011511	K00933
Cytosolic DNA-sensing pathway	1	41	0.513736	0.807641	ko04623	ENSGALG00000008749	K03025
Vascular smooth muscle contraction	2	99	0.516705	0.807641	ko04270	ENSGALG00000001267;ENSGALG00000014176	K04369+K01047
Valine, leucine and isoleucine degradation	1	43	0.53062	0.807641	ko00280	ENSGALG00000002529	K01969
Arachidonic acid metabolism	1	43	0.53062	0.807641	ko00590	ENSGALG00000014176	K01047
Aminoacyl-tRNA biosynthesis	1	43	0.53062	0.807641	ko00970	ENSGALG00000015806	K01887
Fatty acid metabolism	1	43	0.53062	0.807641	ko01212	ENSGALG00000007481	K10703
Calcium signaling pathway	3	162	0.538428	0.807641	ko04020	ENSGALG00000004066;ENSGALG00000009095;ENSGALG00000012357	K04162+K04248+K04189
Spliceosome	2	106	0.553858	0.816211	ko03040	ENSGALG00000017207;ENSGALG00000028205	K12863+K12843
Lysosome	2	108	0.564104	0.816979	ko04142	ENSGALG00000008572;ENSGALG00000010716	K06528+K01444
RIG-I-like receptor signaling pathway	1	52	0.599711	0.844789	ko04622	ENSGALG00000014718	K04416
Adrenergic signaling in cardiomyocytes	2	116	0.603421	0.844789	ko04261	ENSGALG00000001252;ENSGALG00000008593	K09048+K01540
Cardiac muscle contraction	1	56	0.627097	0.853546	ko04260	ENSGALG00000008593	K01540
FoxO signaling pathway	2	122	0.631146	0.853546	ko04068	ENSGALG00000001267;ENSGALG00000002583	K04369+K00922
Cytokine-cytokine receptor interaction	3	188	0.640687	0.853546	ko04060	ENSGALG00000001882;ENSGALG00000012357;ENSGALG00000012444	K05154+K04189+K04670
Adipocytokine signaling pathway	1	60	0.652632	0.853546	ko04920	ENSGALG00000003339	K07203
Ribosome biogenesis in eukaryotes	1	63	0.670643	0.853546	ko03008	ENSGALG00000008372	K12619
p53 signaling pathway	1	63	0.670643	0.853546	ko04115	ENSGALG00000017204	K10141
ECM-receptor interaction	1	67	0.69323	0.856343	ko04512	ENSGALG00000015970	K08131
Adherens junction	1	67	0.69323	0.856343	ko04520	ENSGALG00000009621	K05692
Inositol phosphate metabolism	1	69	0.703943	0.856974	ko00562	ENSGALG00000002583	K00922
TGF-beta signaling pathway	1	77	0.743224	0.866143	ko04350	ENSGALG00000012444	K04670
Progesterone-mediated oocyte maturation	1	77	0.743224	0.866143	ko04914	ENSGALG00000002583	K00922
Purine metabolism	2	154	0.754302	0.866143	ko00230	ENSGALG00000002057;ENSGALG00000008749	K03012+K03025
Gap junction	1	80	0.756587	0.866143	ko04540	ENSGALG00000001267	K04369
C-type lectin receptor signaling pathway	1	84	0.773342	0.866143	ko04625	ENSGALG00000002583	K00922
AGE-RAGE signaling pathway in diabetic complications	1	84	0.773342	0.866143	ko04933	ENSGALG00000002583	K00922
Phosphatidylinositol signaling system	1	91	0.799967	0.878575	ko04070	ENSGALG00000002583	K00922
Oocyte meiosis	1	93	0.80699	0.878575	ko04114	ENSGALG00000011281	K11580
MAPK signaling pathway	3	249	0.81582	0.878575	ko04010	ENSGALG00000001267;ENSGALG00000001475;ENSGALG00000014718	K04369+K04381+K04416
Cell adhesion molecules (CAMs)	1	103	0.838614	0.891691	ko04514	ENSGALG00000028341	K06779
Oxidative phosphorylation	1	115	0.86987	0.911448	ko00190	ENSGALG00000006469	K01544
NOD-like receptor signaling pathway	1	119	0.878896	0.911448	ko04621	ENSGALG00000002216	K20876
RNA transport	1	128	0.897006	0.918884	ko03013	ENSGALG00000008864	K15516
Herpes simplex infection	1	141	0.91854	0.929607	ko05168	ENSGALG00000024332	K02207
Metabolic pathways	11	1110	0.99274	0.99274	ko01100	ENSGALG00000002057;ENSGALG00000002492;ENSGALG00000002529;ENSGALG00000002583;ENSGALG00000007481;ENSGALG00000008513;ENSGALG00000008749;ENSGALG00000008845;ENSGALG00000011511;ENSGALG00000014176;ENSGALG00000021658	K03012+K13937+K01969+K00922+K10703+K09653+K03025+K11517+K00933+K01047+K01062
