# Supplementary material for: Analysis of lncRNA Expression Profile during the Formation of Male Germ Cells in Chickens
Source: Animals (Basel). 2020 Oct 11;10(10):1850. doi: 10.3390/ani10101850 (PMC7599500; doi:10.3390/ani10101850)
Supplement: Supplementary file 1 [file animals-10-01850-s001.zip › Supplementary files/Supplementary file 8.xlsx]

## Sheet: ESC vs PGC
Table S8. Information of differentially expressed lncRNAs in ESC vs PGC
lncRNA_ID	ESCs_FPKM	PGCs_FPKM	log2(foldchange)	pvalue	Regulation	GO ID	Description
XLOC_022100	28.6443	0.0175773	10.6703	2.69e-06	up	GO:0019953, GO:0007548, GO:0046660, GO:0045137, GO:0046545, GO:0007281	sexual reproduction, sex differentiation, female sex differentiation, development of primary sexual characteristics, development of primary female sexual characteristics, germ cell development
XLOC_023952	39.6234	0.0554641	9.48058	0.000867632	up	GO:0019953, GO:0042078, GO:0048133, GO:0098728, GO:0007281	sexual reproduction, germ-line stem cell division, male germ-line stem cell asymmetric division, germline stem cell asymmetric division, germ cell development
XLOC_160716	33.2488	0.118109	8.13704	9.39e-05	up	GO:0019953, GO:0007281	sexual reproduction,germ cell development
XLOC_254837	25.137	0.115801	7.76201	0.000181412	up	GO:0007548, GO:0045137, GO:0046546, GO:0046661, GO:0001704	sex differentiation, development of primary sexual characteristics, development of primary male sexual characteristics, male sex differentiation, formation of primary germ layer
XLOC_362463	35.4272	0.236352	7.22778	0.0001291	up	GO:0007548, GO:0046660, GO:0045137, GO:0046545, GO:0001704	sex differentiation, female sex differentiation, development of primary sexual characteristics, development of primary female sexual characteristics, formation of primary germ layer
XLOC_394481	25.1415	0.176826	7.1516	9.31e-05	up	GO:0019953, GO:0007281	sexual reproduction, germ cell development
XLOC_612026	16.7405	0.122086	7.0993	0.000295757	up	GO:0001704	formation of primary germ layer
XLOC_674549	16.8596	0.128786	7.03245	0.000130068	up	GO:0019953	sexual reproduction
XLOC_675271	27.8327	0.233437	6.8976	0.00416534	up	GO:0019953	sexual reproduction
XLOC_202579	29.3266	0.270924	6.75818	0.00504314	up	GO:0007548	sex differentiation
XLOC_240662	14.8572	0.22046	6.0745	0.00303747	up	GO:0007538, GO:0007542, GO:0018992, GO:0019100, GO:0019953, GO:0007548, GO:0045137, GO:0030238, GO:0046546, GO:0007530, GO:0046661, GO:0002562, GO:0060795	primary sex determination, primary sex determination, germ-line, male germ-line sex determination, sexual reproduction, sex differentiation, development of primary sexual characteristics, male sex determination, development of primary male sexual characteristics, sex determination, male sex differentiation,somatic diversification of immune receptors via germline recombination within a single locu…
ALDBGALG0000003855	16.408	0.285971	5.84239	0.00129048	up	GO:0019953, GO:0007548, GO:0046660, GO:0045137, GO:0046545, GO:0007281	sexual reproduction, sex differentiation, female sex differentiation, development of primary sexual characteristics, development of primary female sexual characteristics, germ cell development
XLOC_161319	22.8957	0.448486	5.67387	0.00643981	up	GO:0019953, GO:0007281	sexual reproduction, germ cell development
XLOC_675270	10.64	0.268926	5.30615	0.00328967	up	GO:0019953	sexual reproduction
ALDBGALG0000004103	9.61326	0.387672	4.63212	0.0287524	up	, GO:0048133GO:0019953, GO:0007548, GO:0045137, GO:0046546, GO:0046661, GO:0042078, GO:0098728, GO:0007281	sexual reproduction, sex differentiation, development of primary sexual characteristics, development of primary male sexual characteristics, male sex differentiation, germ-line stem cell division, male germ-line stem cell asymmetric division, germline stem cell asymmetric division, germ cell development
XLOC_161318	83.7021	4.6288	4.17655	0.0275298	up	GO:0019953, GO:0007281	sexual reproduction, germ cell development
XLOC_378667	21.6216	1.2806	4.07758	0.0280984	down	GO:0019953	sexual reproduction
ALDBGALG0000006008	0.133504	2.54508	-4.25276	0.0255157	down	GO:0001704	formation of primary germ layer
ALDBGALG0000002254	0.0514843	2.85044	-5.79091	0.0025376	down	GO:0019953, GO:0007281	sexual reproduction, germ cell development
XLOC_240661	0.0190218	1.131	-5.8938	0.00734516	down	GO:0007538, GO:0007542, GO:0018992, GO:0019953, GO:0007548, GO:0045137, GO:0030238, GO:0046546, GO:0007530, GO:0046661, GO:0002562, GO:0060795	primary sex determination, primary sex determination, germ-line, germ-line sex determination, male germ-line sex determination, sexual reproduction, sex differentiation, development of primary sexual characteristics, male sex determination, development of primary male sexual characteristics, sex determination, male sex differentiation, somatic diversification of immune receptors via germline reco…
ALDBGALG0000001810	0.00577304	1.61322	-8.12639	3.62e-05	down	GO:0019953, GO:0007548, GO:0045137, GO:0046546, GO:0046661	sexual reproduction, sex differentiation, development of primary sexual characteristics, development of primary male sexual characteristics, male sex differentiation
XLOC_612029	0.0446428	15.3601	-8.42655	1.73e-05	down	GO:0001704	formation of primary germ layer
