# Supplementary material for: Analysis of lncRNA Expression Profile during the Formation of Male Germ Cells in Chickens
Source: Animals (Basel). 2020 Oct 11;10(10):1850. doi: 10.3390/ani10101850 (PMC7599500; doi:10.3390/ani10101850)
Supplement: Supplementary file 1 [file animals-10-01850-s001.zip › Supplementary files/Supplementary file 9.xlsx]

## Sheet: ESC vs SSC
Table S9. Information of differentially expressed lncRNAs in ESC vs SSC
lncRNA_ID	ESCs_FPKM	SSCs_FPKM	log2(foldchange)	pvalue	Regulation	GO ID	Description
XLOC_023952	39.6234	0.0365884	10.0808	0.011936	up	GO:0019953, GO:0042078, GO:0048133, GO:0098728, GO:0007281	sexual reproduction, germ-line stem cell division,male germ-line stem cell asymmetric division, germline stem cell asymmetric division, germ cell development
XLOC_254837	25.137	0.0256982	9.93393	9.12367e-05	up	GO:0007548, GO:0045137, GO:0046546, GO:0046661, GO:0001704, GO:0060795	sex differentiation, development of primary sexual characteristics, development of primary male sexual characteristics, male sex differentiation, formation of primary germ layer, cell fate commitment involved in formation of primary germ layer
XLOC_362463	35.4272	0.0560164	9.30479	1.49007e-06	up	GO:0007548, GO:0046660, GO:0045137, GO:0046545, GO:0001704	sex differentiation, female sex differentiation, development of primary sexual characteristics, development of primary female sexual characteristics, formation of primary germ layer
XLOC_657311	45.462	0.0877519	9.01702	3.95623e-05	up	GO:0002562	somatic diversification of immune receptors via germline recombination within a single locus
ALDBGALG0000003669	7.68066	0.0196004	8.61421	0.000268435	up	GO:0019953, GO:0007548, GO:0046660	sexual reproduction, sex differentiation, female sex differentiation
XLOC_394481	25.1415	0.0660328	8.57267	7.04587e-06	up	GO:0019953, GO:0007281	sexual reproduction,germ cell development
XLOC_675271	27.8327	0.159535	7.44677	0.00220332	up	GO:0019953	sexual reproduction
ALDBGALG0000006075	27.7636	0.179243	7.27514	0.000710174	up	GO:0007548	sex differentiation
XLOC_225300	20.8849	0.166354	6.97205	0.000876979	up	GO:0019953	sexual reproduction
XLOC_240662	14.8572	0.12079	6.94252	0.000728599	up	GO:0007538,GO:0007542, GO:0018992, GO:0019100, GO:0019953, GO:0007548, GO:0045137, GO:0030238, GO:0046546, GO:0007530,	primary sex determination,primary sex determination, germ-line, germ-line sex determination, male germ-line sex determination, sexual reproduction, sex differentiation, development of primary sexual characteristics, male sex determination, development of primary male sexual characteristics, sex determination, male sex differentiation
XLOC_022100	28.6443	0.284578	6.65328	0.00251379	up	GO:0019953,GO:0007548, GO:0046660, GO:0045137, GO:0046545, GO:0007281	germ cell developmentsexual reproduction,sex differentiation, female sex differentiation, development of primary sexual characteristics, development of primary female sexual characteristics,
ALDBGALG0000003855	16.408	0.194496	6.39851	0.000479379	up	GO:0019953, GO:0007548, GO:0046660, GO:0045137, GO:0046545, GO:0007281, germ cell development	sexual reproduction, sex differentiation, female sex differentiation, development of primary sexual characteristics, development of primary female sexual characteristics,
XLOC_612026	16.7405	0.199782	6.38877	0.00112682	up	GO:0001704	formation of primary germ layer
ALDBGALG0000002715	19.997	0.239781	6.38193	0.00347445	up	GO:0007548, GO:0045137, GO:0046546, GO:0046661, GO:0001704, GO:0060795	sex differentiation, development of primary sexual characteristics, development of primary male sexual characteristics, male sex differentiation, formation of primary germ layer, cell fate commitment involved in formation of primary germ layer
XLOC_202579	29.3266	0.422662	6.11656	0.00436206	up	GO:0007548, GO:0002562	sex differentiation, somatic diversification of immune receptors via germline recombination within a single locus
XLOC_202017	5.76199	0.0841899	6.09678	0.00990175	up	GO:0007548, GO:0046660, GO:0045137, GO:0046545	sex differentiation,female sex differentiation, development of primary sexual characteristics. development of primary female sexual characteristics
XLOC_378667	21.6216	0.316392	6.09462	0.00143589	up	GO:0019953	sexual reproduction
XLOC_612443	7.50756	0.176199	5.41307	0.00457742	up	GO:0001704	formation of primary germ layer
XLOC_674549	16.8596	0.421077	5.32334	0.00340627	up	GO:0019953	sexual reproduction
ALDBGALG0000002911	4.39914	0.110129	5.31995	0.00768943	up	GO:0007548, GO:0046660, GO:0045137, GO:0046545	sex differentiation, female sex differentiation, development of primary sexual characteristics, development of primary female sexual characteristics
ALDBGALG0000004103	9.61326	0.259183	5.21298	0.0176873	up	GO:0019953, GO:0007548, GO:0045137, GO:0046546, GO:0046661, GO:0042078, GO:0048133, GO:0098728, GO:0007281	sexual reproduction, sex differentiation, development of primary sexual characteristics, development of primary male sexual characteristics, male sex differentiation, germ-line stem cell division, male germ-line stem cell asymmetric division, germline stem cell asymmetric division, germ cell development
XLOC_225443	5.37148	0.172297	4.96235	0.0337211	up	GO:0019953	sexual reproduction
XLOC_398137	18.4197	0.612663	4.91001	0.0115927	up	GO:0019953	sexual reproduction
XLOC_394795	1.30566	0.043661	4.90229	0.0125812	up	GO:0019953	sexual reproduction
ALDBGALG0000001891	232.261	8.18995	4.82575	0.032838	up	GO:0019953	sexual reproduction
ALDBGALG0000003340	0.592911	0.0212755	4.80055	0.0229045	up	GO:0019953	sexual reproduction
XLOC_612328	19.2023	0.747355	4.68334	0.0188839	up	GO:0019953	sexual reproduction
ALDBGALG0000003136	39.8694	1.66802	4.57907	0.0124353	up	GO:0019953, GO:0007281	sexual reproduction, germ cell development
XLOC_021475	34.1789	1.44001	4.56896	0.0156338	up	GO:0002562	somatic diversification of immune receptors via germline recombination within a single locus
ALDBGALG0000003027	0.61721	0.0280056	4.46197	0.0197247	up	GO:0002562	somatic diversification of immune receptors via germline recombination within a single locus
XLOC_399875	30.382	1.41758	4.42171	0.0141697	up	GO:0019953, GO:0007281	sexual reproduction, germ cell development
XLOC_161318	83.7021	4.39344	4.25184	0.0302008	up	GO:0019953, GO:0007281	sexual reproduction, germ cell development
ALDBGALG0000004230	42.1142	2.22385	4.24318	0.0198362	up	GO:0019953, GO:0007281	sexual reproduction, germ cell development
ALDBGALG0000003602	1.32504	0.0842097	3.9759	0.0418118	up	GO:0019953	sexual reproduction
ALDBGALG0000001163	15.8365	1.08226	3.87114	0.038123	up	GO:0019953, GO:0007281	sexual reproduction, germ cell development
XLOC_024517	0.0392436	0.759353	-4.27424	0.0393967	down	GO:0002562	somatic diversification of immune receptors via germline recombination within a single locus
ALDBGALG0000005278	1.25606	31.8976	-4.66647	0.0244829	down	GO:0001704	formation of primary germ layer
ALDBGALG0000006008	0.133504	4.29099	-5.00636	0.00856677	down	GO:0001704	formation of primary germ layer
XLOC_240661	0.0190218	0.667058	-5.13209	0.0175964	down	GO:0007538, GO:0007542, GO:0018992, GO:0019100, GO:0019953, GO:0007548, GO:0045137, GO:0030238, GO:0046546, GO:0007530, GO:0046661	primary sex determination, primary sex determination, germ-line, germ-line sex determination, male germ-line sex determination, sexual reproduction, sex differentiation, development of primary sexual characteristics, male sex determination, development of primary male sexual characteristics, sex determination, male sex differentiation
ALDBGALG0000002254	0.0514843	5.45755	-6.72798	0.000414257	down	GO:0019953, GO:0007281	sexual reproduction, germ cell development
ALDBGALG0000001810	0.00577304	0.707971	-6.93821	0.000400086	down	GO:0019953, GO:0007548, GO:0045137, GO:0046546, GO:0046661	sexual reproduction, sex differentiation, development of primary sexual characteristics, development of primary male sexual characteristics, male sex differentiation
XLOC_612029	0.0446428	12.9145	-8.17634	3.34199e-05	down	GO:0001704	formation of primary germ layer
